# Supplementary material for: Divergent response associates with the differential amplitudes of immunity against Magnaporthe oryzae by different blast resistance genes
Source: Front Plant Sci. 2025 Feb 24;16:1547593. doi: 10.3389/fpls.2025.1547593 (PMC11891227; doi:10.3389/fpls.2025.1547593)
Supplement: Supplementary Figure 1 — GO and KEGG pathway classification of up-regulated and down-regulated DEGs in IRBL9-W. (A) GO classification, (B) KEGG pathway classification. [file DataSheet1.zip]

Archive with 8 entries (6 files):
- Data Sheet 1aaa/
- Data Sheet 1aaa/Supplementary files/
- Data Sheet 1aaa/Supplementary files/Supplementary figures-2024.12.12.pptx
- Data Sheet 1aaa/Supplementary files/Supplementary Table S1. The expression pattern of all the convergent and divergent DEGs..xlsx
- Data Sheet 1aaa/Supplementary files/Supplementary Table S2. The differentially expressed genes (DEGs) in IRBLz5-CA, IRBL9-W, IRBLkm-Ts, R2115, and LTH in response to infection by M. oryzae..xlsx
- Data Sheet 1aaa/Supplementary files/Supplementary Table S3. The convergent and divergent up-regulated and down-regulated DEGs in IRBLz5-CA, IRBL9-W, IRBLkm-Ts, R2115, and LTH.xlsx
- Data Sheet 1aaa/Supplementary files/Supplementary Table S4. The genes used in GO classification and KEGG pathway classification..xlsx
- Data Sheet 1aaa/Supplementary files/Supplementary Table S5.docx
