# Supplementary material for: Divergent response associates with the differential amplitudes of immunity against Magnaporthe oryzae by different blast resistance genes
Source: Front Plant Sci. 2025 Feb 24;16:1547593. doi: 10.3389/fpls.2025.1547593 (PMC11891227; doi:10.3389/fpls.2025.1547593)
Supplement: Supplementary Figure 1 — GO and KEGG pathway classification of up-regulated and down-regulated DEGs in IRBL9-W. (A) GO classification, (B) KEGG pathway classification. [file DataSheet1.zip › Data Sheet 1aaa/Supplementary files/Supplementary Table S1. The expression pattern of all the convergent and divergent DEGs..xlsx]

## Sheet: Sheet1
Supplementary Table S1. The expression pattern of all the convergent and divergent DEGs
ID	IRBLz5-CA_01	IRBLz5-CA_02	IRBLz5-CA_121	IRBLz5-CA_122	IRBLz5-CA_241	IRBLz5-CA_242	IRBL9-W_01	IRBL9-W_02	IRBL9-W_121	IRBL9-W_122	IRBL9-W_241	IRBL9-W_242	IRBLkm-Ts_01	IRBLkm-Ts_02	IRBLkm-Ts_121	IRBLkm-Ts_122	IRBLkm-Ts_241	IRBLkm-Ts_242	LTH_01	LTH_02	LTH_121	LTH_122	LTH_241	LTH_242	R2115_01	R2115_02	R2115_121	R2115_122	R2115_241	R2115_242	Gene name	Gene description
Os01g0100100	12.6172	20.6589	11.6884	8.42798	7.77859	15.7454	10.3084	13.491	8.09035	8.8746	14.3106	8.7591	10.8828	12.0125	6.78595	9.04552	14.8448	11.0421	25.5323	23.2082	9.2658	11.188	8.03585	10.9604	11.9882	22.184	8.85996	13.9333	11.0038	11.024	-//-
Os01g0100400	1.34813	2.11317	0.254677	0.608274	0.564522	0.832278	2.2304	1.24753	1.00699	0.259767	0.609284	1.17892	0.935488	1.41267	0.681691	1.00168	1.48826	1.37085	3.12294	3.01028	0.788231	0.584428	0.467042	0.822581	0.511336	2.2634	0.512055	0.644357	0.474446	0.0584863	-//-
Os01g0100900	64.4631	70.8833	122.04	96.2571	136.014	161.668	57.2633	64.7293	79.516	124.345	191.688	129.03	55.5964	61.2996	67.9423	102.976	168.506	106.101	75.7989	73.4705	87.6809	111.437	166.152	174.787	61.0827	69.6737	67.0667	70.5815	104.571	102.112	SPL	Sphingosine-1-phosphate lyase [Source:Uniprot/SWISSPROT;Acc:Q52RG7]
Os01g0101150	0.239483	2.00205	0.377008	0.294693	0.0955068	0.266945	0.0716043	0.207761	0.21045	0.207653	0.243526	0.190385	0.249271	0.172219	0.266411	0.183173	0.448941	0.170463	2.21905	2.63499	0.193134	0.361107	0	0.164979	0.19123	1.8276	0.353741	0.481954	0.131689	0.0519477	-	Putative pentatricopeptide repeat-containing protein At2g01510 [Source:Projected from Arabidopsis thaliana (AT3G02010) UniProtKB/Swiss-Prot;Acc:Q9S7F4]
Os01g0101200	35.3673	65.1862	3.08585	1.4384	1.02199	3.21501	22.7445	32.7628	1.7186	1.11752	1.37152	1.31349	30.0743	32.3956	1.55497	0.943196	2.10701	1.31662	76.285	79.7001	1.35965	2.84723	0.811554	2.12377	21.0283	58.0815	1.39457	2.17147	1.57233	0.78993	-//-
Os01g0101700	121.231	9.52449	11.6875	12.3033	21.4788	50.1303	41.8852	130.54	7.79106	10.1542	27.7113	18.3781	78.9623	106.778	5.56405	14.4859	31.2038	16.5813	9.52031	11.3155	9.55558	13.6184	33.9025	31.1825	117.705	9.68368	4.96557	3.7519	23.8386	21.1367	-	Chaperone protein dnaJ 20, chloroplastic [Source:Projected from Arabidopsis thaliana (AT4G13830) UniProtKB/Swiss-Prot;Acc:Q9SDN0]
Os01g0101800	0.249641	0	0.0262	0.0767983	0.0248895	0.0642157	0.099522	0.240638	0.0548442	0	0.0846184	0	0.259844	0.384694	0.0252465	0	0.0259991	0	0	0	0	0	0.0227592	0	1.22096	0	0.0790168	0.0627996	0.027455	0.0812268	-//-
Os01g0102300	29.0698	148.822	3.40076	3.32281	2.8717	4.83648	43.1795	38.1181	8.63483	2.89061	4.61035	3.16039	49.4814	51.5361	4.06591	3.47506	4.68706	3.60003	204.059	200.596	5.44419	6.27713	3.11826	6.02355	15.4528	135.876	1.89933	1.58499	2.1118	1.69213	-//-
Os01g0102400	0.128029	0.769288	0	0	0	0.131733	0.306242	0.0740473	0	0.0740088	0	0.0763359	0.266525	0.118375	0	0	0.120004	0	1.13887	1.95766	0	0	0	0	0.191687	12.8552	0.0405241	0	0.0422412	0	-//-
Os01g0102500	9.9122	6.47861	11.0555	9.18178	11.7497	11.3468	7.6772	9.39254	10.3779	11.8931	18.0762	13.0849	8.14727	10.8557	9.85418	11.1505	14.6048	15.5651	5.09391	5.1933	10.4532	10.9511	12.2146	14.3517	12.2887	7.50063	15.6987	16.4378	16.8345	17.8515	-//-
Os01g0102600	50.9675	167.602	6.77721	4.87126	5.10618	7.89174	65.9126	51.5143	4.07664	3.93307	5.03183	5.16313	67.3863	53.6056	3.52801	6.32602	7.96207	5.13231	259.355	307.335	7.03345	9.79301	5.68417	8.25431	48.082	227.708	2.11443	5.04141	4.08152	4.10562	-	Probable inactive shikimate kinase like 1, chloroplastic [Source:Projected from Arabidopsis thaliana (AT3G26900) UniProtKB/Swiss-Prot;Acc:Q9LW20]
Os01g0102700	51.653	45.5565	144.723	62.9614	67.8989	120.065	37.5901	46.5021	73.3628	94.5252	157.646	88.2832	47.5327	50.0107	65.5782	72.4283	135.457	82.0552	59.7947	43.5911	70.3578	115.372	82.0788	90.8838	61.9724	49.7248	66.0362	87.7869	95.7064	96.8981	-//-
Os01g0102850	6.11244	58.4989	28.2171	10.5673	15.141	14.4166	7.33611	8.73841	10.4686	7.83809	17.6839	26.0246	8.69212	8.03948	17.3955	7.70423	18.8824	17.8847	58.7278	70.458	12.8877	21.0297	11.8672	14.0305	4.40823	27.2841	4.98668	8.38124	6.81701	6.13456	-//-
Os01g0102900	924.236	22683.1	12028.9	5861.09	2679.09	1808.59	1815.79	1447.11	6319.92	3019.53	2547.3	4884.09	1567.66	1210.85	8882.45	3671.13	3255.41	4126.82	24234.8	28342.1	5260.09	8488.94	3121.36	1783.58	333.783	28695.2	3077.81	6570.66	1497.13	2416.12	LIR1	Light-regulated protein [Source:Uniprot/SWISSPROT;Acc:Q03200]
Os01g0103000	1.4627	13.1085	10.5722	2.93463	1.08423	3.92612	0.79862	1.04826	3.70942	2.26087	2.78077	2.04757	1.05912	0.823199	7.87215	3.00192	4.7091	3.95762	19.9411	20.8376	3.69268	7.28188	1.14797	1.57718	0.514165	14.5389	2.59669	12.0225	1.95135	1.92439	-//-
Os01g0103900	0.324586	0.323771	1.78379	0.272329	0.238299	0.569278	0.185277	0.435188	0.495922	0.972268	1.59032	0.950059	0.276425	0.190979	0.21486	0.522326	0.636136	0.459077	0.319901	0.279311	1.60629	2.75305	1.98534	1.33292	0.55666	0.521147	1.79326	2.03761	2.77465	3.31238	-//-
Os01g0104400	188.345	376.969	58.3261	33.8933	55.1262	73.1583	129.601	110.555	39.8334	45.2179	67.1135	61.6076	121.339	101.526	31.5637	45.247	81.4828	54.8308	355.962	273.591	42.6008	59.4496	58.4577	62.6857	160.759	274.164	40.6513	71.5054	75.4003	53.5667	-//-
Os01g0104600	20.2148	11.7271	15.2565	9.90737	12.1815	20.7231	18.6657	26.7643	10.025	13.3752	19.2125	11.7574	21.2473	26.2644	11.9955	12.6032	22.3532	12.5751	13.4423	13.3962	7.432	5.82727	7.56145	9.09863	17.7144	13.4822	5.1752	6.58088	8.435	7.99603	-	Light-mediated development protein DET1 [Source:Projected from Arabidopsis thaliana (AT4G10180) UniProtKB/Swiss-Prot;Acc:P48732]
Os01g0104800	9.68413	31.5963	28.3224	9.59957	11.9081	28.9795	7.20661	5.91209	8.51012	10.1697	24.8014	9.43094	7.42929	8.19114	7.37791	11.6397	25.483	11.0946	32.274	31.4435	15.5547	18.0095	9.59395	14.2958	7.18514	33.1863	16.2458	44.1753	24.4249	17.9255	-//-
Os01g0104900	5.02881	1.17173	1.02702	3.09407	5.40674	4.71979	17.0271	1.49354	4.7924	1.96416	1.70457	3.03888	5.23435	4.73337	2.35042	1.47024	2.0383	0.953606	2.07797	2.30913	5.26124	2.53612	4.05183	4.77514	2.52329	0.977946	1.33361	1.69242	1.92823	1.23824	-//-
Os01g0106700	2.07246	11.7432	4.28163	2.91379	3.78259	4.49849	4.51691	6.50322	8.01238	9.30624	11.6672	8.53408	4.03896	5.90348	8.61284	11.8468	14.226	11.5494	12.7527	13.1445	6.89703	3.20145	3.22728	3.0776	5.56147	25.9419	9.42099	19.2577	16.7772	12.7405	-//-
Os01g0106750	4.59694	14.111	8.14137	5.83349	4.46862	4.72992	6.70051	13.9581	24.0485	16.7743	15.7766	16.1026	6.7785	13.6364	19.5256	22.6032	21.9029	20.6842	15.8135	18.4094	10.2529	7.63552	3.77183	5.25916	7.74289	26.8747	11.6403	21.4658	16.1148	17.2008	-//-
Os01g0106900	128.22	70.296	11.4955	9.20494	9.95125	45.6529	104.063	144.348	5.23274	19.482	25.557	10.7558	120.606	103.97	3.80163	8.63984	33.6484	8.5346	92.9049	92.8626	9.80035	9.22306	10.5767	20.9531	136.499	103.479	7.8297	4.68744	16.216	7.55662	DXR	1-deoxy-D-xylulose 5-phosphate reductoisomerase, chloroplastic [Source:Uniprot/SWISSPROT;Acc:Q8W250]
Os01g0107400	1.0442	23.0169	6.28767	3.73432	1.17121	2.61886	2.57573	2.15148	9.03271	5.54566	1.85819	3.38533	1.90203	2.53432	4.63324	6.1612	1.71279	2.74738	30.6956	20.7184	7.81578	5.97819	2.35612	1.96535	4.22113	36.7557	5.57738	21.8679	5.55531	3.56743	-//-
Os01g0108400	0.167721	0.0657248	0	0	0	0.0647148	3.61064	2.9101	0.248717	1.38158	0.255828	0.300004	1.4839	1.78334	0.228984	0.412343	0.47162	0	5.52482	0.183183	0.304336	0.426768	0.137616	0.519939	0.828672	0.0822825	0	0.379726	0.33202	0.654864	-//-
Os01g0108600	16.9847	43.0897	1.04175	0.916084	2.52359	5.91518	34.1798	26.408	3.54362	1.14758	13.5143	2.8112	26.8627	18.5591	1.20461	0.596527	15.9199	3.12894	75.7875	50.3514	2.10132	2.29185	2.94105	10.3547	26.701	38.6868	2.09455	2.06003	4.25744	1.72251	-//-
Os01g0108800	1.55573	1.75407	0.0515605	0.0251893	0.0979629	0	0.538602	1.11288	0.0269828	0	0.0277543	0.0244101	0.767045	0.706591	0.0745261	0	0.0511651	0.0499561	3.02723	3.35857	0.0990502	0.0925983	0	0.0725234	0.441332	0.24102	0	0	0.108061	0.0532837	-//-
Os01g0109000	30.2832	24.639	9.98208	19.4246	17.0531	6.03082	31.027	33.7451	10.4916	9.24044	5.73444	11.5166	29.2562	33.9115	9.78047	8.73329	8.65694	13.41	22.2178	19.7545	23.0838	25.384	22.2972	19.5466	10.4907	9.58495	3.03581	3.97098	6.06517	3.55414	-//-
Os01g0110100	1.49797	1.3758	0.066324	0.280816	0.420043	0.162559	1.21769	2.39604	0.231393	0.0202949	0.476017	0.125598	1.75409	1.68798	0.0426069	0.115086	0.438769	0.278461	1.1321	0.920288	0.148647	0.0595562	0.403296	0.124386	5.21443	3.30701	0.0444505	0.0794871	0.417006	0.274162	PHO1-1	Phosphate transporter PHO1-1 [Source:Uniprot/SWISSPROT;Acc:Q657S5]
Os01g0110400	65.3224	24.7343	227.99	285.621	210.989	104.797	36.8492	46.3892	294.982	280.678	114.288	234.839	50.5938	53.1305	363.43	327.324	116.219	214.427	28.6764	21.7682	407.951	266.83	217.017	196.222	63.3124	39.1658	488.84	356.504	260.106	387.933	-//-
Os01g0110500	0.0420118	1.16889	0.238095	0.0969323	0.0376976	0.113471	0.263788	0.0546705	0.103834	0.109284	0.0213605	0.206654	0.0874579	0.0194219	0.0955959	0.0413145	0.0590673	0.0961193	1.12113	1.04006	0.19058	0.213799	0.0861776	0.0744216	0.226442	1.60763	0.159572	0.404244	0.12475	0.0820174	-//-
Os01g0110700	1.12996	1.82329	0.167422	0.061344	0.278333	0.581326	0.596213	0.634305	0.0657117	0.403439	0.811086	0.257601	0.576543	0.368737	0.10083	0.0653652	0.519181	0.162212	2.08788	1.339	0.341727	0.244299	0.181793	0.588725	0.457778	1.00001	0.0841548	0.376217	0.855276	0.15139	-	Phosphoenolpyruvate carboxylase 4 [Source:Projected from Arabidopsis thaliana (AT1G68750) UniProtKB/Swiss-Prot;Acc:Q8GVE8]
Os01g0110800	0.496728	1.55722	0.156396	0	0.148573	0.357769	0.772301	0.172373	0.163691	0.0287139	0.0336742	0.0592336	0.172344	0.398035	0.0301408	0	0.0620786	0.0303059	1.27034	1.32617	0.0300444	0.112349	0.0543426	0.263978	0.208237	1.36467	0	0.149948	0.0983323	0	-//-
Os01g0111100	25.7457	41.1267	13.3887	18.3679	11.8884	10.2688	52.8816	25.1964	19.6185	12.391	4.9419	7.86499	33.9641	32.5771	16.7455	14.11	8.67658	7.73029	27.6943	51.6467	10.918	20.9534	6.59845	18.0378	32.1713	28.8375	19.0633	23.0537	7.50176	5.19561	-//-
Os01g0111300	5.04258	3.37839	2.07421	1.50123	2.33536	2.00844	7.36832	3.88074	1.3669	0.775744	1.07516	1.38205	4.48678	4.88793	1.99872	1.67962	1.90584	2.23296	6.23998	4.08618	0.811689	1.93154	1.93527	2.37724	3.14169	3.51127	2.08521	2.3938	2.25407	1.98475	-//-
Os01g0111400	5.52477	6.23912	15.9874	21.0675	13.6555	6.89903	6.80274	8.25697	16.3608	15.3077	8.60581	14.5538	9.04409	8.93928	25.1884	20.4728	9.25056	18.5696	6.55495	6.94837	23.399	17.4658	10.385	9.40869	11.0089	7.4413	26.5406	20.6671	17.5238	27.7242	-//-
Os01g0111900	14.0987	24.577	5.07599	6.88515	5.10574	5.36678	63.4019	7.40454	10.188	4.05668	2.12158	4.12769	11.1214	15.2569	8.91936	6.27953	4.85929	4.9759	25.413	19.7487	4.24465	7.07834	3.37187	10.6396	14.1419	9.49109	3.78216	4.79515	4.44304	2.15997	-//-
Os01g0112300	8.51414	6.98086	13.919	13.6604	10.1081	9.09739	7.6077	8.23865	16.0574	12.8343	11.9545	11.9199	8.38494	8.78043	19.1351	17.6796	12.2469	14.4449	7.91953	6.39014	14.3797	14.6929	9.91464	9.31044	12.4435	13.3342	24.6895	29.5076	21.7489	23.8457	-//-
Os01g0112500	68.6019	34.2269	117.581	190.778	127.14	74.6768	85.2728	79.6161	151.586	135.612	76.8631	125.299	88.3706	77.8158	185.253	185.133	81.1752	127.851	36.1823	30.6405	140.144	116.71	86.2965	87.22	72.6972	27.8048	153.418	95.0161	130.689	223.73	-//-
Os01g0113200	0.13321	0.0261006	5.81938	3.71895	1.58378	2.95544	5.01849	1.12676	28.3142	26.7684	10.0578	14.3858	1.73319	1.32403	24.1885	19.0277	8.70896	14.0196	0.111089	0.121243	5.77095	6.69437	1.28428	4.04107	2.33349	0.490139	27.3223	17.0023	9.9548	13.7831	-//-
Os01g0113350	0.234885	0.0920445	0.110931	0	0.0263456	0.18126	2.23857	4.33017	0.232211	0.789209	2.50793	1.15539	3.51448	4.85925	0.881876	0.60634	2.97217	0.967313	0.0734549	0.12827	0.106552	0.0996114	0.0481813	0.0520108	0.316505	0.115233	0.0278799	0.265894	0.377795	0.114638	-//-
Os01g0113500	0.0254682	0.518973	0.74574	0.117524	0.0685586	0.196537	1.75904	4.52942	0.654635	0.883331	1.63158	0.819996	2.49186	3.03766	0.625879	0.701275	2.12458	0.908997	0.233628	0.241074	0.207959	0.691245	0.125381	0.383482	0	0.124945	0.217654	0.115322	0.201668	0.174021	-//-
Os01g0115600	19.6094	50.9421	17.5152	10.5843	8.49349	16.3292	7.07053	11.3507	11.9447	20.0565	8.08131	11.3548	9.75151	12.4257	10.409	15.567	10.9312	20.6954	79.3676	77.0599	11.1377	22.8795	9.64852	15.8806	15.0908	18.1944	8.19055	8.85004	13.2061	12.8344	-//-
Os01g0115900	0.378714	3.73361	0.489507	0	0.0894274	0.707559	1.43032	2.24798	0.157643	0.138265	0.790484	0.249572	0.995857	1.34534	0.108852	0.333226	1.00887	0.346586	7.92886	6.15364	0.669107	0.608617	0.0327093	0.229509	4.90616	6.66903	0.984207	1.17332	1.34157	1.05065	-//-
Os01g0116900	25.0095	20.4532	7.54508	5.71244	6.67983	14.7491	20.1823	30.4045	13.6441	17.8778	17.2238	13.9141	19.5455	31.0892	15.8733	20.0292	16.4249	12.7069	25.1113	29.0204	14.4186	16.0334	6.07379	9.00134	29.7927	36.7263	6.98942	11.315	12.0046	10.859	-//-
Os01g0116901	0.0319547	0.0751326	0.211281	0.206438	0.0860198	0	0.544596	0.665329	2.14818	3.02013	1.03981	1.54326	0.598694	0.709082	2.41402	3.01674	1.9169	2.01782	1.91867	2.65245	6.03023	1.19253	0.524382	1.01891	0.373174	0.470302	0.364117	0.144693	0.284659	0.966943	-//-
Os01g0117000	1.22316	1.98576	1.10033	0.645064	0.496513	0.71917	0.339597	0.656899	0.143957	0.0505044	0.0592291	0.0520925	0.394072	0.323122	0.238564	0.0859186	0.0272973	0.159913	1.94294	1.6116	0.0528446	0.518725	0.143374	0.180564	0	0.0285749	0	0	0	0	-//-
Os01g0117100	4.89855	17.3974	4.33516	3.5434	2.73234	4.29103	3.99808	5.85768	1.78877	1.26277	1.97455	1.38141	4.68535	5.0188	2.53054	1.47555	2.19232	1.93858	25.357	21.8826	2.00193	5.46488	2.64332	1.64169	0.039644	0.0433007	0	0	0	0	-//-
Os01g0117200	0.193585	2.03738	0.0783649	0.382843	0.372226	0.106706	0.719377	4.07861	0.355421	0.167855	0.393705	0.123667	3.28152	4.16784	0.578933	0.326351	0.155528	0.607412	0.761063	0.704772	0.0501809	0.0703684	0	0.0489892	0	0	0	0	0	0	-//-
Os01g0117266	1.85789	5.7124	0.809943	1.45086	1.53886	0.441146	0.256385	0.991874	0	0	0.435981	0	2.38009	3.30344	0.390234	0.140542	0.133955	0.653951	0.834273	1.45684	0	0	0	0	0	0	0	0	0	0	-//-
Os01g0117300	2.32452	5.15536	0.42044	2.19095	1.02072	0.801495	0.487993	2.18824	0.146684	0.171538	0.653805	0.0884657	1.44142	1.96632	0.450155	0.0972738	0	0.588406	0.536182	0.108035	0	0.0419487	0	0.219029	0	0	0	0	0	0	-//-
Os01g0117700	0.201057	3.36163	0.126606	0	0.210478	0.103436	0.36069	0.116283	0.0993838	0.116223	0.170376	0.209786	0.174395	0.247861	0.0609993	0	0.0942264	0.122667	2.45914	2.9035	0.0304021	0.113687	0.0549895	0.1484	0.0602047	0.0986367	0	0.0379333	0.0995029	0.0654186	-//-
Os01g0117900	166.421	57.9457	6.84561	12.4789	16.4521	14.3577	203.37	35.5664	77.0498	16.6953	7.64479	17.317	63.0515	74.4604	43.0741	18.6157	19.4162	31.9751	139.597	77.6201	35.085	27.5242	6.70101	22.8026	73.3652	41.9235	18.386	54.3684	51.3388	13.6209	-//-
Os01g0118400	7.12173	17.3944	80.0845	9.43406	8.73171	35.9834	8.97638	3.64845	31.6222	26.9366	60.0583	30.2545	7.38086	7.32264	15.3949	13.4637	33.1175	9.35494	26.7003	7.44303	16.4318	46.8916	4.5337	31.9472	5.5152	4.81912	31.0436	36.6957	50.954	35.1779	-//-
Os01g0118700	44.7319	45.4395	69.5893	53.3361	60.4302	53.0479	28.6877	16.3085	61.4578	58.9868	46.7488	55.6813	25.9923	17.295	49.7491	46.3994	35.8218	49.255	43.2536	32.7061	58.1457	65.9877	65.4136	72.7558	47.1783	31.8067	87.6028	73.8139	87.6915	73.853	-//-
Os01g0119100	3.22589	5.92833	0.0700466	0.205323	0.698701	1.14455	17.1286	0.193006	3.77567	0.257208	0.527872	1.02802	3.12617	6.1024	0.371236	0.401101	0.903624	0.950139	9.5239	2.21387	0.43733	0.59754	0.304238	3.31703	3.664	2.51032	1.05627	0.419743	1.94515	0.217163	-//-
Os01g0119500	64.9142	193.143	98.3472	58.1117	71.6395	144.376	11.0463	14.758	14.2726	17.8271	36.8255	17.6409	13.8683	12.9945	8.39076	10.1947	22.7272	12.1616	188.513	169.686	35.0338	82.9416	74.071	79.65	20.8755	44.2368	16.3846	21.9349	25.3771	20.0348	-//-
Os01g0120300	18.4144	46.633	13.7054	18.2037	13.4493	14.2492	23.2962	22.9467	17.632	14.9841	12.475	15.7481	15.1816	24.3626	20.4519	17.1427	16.5753	15.6765	58.3589	72.3962	19.1752	15.0631	13.7037	11.7361	24.6209	65.277	16.0744	16.3684	14.312	16.5732	-	Leucine--tRNA ligase, chloroplastic/mitochondrial [Source:Projected from Arabidopsis thaliana (AT4G04350) UniProtKB/Swiss-Prot;Acc:Q9XEA0]
Os01g0120500	157.029	45.2903	26.1455	17.3738	48.0863	102.197	86.077	179.534	16.2115	15.9819	44.3557	37.9552	153.548	171.509	26.7462	26.3822	62.5262	41.9598	59.1859	70.1595	17.0795	19.3606	28.3629	43.689	133.993	38.6796	28.651	29.7752	39.4737	43.4101	-//-
Os01g0120600	14.5018	7.86002	35.1783	23.8562	20.1526	22.382	7.9399	13.3162	29.2785	25.1079	30.5466	21.6023	11.0759	13.4083	30.8983	22.5029	26.1263	19.4333	6.71431	6.13666	19.7356	24.9595	17.4233	23.3121	11.4201	5.26656	48.5094	25.5839	22.6027	23.2555	-//-
Os01g0120700	29.4778	23.8902	48.1288	108.085	89.1739	34.1619	35.3895	31.9439	72.7355	66.5578	38.0416	56.166	39.9126	40.9304	137.902	87.5446	44.1558	115.548	26.3736	22.0437	107.26	59.2296	69.4623	48.7206	34.5088	31.948	82.0655	56.1515	54.3085	84.834	-//-
Os01g0120800	55.1028	74.0516	163.099	142.074	130.922	111.162	46.5545	50.6928	68.7828	90.3667	110.503	82.4127	50.8897	51.6582	84.687	91.4998	100.176	79.9349	71.9057	68.9836	141.148	154.413	108.105	108.019	63.7377	77.5962	140.918	207.176	160.326	138.703	-	Eukaryotic translation initiation factor 3 subunit A [Source:Projected from Arabidopsis thaliana (AT4G11420) UniProtKB/Swiss-Prot;Acc:Q9LD55]
Os01g0121000	0.311626	0	0	0.1438	0	0.420841	0.069881	0	2.23356	0.878175	0.158443	1.4632	0.162181	0.0720317	1.48909	1.53227	0.0730226	1.14075	0	0.0567258	0.636138	0	0	0.0690034	0	0	0.81375	0.0881915	0.231335	0.60837	-//-
Os01g0121100	57.4432	59.4255	90.5341	129.423	94.818	55.0828	76.1322	83.3429	188.755	141.814	89.5442	133.172	93.6556	93.3892	247.786	176.322	93.1826	156.003	40.9496	40.0683	112.147	113.498	78.2393	70.1709	100.544	67.5057	249.704	201.974	170.192	219.252	-//-
Os01g0121600	9.53072	14.4682	1.86534	5.07154	7.24224	8.08369	13.0159	7.97034	4.66867	4.39258	7.77076	4.91466	8.75843	8.25632	2.89156	4.39074	15.6936	6.44341	2.50614	4.56387	1.558	1.01956	11.1312	6.54032	7.01904	2.78014	2.77209	1.06918	3.90938	2.59818	-//-
Os01g0122000	0.252071	0.658528	0.15873	0.116319	0.113093	0.259363	13.6793	7.87255	3.19808	0	0.256326	0.225441	8.3085	7.57455	1.95016	0.289202	0.905699	0.730507	1.12113	0.97888	0.609856	0.498865	0	0.148843	7.39709	16.8183	0	0.142674	0.7485	0	-//-
Os01g0123700	0	0	0	0.0657305	0	0.0549613	3.25812	5.56088	0.211232	0.308777	2.17271	0.764367	1.55678	2.96328	0.0648243	0	1.93594	0.130359	0	0	0.129234	0.0604079	0	0	14.8433	1.95668	0.0676294	0.0806239	0.986929	0.486646	-//-
Os01g0123800	0	0	0	0	0	0	1.45053	1.40291	0.0551276	0.193405	0.623742	0.349101	1.21887	0.670248	0.0507539	0.054837	0.940803	0.102064	0	0	0	0	0	0	5.91095	0.547132	0.15885	0	0.275968	0.108862	-//-
Os01g0123900	20.1464	81.5499	0.213814	1.18384	3.85926	7.2203	392.217	237.62	37.3725	4.90696	28.4663	16.0611	234.124	184.528	9.88957	7.34604	38.9693	7.80305	109.866	41.2056	4.44976	3.07193	10.6487	95.3024	383.583	219.144	8.52627	5.21039	18.4472	12.5947	-//-
Os01g0124000	5.05116	15.5564	0.0671986	0.919216	4.21327	3.23915	73.7056	44.0061	10.6203	7.896	5.28112	4.64479	39.3951	59.8583	6.66957	2.58861	6.33491	2.47409	149.509	4.35131	2.06547	2.59469	10.6824	96.662	75.5411	13.5421	3.17509	8.93942	7.39383	6.52777	-//-
Os01g0124100	108.805	1.36397	317.984	166.012	539.631	688.103	48.9546	71.9876	462.475	659.685	408.307	572.844	131.367	167.024	144.906	244.052	306.802	291.971	1.79965	1.31787	237.158	297.05	570.953	801.43	114.002	1.16116	396.085	154.218	363.05	426.664	-//-
Os01g0124200	384.957	13.6551	713.54	601.496	1642.05	2655.28	150.36	260.193	1151.63	2151.34	1320.83	1352.33	293.535	415.787	471.792	555.136	1139.95	1090.3	53.1227	20.8766	644.94	649.596	1604.18	3283.38	12.1917	0.479865	53.1739	11.7647	56.0321	68.6844	-//-
Os01g0124401	21.3162	1.52744	13.5187	558.089	674.479	210.414	6.06387	0.158508	116.145	399.339	15.7925	41.7779	4.2473	4.22331	23.8916	34.0788	39.389	230.916	7.77081	0.399109	311.918	104.398	474.131	1653.69	179.233	0.358544	1476.79	182.425	1186.17	1294.03	RBBI3.3	Bowman-Birk type bran trypsin inhibitor [Source:Uniprot/SWISSPROT;Acc:Q0JR25]
Os01g0124550	0	0	0	0	0.0225951	0.369209	0	0	0.0248943	1.06987	0.332879	0.0900829	0	0	0.0229192	0	0.0944097	0.276536	0	0	0.456918	0	0.206612	0.579887	0.0226207	0	1.38684	0	0.398786	0.491594	-//-
Os01g0124650	0	0	0.144394	0.070542	0.274342	0.766798	0.0685609	0.0663103	0.302258	0.463931	0.544076	0.683599	0	0.070671	0.208708	0.150332	0.716432	0.279801	0	0	0.138694	0.388978	0.815299	0.6093	0	0	0.0725798	0	0	0.0746097	-//-
Os01g0125550	0.797525	3.3091	1.68386	1.169	0.336765	0.579244	1.22033	0.97678	1.57689	0.569492	1.00181	0.419571	0.683629	0.563883	2.04958	1.1995	0.879447	0.515199	1.7214	1.91289	0.936383	1.27329	0.346434	0.290865	4.63576	12.8425	3.51923	5.52309	5.80434	4.16717	-//-
Os01g0126100	0.0602235	0.0943992	0.796381	0.111161	0.621449	1.88221	0.135049	0.0522464	0.565609	0.469973	1.10232	1.10416	0.12537	0.278411	0.301478	0.118448	0.282241	0.248015	0.100445	0.219252	0.573708	0.510798	0.222362	2.08031	0.324601	0.118181	2.63056	1.02261	6.19936	8.22997	-//-
Os01g0126200	37.6043	66.186	26.2666	3.13048	8.34384	37.6165	14.3735	41.1977	25.2081	9.43201	28.5753	20.7909	30.6191	34.0387	5.96173	6.52761	12.6352	9.01832	42.2356	64.7898	10.6915	17.0883	4.36668	23.8277	40.5581	51.2997	30.1822	34.6575	83.9059	52.1482	-//-
Os01g0126401	0.447055	1.33662	0.531745	0.351465	0.237717	0.587763	0.282187	0.646398	0.409227	0.301496	0.488277	0.562719	0.603202	0.581743	0.316479	0.309373	0.574227	0.287906	1.71219	1.60346	0.691021	0.351092	0.230956	0.469294	0.490845	1.64085	0.880462	0.843458	0.868602	0.598003	-//-
Os01g0127400	6.36636	18.7476	5.2617	11.7079	6.30065	2.96219	9.27962	9.01561	12.3101	9.74155	2.7133	8.28949	7.60106	9.78162	15.5089	12.2912	4.69483	9.21063	18.0355	28.0517	12.0616	8.21875	6.60638	4.22912	7.52728	18.8775	9.29016	9.06153	5.32841	9.09305	-//-
Os01g0127700	1.69164	9.63942	11.6361	4.81225	4.08948	5.1296	2.26715	1.48484	6.43376	9.12873	14.4295	5.32196	1.98865	2.20812	3.94888	5.87142	9.64417	5.11794	5.02883	3.75317	5.57936	9.77355	3.78845	8.42589	5.8998	7.26413	8.29621	11.4898	15.759	10.5486	-//-
Os01g0127900	3.6452	1.51772	6.88618	8.7959	5.89438	5.9483	2.58851	7.80708	8.25847	5.66295	9.69157	6.45229	7.27219	7.30237	7.74151	5.82513	8.36377	5.14293	2.12158	2.29475	6.68325	10.6279	5.04717	6.89448	11.8362	3.53935	14.4584	15.1302	13.8307	6.44917	-//-
Os01g0128000	1.80632	0.772194	7.87165	13.7154	12.893	3.51651	1.69389	0.64107	3.93678	8.1516	11.0626	6.05811	1.28192	0.759142	3.81128	8.15503	5.61797	3.68186	1.12977	0.3587	7.85888	6.8595	19.1663	9.92665	0.516302	0.684765	2.4169	0.975922	1.9098	1.40254	-//-
Os01g0128800	8.23647	25.3162	13.292	6.23249	10.3504	15.0618	14.741	14.8497	8.06552	14.9097	22.9434	13.7901	14.7287	14.4728	6.11104	11.689	21.7701	14.9504	28.663	25.3105	12.3778	10.3134	12.2831	16.0944	15.1838	39.6989	7.41334	10.5169	15.4356	13.6029	-//-
Os01g0129600	0	0	0	0	0.056953	0.0489802	0	0	0.125496	0.165105	0	0	0	0	0	0	0	0	0	0	0	0.0538341	0.781175	0.618393	0	0	0.120539	0	0.314117	0.123911	-//-
Os01g0130000	9.89152	7.01756	25.6824	33.4439	38.9524	34.3677	14.7596	8.90666	21.6897	38.6568	29.4128	35.0088	12.1012	7.15179	17.9208	44.7181	30.4947	26.5994	9.85179	6.89509	37.2155	44.6125	61.4283	45.7988	4.80086	5.42766	8.68041	14.3815	27.3766	17.0227	MTP7	Metal tolerance protein 7 [Source:Uniprot/SWISSPROT;Acc:Q9LDU0]
Os01g0130200	6.0694	2.37842	2.22945	0.933579	3.17691	9.36747	12.4006	9.65333	1.50007	4.3856	7.71482	8.1423	8.77426	9.0411	1.22761	4.4765	12.168	7.56028	1.54657	0.982066	0.917762	1.00098	0.829998	20.4579	13.6307	0.661688	2.08119	2.67193	17.8556	27.6476	-//-
Os01g0130400	0	0.407664	0	0.0171446	0.100015	0.0143357	0.299937	0	0	0.0161078	0.0566713	0.0166143	0.0386722	0	0	0	0	0	1.33231	1.39321	0.185396	0.0157563	0.0304849	0.477163	0.016688	0.401	0	0.0630879	0.0735494	0.0181333	-//-
Os01g0130900	12.2136	3.19077	11.0086	3.83101	11.8906	12.7518	15.6097	9.48777	14.3632	12.5976	9.65986	14.6358	16.0364	8.63554	8.065	15.2295	11.448	17.8255	2.59628	1.85999	5.21461	8.80198	5.50194	15.0602	12.0475	3.13302	51.0903	85.9384	51.8328	48.3893	-//-
Os01g0132500	20.1509	7.64454	41.8133	35.4142	30.1521	19.3967	7.11467	18.9231	33.3791	27.3243	20.6001	37.0508	14.5037	16.7484	41.4624	31.095	20.3947	33.0572	5.2291	5.81435	15.8511	25.6826	24.9329	30.1899	13.6728	2.83956	44.0198	31.5474	28.7511	38.1887	-//-
Os01g0132800	12.3768	74.2659	37.558	27.1352	29.046	21.8682	6.93236	10.8346	22.9769	19.4727	30.2969	26.396	7.9278	12.4791	40.2181	33.1546	28.7661	28.5989	61.5553	93.3405	24.2873	26.3154	30.8794	20.6847	19.9225	68.1379	29.993	35.756	20.6763	27.3879	-	Chloroplastic group IIB intron splicing facilitator CRS2, chloroplastic [Source:Uniprot/SWISSPROT;Acc:Q5ZCL8]
Os01g0133400	26.4192	26.8305	44.2262	53.744	47.0311	55.9903	35.1946	33.16	44.3497	64.6978	52.8328	48.4554	38.594	38.1219	34.7898	57.1705	60.8657	43.7776	27.7309	22.7601	51.0239	43.6236	54.0321	43.3539	39.4768	35.8996	62.8723	56.4089	44.2734	38.555	-//-
Os01g0133500	9.32546	14.7862	3.48949	5.19701	10.7173	7.99911	14.3167	11.4819	5.31882	6.00232	8.78991	9.23847	10.7146	10.2472	5.84356	7.58345	10.8252	11.2259	12.9515	10.2113	4.68593	3.95479	11.654	8.41861	12.0504	14.1825	3.13336	3.89782	5.99972	4.58641	-//-
Os01g0134200	0.119447	2.01273	0.28206	0.275595	0.160771	0.161309	0.401784	0.20725	0.236174	0.258928	0.334024	0.293777	0.0621645	0.16566	0.108718	0.323027	0.615775	0.136642	1.84281	2.56569	0.162556	0.177295	0.147011	0.264492	0.160953	2.57839	0.226845	0.912709	0.236457	0.204041	-//-
Os01g0134500	7.1359	33.6778	3.37013	1.76575	1.62398	4.18992	8.11697	7.7608	1.84035	1.97282	1.63005	1.3874	7.21227	7.07591	1.08249	1.57639	1.3571	1.98755	49.8927	53.0127	2.39263	3.85954	0.933417	1.78621	6.271	31.8118	2.01316	4.91703	2.86619	1.71614	-//-
Os01g0135600	5.07701	23.7183	21.8463	20.3043	10.6596	3.55941	3.45272	2.33181	16.009	11.7681	3.94796	7.59744	3.38486	3.80443	5.88951	5.12328	2.98588	5.58771	10.0452	12.6123	10.4468	18.9134	3.67565	5.2316	0.0298092	0.0325587	0	0	0	0.0323908	-//-
Os01g0135700	10.0497	5.42211	2.33872	2.48674	3.00589	7.30571	22.6667	14.9731	3.74372	1.57862	17.9949	12.9609	30.9265	20.873	7.55623	1.14584	60.6818	3.46557	4.00821	5.77972	1.98212	1.60594	1.55356	2.19305	6.60735	0.928894	3.73415	1.81363	0.792889	1.06627	CML16	Probable calcium-binding protein CML16 [Source:Uniprot/SWISSPROT;Acc:Q5ZCK5]
Os01g0135900	105.882	482.391	17.0107	40.3342	80.1029	195.586	836.53	98.5242	441.269	33.7891	156.531	64.0797	185.191	98.1849	111.351	66.7956	189.467	95.8339	595.825	274.809	37.1154	64.3259	35.7954	126.235	161.503	208.008	71.4261	63.7967	170.572	70.999	HSP17.9B	17.9 kDa heat shock protein 2 [Source:Uniprot/SWISSPROT;Acc:Q943E9]
Os01g0136100	1.35041	1.12063	0.825347	0.146623	2.28091	1.65511	0.926288	0.137828	0.314126	0.413269	1.37321	1.63401	0.661461	0.587567	0.144602	0.781174	2.60597	2.83518	1.05991	0.751913	0.360348	1.54963	4.23656	3.0254	0	0.545588	0	0.0899228	0.157251	0	HSP16.9A	16.9 kDa class I heat shock protein 1 [Source:Uniprot/SWISSPROT;Acc:P27777]
Os01g0136300	0.970221	3.66376	0.49987	1.13963	0.870589	0.952912	2.76906	1.68341	1.83115	1.30014	0.627837	0.631072	3.21324	3.42514	0.561958	0.173476	1.98415	0.807193	2.20665	2.37623	3.60103	1.49621	0.144741	0.468735	4.12017	11.6832	0.837535	5.29185	6.89688	0.947055	-//-
Os01g0136700	0	0	0.779174	0.338362	0.178196	0.40081	0	0.106021	0.468169	2.23854	1.18059	0.696777	0.031801	0.0141242	0.208561	0.495745	0.758881	0.447365	0.0254787	0.0667379	1.03947	0.608968	0.200547	0.527686	0.0686146	0.0299774	0.652756	0.415029	0.680414	0.879771	-//-
Os01g0137700	3.48917	0.390658	25.1748	28.9274	18.2853	10.793	12.2823	17.9076	35.0162	50.0848	18.933	46.756	8.08758	13.6904	33.2522	28.0844	18.3584	23.7206	0	0	0.159611	0	0.0240579	0.0519401	0.263396	0.115076	3.09046	3.05363	3.10532	4.95137	-//-
Os01g0137800	9.66057	0.749947	72.9005	81.9599	42.5781	26.4922	24.7264	42.371	127.32	132.082	39.5612	118.768	14.9535	35.0497	89.0382	92.2309	45.3609	59.3439	0	0	0.0118924	0.144531	0.0967967	0.10449	0.0824264	0.038584	0.0497875	0.0148385	0	0.10236	-//-
Os01g0137875	2.4618	0.410514	24.4405	25.5239	12.925	7.84159	7.18841	11.7692	36.4549	41.5567	11.6646	35.8835	4.52513	10.945	28.1755	32.7085	15.8578	19.5096	0	0	0	0.0888524	0.0859545	0	0.0470532	0	0.0497371	0	0	0	-//-
Os01g0138400	0.0848125	1.30726	5.92815	1.2002	2.46067	5.2796	0.304303	0.0735784	2.40361	5.491	7.90573	2.57899	0.088279	0.104556	1.38951	2.11292	6.25367	2.19916	2.40477	1.31743	1.12857	4.38807	1.46138	5.13322	0.152378	1.4979	5.28847	7.61674	7.1915	9.2446	-//-
Os01g0138500	1.94673	5.49974	0.213814	0.0417826	0.121871	1.99141	1.98985	1.92453	0.17903	0.117767	4.55768	0.809802	1.93206	2.30224	0.329652	0.0445215	17.7378	0.58005	5.47445	3.09866	0.328597	0.153597	0.297174	0.721786	5.04305	3.86463	0.0859792	0.256249	0.582544	0.309343	-//-
Os01g0138800	0.703698	1.81676	6.92051	31.7083	69.235	36.0963	3.11891	2.72924	68.7502	115.609	68.5271	63.491	4.43785	3.52108	16.6151	39.5265	28.4786	42.6176	2.17476	2.04953	58.9621	9.44438	47.4139	101.815	3.16075	3.37106	101.292	14.3388	30.6879	46.4665	-//-
Os01g0138900	42.5143	48.4765	121.799	40.3587	54.376	109.888	82.4719	36.4215	48.2277	49.1516	96.3544	87.2929	38.0037	41.4161	55.7785	73.791	104.519	57.6485	25.7273	21.5225	27.5415	49.2715	39.0606	51.3856	45.1883	35.8989	49.714	56.8577	51.106	58.6328	-//-
Os01g0139200	97.1392	254.737	417.083	334.818	336.525	258.207	61.9494	67.4678	315.485	416.144	295.927	379.423	71.2267	70.732	168.827	210.414	144.518	205.099	177.641	149.729	366.726	354.329	313.634	295.032	99.355	184.429	537.948	335.078	387.561	429.615	-//-
Os01g0140500	331.356	305.047	484.426	397.529	374.28	409.59	262.775	212.954	371.321	328.377	325.076	348.797	332.34	280.339	310.805	318.967	376.373	364.63	133.729	181.755	250.014	356.535	308.926	391.625	183.914	157.596	380.554	521.969	457.42	354.218	-//-
Os01g0141000	422.998	26.5795	1091.92	452.431	595.193	924.588	178.213	179.17	872.859	1067.99	915.299	913.913	277.132	212.2	452.71	703.991	613.61	549.397	26.1723	37.4616	224.367	412.667	375.955	740.545	78.5707	0.925487	884.387	547.275	895.463	652.451	-	AP2/ERF and B3 domain-containing protein Os01g0141000 [Source:Uniprot/SWISSPROT;Acc:Q9AWS0]
Os01g0141100	22.6613	15.0443	35.5069	23.3747	23.3245	26.1286	26.5445	29.6822	65.8481	47.2742	35.605	48.2838	25.6225	33.2775	86.1434	64.627	44.2307	70.7966	31.6451	25.1387	56.963	61.0539	54.7241	51.8714	27.0232	18.8343	66.2007	68.7601	45.52	74.5148	-//-
Os01g0141600	17.4255	44.0821	13.9848	7.39995	9.79479	12.5895	16.5205	21.5568	11.1446	9.87795	7.79019	9.26555	13.8822	21.5798	11.5972	13.3889	13.6543	10.6799	61.669	64.6827	6.59033	13.9044	7.55599	10.0902	4.10064	34.1173	0.791525	2.06696	1.3751	0.309966	-//-
Os01g0141700	21.8278	31.0843	31.3211	19.6306	26.4206	26.4254	1.66632	3.5187	0.336698	0.832236	1.51123	0.526119	2.09474	2.11837	0.422707	0.639397	3.13421	1.10505	21.1465	17.8096	10.7024	12.7889	7.67203	10.0643	8.5387	18.3792	4.90978	12.4423	13.3921	7.40441	-	Protein DAMAGED DNA-BINDING 2 [Source:Projected from Arabidopsis thaliana (AT5G58760) UniProtKB/Swiss-Prot;Acc:Q6NQ88]
Os01g0142100	55.3039	97.0792	16.5475	43.1766	23.9728	25.2872	42.0712	65.1112	30.4665	23.0619	22.3897	26.8851	41.1115	58.2754	30.9847	35.905	24.3698	25.6887	106.651	126.661	33.342	23.9095	19.7648	15.6932	57.0847	137.787	28.5825	28.3954	23.8428	26.5448	EGY2	Probable zinc metalloprotease EGY2, chloroplastic [Source:Uniprot/SWISSPROT;Acc:Q0JQS5]
Os01g0142300	38.3883	10.2169	2.03962	1.91906	3.30109	6.3877	12.554	39.3397	2.56961	1.97636	2.60242	2.43191	27.0544	37.564	1.01909	1.61229	3.41078	1.93956	11.805	12.7238	1.48747	2.71332	7.84166	2.72719	24.8221	10.2797	0.949276	1.58434	1.7811	1.17099	-//-
Os01g0142500	31.7927	15.2445	15.3729	12.0564	17.5183	25.3976	39.8146	25.6405	11.3807	8.63626	21.2105	18.2998	33.3175	25.992	10.0508	12.1369	20.2273	16.1495	12.5193	11.3512	13.3255	15.7019	20.6084	16.9724	21.4931	19.9701	12.1991	11.8877	14.0018	12.6459	-//-
Os01g0142600	0.585188	1.08624	2.93826	1.73392	2.23856	0.808104	0.276266	0.855031	1.61378	2.08305	1.31541	2.31383	0.288524	0.370199	1.68198	1.57498	1.15474	2.0858	1.95204	1.59224	1.90014	2.4817	3.03253	2.15509	0.359682	0.664836	2.66139	2.8241	3.04852	2.76588	-//-
Os01g0142950	0.100036	0.927764	0.0472449	0.261585	0.269291	0.0771978	0.149552	0.318214	0.0659317	0.390333	0.118679	0.208759	0.104125	0.107908	0.288329	0.24594	0.140648	0.213616	1.00109	1.18971	0.27228	0.0707067	0.0684006	0.177209	0.0748876	0.817951	0.0791593	0.0943692	0.297048	0.146472	-//-
Os01g0143800	47.2429	189.86	177.753	88.4264	74.4422	100.059	70.0858	34.3375	95.1995	93.4374	88.3502	135.498	51.7487	39.3849	74.5765	105.912	93.2	85.0343	191.554	273.697	111.343	118.061	96.2891	109.126	25.7455	217.325	124.898	178.881	123.86	152.951	-//-
Os01g0143900	20.389	28.9117	110.19	47.9156	70.0688	73.6421	30.7324	11.3059	82.7054	141.524	62.7339	81.3995	22.8632	14.09	44.9593	82.476	71.8134	94.3543	13.585	21.6565	33.1825	85.7535	73.471	94.4838	8.11942	6.08409	47.7031	54.7274	64.704	77.3516	-//-
Os01g0144100	24.2498	53.9943	12.3983	20.943	14.9722	16.081	51.2862	26.0559	22.7274	15.4325	9.27546	19.5656	26.1672	29.2778	18.1568	26.181	18.559	18.1205	63.1422	75.0555	15.8784	24.0903	15.6987	16.2896	29.312	62.6489	8.37977	13.5157	11.0837	11.7992	-//-
Os01g0144200	32.3701	17.8742	56.4023	53.9778	42.4688	40.0246	46.3029	32.3373	60.306	64.4284	34.1011	51.5953	52.7732	39.4521	66.7374	69.6344	50.9704	61.4922	24.5406	21.7394	40.6596	77.5303	47.7375	52.3462	6.60883	3.36859	11.2937	8.53628	4.36908	10.1135	-//-
Os01g0144340	5.15107	7.52269	3.08412	3.29919	2.92986	4.04023	5.47888	6.49559	2.67144	3.83187	4.06448	3.17196	5.5081	5.80366	2.69007	2.51895	5.35583	3.40032	6.9482	7.11187	2.60485	2.43517	2.74838	3.24106	5.2342	8.23025	2.21845	2.00743	2.73036	1.86836	-	Actin-related protein 5 [Source:Projected from Arabidopsis thaliana (AT3G12380) UniProtKB/Swiss-Prot;Acc:Q940Z2]
Os01g0144600	20.4201	18.8858	31.3816	46.9024	30.7546	20.369	18.9644	20.5064	42.0629	38.4865	21.299	30.0074	23.9201	21.3693	53.3077	43.1326	27.1407	42.1225	23.8736	18.5975	44.0824	39.1504	24.1895	28.2638	12.3276	16.4925	18.9538	21.7037	14.7527	17.3688	-//-
Os01g0147250	0.0405513	0.0476726	0	0.037425	0	0.09388	0.18187	0.19349	0	0.0527426	0.10309	0.054401	0.253253	0.262454	0	0	0.0190046	0	0.0676347	0	0	0.0171972	0.0499091	0.0359172	0.200355	0.159153	0.134772	0.0229524	0.100344	0.158332	-//-
Os01g0147700	8.01015	31.6278	7.94911	10.0829	5.57265	15.9621	11.8461	8.31257	10.6254	9.14347	9.35686	8.47882	10.0262	8.22642	12.5972	11.2425	14.422	8.28172	31.8355	30.8047	7.35934	8.38497	5.61565	7.83567	8.67584	22.5337	8.30419	12.2528	8.12916	7.57145	-//-
Os01g0149350	0.0145027	1.1821	0.438356	0.562155	0.83286	0.0559586	0.0650438	0.0251635	0.272415	0.276654	0.235961	0.168618	0.0150955	0.0402274	0.171602	0.356551	0.271872	0.291993	1.40295	1.11934	0.394736	0.45513	1.01147	0.282599	0.0130282	0.868021	0.123942	0.213426	0.0574192	0.0283129	-//-
Os01g0149400	20.621	82.3108	86.7434	136.98	90.7957	48.6646	31.6165	33.6989	84.3894	68.4023	52.9103	89.4246	23.9596	34.8065	58.2706	99.2714	50.1187	75.4863	68.7865	61.8047	91.1508	94.3652	131.619	43.9621	0.646197	0	0.683057	0.271434	0	0.234053	-//-
Os01g0149500	0.0411965	2.21168	0.661509	0.551296	0.702353	0.39739	0.129334	0.142959	0.610912	0.66084	0.377027	0.700042	0.150081	0.133315	0.412459	0.688716	0.598516	0.433567	2.26745	2.32471	0.672772	0.506654	1.94362	0.437863	0.111023	3.31455	0.332509	0.792797	0.387374	0.22117	-//-
Os01g0149600	28.9705	91.2849	169.863	241.634	193.552	64.636	25.721	27.7832	148.951	145.167	99.1004	164.273	28.8212	35.8057	104.397	166.868	77.6764	130.76	108.554	83.229	168.79	202.343	302.306	110.407	28.8576	147.348	88.7974	57.8935	54.424	91.1846	-//-
Os01g0149800	601.866	755.74	175.972	61.3935	125.6	239.715	639.226	346.436	73.3981	43.0888	218.941	140.857	567.529	300.299	65.863	69.7987	428.299	158.81	705.659	738.009	141.543	283.706	158.71	212.182	402.035	437.758	91.4607	155.091	169.312	98.6567	MT2A	Metallothionein-like protein 2A [Source:Uniprot/SWISSPROT;Acc:P94029]
Os01g0150000	45.2521	40.8807	24.1535	12.1429	14.0537	37.4274	32.0477	45.0369	10.6944	11.8143	31.4331	19.5711	42.5176	42.2979	10.5725	15.8082	35.6041	18.5654	54.0812	51.0674	11.3628	20.4982	14.0253	27.7689	66.9358	42.6991	14.7676	27.2957	38.4697	27.755	-	Very-long-chain enoyl-CoA reductase [Source:Projected from Arabidopsis thaliana (AT3G55360) UniProtKB/Swiss-Prot;Acc:Q9M2U2]
Os01g0150800	0.973152	0.802841	0.822438	2.64711	2.02219	1.26481	2.29712	0.399908	2.37986	1.9985	1.25	1.69488	0.213248	0.852413	1.58502	3.07248	2.11234	1.64057	1.79395	1.86468	3.94986	4.17044	2.39544	3.26631	1.56437	1.25637	1.75087	3.47882	4.25847	4.14963	-//-
Os01g0150900	5.00026	15.7788	8.20314	0	1.88917	16.1456	24.5504	3.53884	2.47167	3.19471	1.60569	0.706107	2.46535	1.09497	0	0.258804	2.59008	0.361268	30.9451	28.0727	0.835686	5.91519	1.29561	16.5499	0	0.12911	0.124949	0.744788	0.651218	0.256888	-//-
Os01g0150950	3.59668	8.8827	3.83179	0.347378	0.975706	8.22982	9.37841	1.48757	1.61248	1.59559	2.5942	0.299229	1.08828	0.541355	0.0380655	0.164511	2.35201	0.229643	12.6952	16.4134	0.758873	2.80229	0.617673	7.11217	0	0.123105	0	0	0.0413953	0	-//-
Os01g0151200	141.353	248.852	20.8209	33.9887	31.237	59.9518	105.774	153.452	16.7427	20.8226	40.9122	27.3677	141.441	161.638	20.5525	31.1499	57.7002	27.0203	299.314	358.258	35.9331	32.2245	45.8779	35.9528	138.975	336.03	16.4217	24.3445	18.0488	18.0618	-	Inner membrane protein ALBINO3, chloroplastic [Source:Projected from Arabidopsis thaliana (AT2G28800) UniProtKB/Swiss-Prot;Acc:Q8LBP4]
Os01g0151400	22.5901	59.7086	33.6802	31.46	53.9166	24.1553	9.27002	9.99842	8.98665	12.2687	16.1213	30.753	8.72953	10.3808	6.4515	16.0162	18.7903	22.9762	36.0531	31.5574	19.4153	22.5334	80.3125	60.8404	14.2174	30.0489	3.05706	4.50197	7.76563	7.15658	-//-
Os01g0151600	14.2594	7.67749	24.2887	41.8863	23.5345	7.13276	18.3886	19.1899	28.5456	27.8795	8.917	18.37	16.199	17.4206	36.7429	30.415	13.9579	21.9785	10.2774	8.08182	51.9277	32.263	28.5207	15.8486	38.3933	14.2237	50.3353	32.8652	21.9725	29.5344	-//-
Os01g0151700	16.3664	0.355319	0.0428226	0	2.64424	10.9506	13.7858	17.4237	0.179281	0	2.6739	1.09476	18.3094	18.821	0.165057	0.267503	2.9746	2.19898	0.529308	0.693223	0.0411322	0.0769059	0.595181	2.08808	21.8295	0.622765	0.0860996	0.153965	2.10907	1.59314	-//-
Os01g0151900	0.576078	2.02098	1.26965	0.708887	0.319998	0.465727	0.295277	0.285584	0.70512	0.45194	0.502117	0.662425	0.342642	0.279001	0.599241	0.755356	0.231414	0.401681	2.7681	2.61662	0.622212	0.930691	0.360135	0.242974	0.443576	3.12227	1.0159	1.67691	0.54305	0.562323	-//-
Os01g0153300	114.75	403.921	170.913	112.533	114.063	135.284	98.7698	164.945	141.49	136.318	169.114	133.367	126.349	152.925	84.0017	130.372	160.227	131.144	427.441	383.999	123.001	233.834	132.501	85.6101	96.14	352.94	131.239	93.2558	82.6198	92.839	H2B.5	Histone H2B.5 [Source:Uniprot/SWISSPROT;Acc:Q94JE1]
Os01g0153400	26.0226	43.5346	28.9903	21.5923	19.1167	27.0256	21.2913	29.4116	22.8411	21.5939	23.7909	24.274	19.5425	26.4438	26.2973	26.1646	27.8562	23.1917	51.5556	54.2224	18.8434	25.372	17.0016	21.0239	15.0747	28.5873	13.4866	16.5185	13.7211	15.0983	-//-
Os01g0154600	1.06337	6.22601	0.649911	0.923657	0.673531	0.530974	1.45879	1.46517	1.36045	0.542374	0.445248	0.615371	2.21366	0.867512	1.70798	1.29177	0.762187	1.14489	5.21636	3.41588	0.567505	1.3794	0.71853	0.60943	1.8543	4.35755	0.118792	0.424853	2.10504	0.24423	-//-
Os01g0155500	10.5307	19.3134	16.0881	5.44962	8.91369	14.0157	5.44954	11.7619	8.36657	9.77799	23.0644	11.3056	8.69787	9.53949	3.84169	5.21988	12.6878	7.41331	13.8307	13.8142	7.54275	12.0417	7.8884	10.8189	18.5752	21.3344	13.2788	13.2964	15.5505	12.2352	-//-
Os01g0155600	92.4246	92.4479	143.664	157.183	140.253	105.159	81.6598	81.8829	136.042	132.711	125.589	138.081	83.3122	98.1871	145.268	134.29	125.845	141.075	87.3639	72.1362	174.605	147.862	117.264	124.255	101.883	87.8706	176.48	161.838	163.607	169.187	-//-
Os01g0155800	0.0942361	14.4021	0.801101	0.347884	0.422795	0.145443	0.338114	0.0817538	0.27949	0.408556	0.191654	0.505684	1.27514	0.43565	0.085772	1.01939	0.618301	0.172483	15.796	6.58713	0	0.0799284	0.541251	0.083467	0.0846546	0.184926	0.26845	0	0.0932749	0.091986	-//-
Os01g0158000	20.0709	22.9949	57.9517	54.419	48.3354	40.8812	23.5035	21.8659	52.7251	51.6535	38.2456	53.5965	25.1957	22.1173	67.3618	69.871	44.7094	54.9414	27.0839	23.933	47.287	59.779	54.6702	54.0264	14.8597	18.8537	25.1181	36.1593	32.7104	41.3756	-	Importin subunit alpha-2 [Source:Uniprot/SWISSPROT;Acc:Q9FYP9]
Os01g0158100	25.4413	25.7875	9.1961	6.49304	9.18249	16.3425	13.4501	25.8321	7.23636	6.2236	13.0799	10.6776	19.2321	31.079	4.59242	7.61752	15.6534	10.0806	13.927	24.3199	4.6422	5.96725	8.74641	10.5116	14.4916	10.8078	4.72366	7.7229	6.61197	4.7864	-//-
Os01g0158200	17.1012	17.8125	6.92272	3.62116	5.08181	16.9104	15.3727	16.827	3.33007	5.87354	14.3787	8.34248	13.5235	16.1197	1.98776	4.98697	15.9598	6.30081	18.3051	14.7158	4.80238	4.96049	6.07432	9.77008	10.5741	8.7529	4.74508	5.4054	7.95045	7.04569	-//-
Os01g0158400	4.14452	4.03228	1.01243	1.18707	1.9877	3.58431	4.35854	2.97562	1.05966	1.30116	5.08645	3.1315	2.30571	2.37848	0.130078	1.05407	4.55449	0.653951	7.62764	4.94285	0.842801	1.27277	1.40715	1.96203	12.9667	9.53532	0.61068	2.10316	1.41457	1.81353	-//-
Os01g0158600	1.06325	2.68512	0.855515	0.29075	0.441697	1.89932	0.989046	1.19572	0.564505	0.990228	2.00222	0.827658	1.31166	1.25615	0.26882	0.832611	1.73482	0.99107	4.64689	4.25801	0.303688	1.28593	0.468515	1.32542	0	0	0	0	0	0	-//-
Os01g0158900	5.35842	38.485	19.4709	15.4575	14.3982	13.1283	7.69554	7.49373	16.1817	15.6906	18.7287	17.86	7.13179	8.66335	20.8677	18.1984	20.0626	21.7591	37.0673	34.7521	15.169	15.9194	12.397	11.1001	10.6793	37.4352	15.6816	18.4958	16.7518	20.9791	-	NF-X1-type zinc finger protein NFXL2 [Source:Projected from Arabidopsis thaliana (AT5G05660) UniProtKB/Swiss-Prot;Acc:Q9FFK8]
Os01g0159000	9.52665	0	0.145136	7.32682	41.317	92.8446	2.61871	2.66605	1.11398	1.11028	44.8957	12.2764	5.06464	5.39862	1.25869	0.302211	55.785	16.9682	0	0.0372937	2.13757	0.347537	58.1629	79.2987	2.39257	0	0.389083	0	0.709745	0.699938	-//-
Os01g0159300	37.8407	28.5156	65.8899	68.0542	100.005	51.6085	31.9101	44.9038	69.5394	89.4802	80.2835	97.3313	33.1541	44.8938	71.8594	78.2452	79.1594	98.6774	34.2023	33.8459	62.3784	61.6923	130.701	122.482	48.3	26.3617	37.9609	28.2888	60.3312	60.6666	-//-
Os01g0159400	31.0936	36.2975	129.226	168.282	133.159	57.815	38.1954	33.0515	157.969	179.39	74.9526	180.845	32.7733	34.3777	150.412	167.114	70.2535	130.927	40.8605	38.0831	220.961	178.141	181.945	166.46	35.9884	36.8351	257.462	154.318	134.995	269.04	-//-
Os01g0159800	4.26327	4.71916	13.1185	25.4329	12.5807	3.52737	7.6482	2.63094	15.3382	25.7241	4.46932	9.94495	4.39178	4.87644	15.8014	14.5657	5.47908	15.1639	6.63413	4.25629	27.5939	11.5562	14.5692	7.7468	2.17154	2.63058	14.2315	2.73645	4.65482	9.95323	-//-
Os01g0160200	0	0	0	0	0	0	0.0180794	0.0699438	0	0	0	0	0.356652	0.652255	0	0	0	0.0184458	0	0.0293519	0	0	0	0.0178524	0	0	0	0	0	0	-//-
Os01g0160800	0.26664	2.29874	2.01485	0.246083	1.19629	2.46918	0	0.138793	1.42346	3.14434	11.4422	7.96494	0.499569	0.493067	4.85382	2.04527	24.8925	1.07369	1.06734	1.32021	0.580594	1.08555	3.01917	1.27531	0	0	0	0	0	0	-//-
Os01g0161300	1.4245	5.79881	1.90782	0.981101	1.16375	0.98443	0.305136	0.996027	0.273248	0.23966	0.454022	0.323256	0.774555	0.511106	0.328976	0.229991	0.139498	0.272404	1.24113	1.22299	0.250765	0.162298	0.10467	0.112989	2.76942	3.8593	0.585477	1.78103	1.80981	0.498084	-//-
Os01g0162200	0.249193	0.390605	0.141226	0.0919924	0.313044	0.230761	2.10111	1.42682	0	0.648218	0.912238	0.222867	1.24501	0.875526	0.816517	0.343079	2.70943	0.501715	5.07059	6.96745	0.58782	0.591802	0.695179	0.794575	0	0	0	0	0	0	-//-
Os01g0162300	0.239779	1.08056	0.849315	0.387262	0.591678	0.462591	1.29047	1.97617	0.355573	0.363842	1.21913	0.321671	0.998316	1.44103	0.818407	0.235799	3.31503	0.384014	4.14918	3.27355	0.435087	1.22024	0.836146	1.16807	0	0.294084	0	0.0678584	0	0	-//-
Os01g0162800	0	0.11461	0	0.0192801	0	0	0.0187387	0.3081	0.0206528	0.30794	0.0849734	0.0934185	0.108723	0.2511	0.228172	0.225984	0.0587433	0.191184	0.90592	0.608444	0.0568604	0.0885944	0.102846	0.185033	0	0	0	0	0	0	-//-
Os01g0163000	0.041876	0.229739	0.0791083	0.0386475	0.0939392	0.0646311	0.33806	0.0726583	0.144897	0.344947	0.127749	0.28089	0.0653813	0.0193591	0.0952868	0.247086	0.294381	0.0958084	0.419064	0.289665	0.493906	0.372939	1.13387	1.13126	0	0.061632	0.039764	0	0	0	-//-
Os01g0164600	42.1121	32.781	6.52454	12.2664	14.8329	17.6091	58.5839	45.9568	7.95919	10.0788	12.6435	15.977	49.7836	45.2792	6.59062	14.0074	15.3156	13.2098	50.8112	54.5274	11.7128	9.05079	21.4981	17.4262	21.3545	19.3978	1.08565	0.916763	3.48926	2.83654	-	Probable protein phosphatase 2C 1 [Source:Uniprot/SWISSPROT;Acc:Q942P9]
Os01g0165000	7.36091	6.20974	27.8111	17.8799	22.8194	12.9189	7.24456	6.58546	23.3221	21.9623	18.7389	22.5843	7.1297	6.00238	25.0078	25.8383	23.1659	23.6243	7.67318	6.1227	22.7017	27.8998	33.0925	27.4598	5.34969	5.24126	16.5034	19.0379	17.9869	19.4348	DREB2A	Dehydration-responsive element-binding protein 2A [Source:Uniprot/SWISSPROT;Acc:Q0JQF7]
Os01g0166700	22.3105	43.0506	11.4775	5.33145	6.21138	16.9863	30.9564	25.0582	6.35108	9.41352	15.648	9.84314	36.1813	25.4628	3.35421	7.73783	18.2045	8.97834	58.6408	50.4752	6.00922	13.8967	10.4605	13.1004	19.4157	41.2893	1.32408	3.66436	3.59833	2.86805	-//-
Os01g0166800	4.69271	5.07896	0.241226	0.206234	0.315095	1.08394	3.77978	3.43414	0.725874	0.553606	0.779091	0.656666	3.38925	3.5124	0.581118	0.408114	1.19688	0.934879	9.29107	11.4594	0.868887	0.703984	0.942957	0.819977	6.91125	8.2065	0.515324	0.867303	1.39029	0.99715	-	Mini-chromosome maintenance complex-binding protein [Source:Projected from Arabidopsis thaliana (AT2G40550) UniProtKB/Swiss-Prot;Acc:Q501D5]
Os01g0167100	9.59344	5.77247	0.876922	0.285607	0.833059	2.96129	8.43863	15.1957	1.89684	4.29336	8.87426	3.0445	9.92112	16.3094	1.46468	3.04329	8.64397	4.02161	11.4069	7.97671	6.7946	3.8847	3.40252	6.7977	26.4101	9.65584	9.46223	11.1402	14.5191	11.4789	-//-
Os01g0167500	65.429	15.1139	42.4296	31.8874	43.878	65.6387	69.397	49.7583	40.2857	39.2485	59.9969	40.4484	49.9423	52.9952	30.7512	37.6275	67.3166	45.4514	23.2933	16.2145	42.4904	52.1198	39.7457	58.7652	81.084	18.1706	28.4486	45.5662	66.9582	57.1439	-//-
Os01g0167750	2.25096	2.29078	0.729873	0.310063	0.301463	1.55557	0.572575	1.80707	0.431781	0.728278	1.26405	0.661037	1.08406	1.70846	0.214052	0.198233	1.03918	0.707163	1.48492	1.49221	0.274328	0.769378	0.49619	0.892712	1.05632	1.45043	0.414726	0.456381	0.432298	0.196765	-//-
Os01g0168100	41.547	55.6281	12.0541	13.9944	14.9894	34.6067	40.6755	29.9173	8.75348	12.6818	42.2484	14.7798	26.7157	24.2284	10.5713	10.0469	42.605	16.8952	71.2684	44.5551	8.87881	7.41873	11.0299	16.3834	51.3308	31.0576	8.27157	9.61741	15.5764	6.64836	-//-
Os01g0168200	43.1371	14.3347	30.8361	16.1157	24.6488	43.1955	25.5067	24.5497	11.8044	16.6372	29.8986	17.7159	30.5322	23.4201	5.40254	15.3395	28.3354	17.8754	22.2174	17.338	18.2848	25.1723	32.3929	31.0551	56.9797	16.8625	13.8286	16.095	23.7738	21.8957	-	Thioredoxin H4-1 [Source:Uniprot/SWISSPROT;Acc:Q9AS75]
Os01g0169800	19.0544	16.0253	4.89416	3.34225	3.04958	6.27722	6.14694	5.99349	3.58021	2.46379	5.49554	3.1392	7.48092	7.72698	3.54972	2.24638	4.85663	6.01657	16.7265	11.156	5.35809	7.04106	1.55428	2.26999	18.0679	8.52792	6.03112	9.96503	7.44474	5.81911	-//-
Os01g0169851	11.4788	17.273	3.03585	1.55376	3.296	6.49596	5.76593	5.97498	4.08531	1.85792	4.35775	2.1901	9.23973	3.39622	1.67164	0.30102	3.01257	2.94139	7.14753	5.46057	1.24972	2.72607	0.627895	1.49116	14.4363	5.10579	5.37725	7.62325	5.30212	2.24094	-//-
Os01g0169900	25.6523	30.703	36.5095	47.1886	36.0113	35.2025	19.8342	26.2321	49.9173	42.498	39.3642	40.2269	19.9048	27.1791	57.0501	48.4556	36.692	42.65	30.7819	24.8479	42.8086	43.3675	36.2387	35.0323	40.614	28.7572	44.9146	41.456	44.5773	45.8875	-//-
Os01g0170051	23.6749	10.2116	1.48399	1.19998	3.93762	16.3258	13.5337	16.4735	1.82101	1.83204	18.9511	4.6999	14.6333	9.79272	0.838268	0.98562	21.7337	1.66093	7.25129	6.78489	1.52372	2.71108	3.46724	7.94149	18.9317	3.61464	2.52074	3.28106	8.09712	2.53835	-//-
Os01g0170600	7.18976	23.9103	11.1044	4.42364	4.67875	10.2219	13.0725	7.9794	5.41097	4.4931	9.55058	9.64531	10.4164	5.98883	4.98168	5.2232	11.08	6.72801	20.4182	28.0854	7.8159	6.20802	3.26851	5.8518	29.2098	145.157	19.2206	46.6339	34.9731	28.8311	-//-
Os01g0170700	0.251147	1.26849	0.13179	0.0257539	0.075119	0.409154	0.275337	0.556807	0	0.169375	0.198635	0.099829	0.232367	0.387015	0.0253989	0.0548842	0.183092	0.102152	1.93152	2.05218	0.0253176	0.0236684	0.045793	0.346028	0.075204	0.328562	0	0	0	0.027239	-//-
Os01g0171000	3.41368	7.53349	1.10309	0.386904	1.07478	1.94108	11.0394	2.10423	0.769696	0.701047	1.12665	0.321374	3.4597	2.90709	0.354315	0.6184	0.645551	0.411063	10.5881	7.50041	0.597691	1.21911	0.859943	1.03438	3.5239	6.37571	0.483384	0.949139	1.03737	0.643051	-//-
Os01g0171800	36.0672	7.24391	3.76372	2.38845	5.78708	22.4122	35.668	47.7187	2.03056	2.992	15.8735	4.66586	41.5606	38.361	1.94424	2.46422	19.8679	5.03758	11.4419	10.2294	2.90702	4.00682	4.85359	7.74988	37.6402	9.39127	1.71631	2.4646	3.37477	1.24304	-//-
Os01g0172100	11.6391	28.8405	2.18395	0.868025	5.90766	2.90323	9.35043	14.9932	3.17691	4.72328	3.1482	3.39975	13.2978	9.02223	0.642044	4.54755	5.58331	2.25946	19.478	18.7758	2.73773	2.16053	14.2446	7.63633	22.2492	35.5677	2.977	10.7801	9.96884	1.7979	PPT3	Phosphoenolpyruvate/phosphate translocator 3, chloroplastic [Source:Uniprot/SWISSPROT;Acc:Q5VQL3]
Os01g0172200	6.80643	5.01547	2.26405	1.98259	2.49574	6.43911	6.36896	4.80628	2.21317	3.2352	4.62189	2.79089	6.049	5.5196	1.31723	2.62401	4.11187	2.27638	5.78929	4.89009	1.78488	2.91528	3.20983	4.30615	6.27689	5.76868	2.21164	3.68611	4.31974	2.60459	-//-
Os01g0173000	8.05041	8.26898	1.12218	1.17829	1.09788	2.72309	4.37402	8.78393	0.823925	1.16853	2.0556	1.49074	6.73679	7.23022	0.597162	1.25553	2.84212	1.05481	5.01298	5.823	0.691778	0.631677	0.771119	1.25646	4.74692	3.47971	0.740867	1.76644	1.72003	1.26354	-//-
Os01g0173900	12.2719	6.94799	37.5899	4.41836	10.8727	11.163	7.58154	15.7736	9.60622	9.58905	16.1794	10.6523	15.8493	17.1331	8.50348	10.0505	17.3688	9.5066	7.93107	9.56502	27.9342	31.215	5.75986	12.8811	31.1133	6.55859	73.0668	146.092	101.082	98.9168	-//-
Os01g0174000	15.0875	27.7202	1.57695	2.22561	5.04907	15.0786	10.2054	10.0314	2.93424	3.21694	13.393	5.47486	9.39675	10.8054	1.91353	2.61473	16.6339	5.77201	32.7958	22.3765	2.244	2.36006	5.8853	9.42006	9.94292	10.7994	2.99449	3.77985	5.4471	6.63934	-//-
Os01g0174100	53.3371	32.2888	15.8088	20.8782	20.4642	28.0314	36.1295	31.8321	23.3648	15.8679	14.214	17.2715	41.4464	35.3708	19.9208	16.7303	29.3928	34.5894	37.1177	25.4444	11.9309	20.5915	16.8263	18.7338	4.46096	1.44368	5.67597	2.91483	3.91397	4.75753	-//-
Os01g0174900	28.8618	21.9966	76.4555	69.2956	61.1427	58.5004	25.8238	20.5206	71.6549	72.6941	47.5176	66.2463	29.2886	25.3478	70.9079	91.1238	62.1734	67.4566	25.6374	21.6472	51.5834	89.8206	69.9165	63.3003	3.44398	3.90359	11.5395	10.5632	7.08817	11.5798	GRXS1	Monothiol glutaredoxin-S1, mitochondrial [Source:Uniprot/SWISSPROT;Acc:Q0JQ97]
Os01g0175100	152.764	333.039	1350.83	1033.25	717.21	372.924	364.401	75.0342	1712.36	1384.72	369.393	625.942	171.239	112.631	924.669	1057.77	290.205	440.185	109.013	194.934	641.535	1175.1	525.749	849.849	109.89	213.769	2260.86	1980.74	888.883	869.262	-//-
Os01g0175400	1.49996	5.34699	4.57031	2.63467	2.86553	3.17383	2.17007	0.839534	12.5806	8.68466	3.7886	6.31803	1.30945	1.43159	11.1861	11.7529	4.71667	6.77499	6.29472	6.44729	4.0387	4.4733	1.90565	3.51422	2.34717	7.59606	7.85668	12.6527	7.80644	4.91197	-//-
Os01g0175500	6.57831	6.09881	7.46387	10.2543	10.2939	5.04551	7.73562	4.14103	25.5378	20.7987	6.64858	13.8833	6.13742	5.08091	21.3212	18.7763	7.55703	14.2063	5.31866	4.23493	8.66131	10.1044	7.86596	7.70953	1.76563	1.06264	2.55194	2.40658	2.66007	2.11431	-//-
Os01g0175700	5.19461	0.0502621	0	0	0	0.148469	0.402672	3.75545	0	0	0.130427	0	1.80231	3.88383	0	0	0.150277	0	0.133703	0.0700434	0	0	0	0.0284011	0	0	0	0	0	0	-//-
Os01g0176100	1.03172	0.977056	2.07084	1.90435	3.39449	3.01882	1.69663	1.64094	1.86995	2.7956	3.89054	2.84506	1.56608	1.58986	1.72159	2.45193	3.38464	4.52425	0.860388	0.657319	1.95009	2.44291	2.68069	3.95986	2.27842	1.13884	0.734762	1.16792	2.38278	0.545503	-//-
Os01g0176200	2.65796	1.24989	3.1203	1.50687	3.2368	5.42086	1.87326	3.1953	2.85293	4.93862	6.02344	4.58452	4.42655	3.89694	3.28323	4.70492	5.87243	3.6487	1.58327	1.18885	2.30813	2.18999	3.24016	3.36316	1.39851	1.04318	1.33406	1.33249	2.48051	1.5567	-//-
Os01g0176300	0.410073	3.33443	0.556796	0.118268	0.0459953	0.0988912	0.137936	0.889388	0.430742	0.444463	0.182435	0.206297	0.560219	0.568725	0.256603	0.226837	0.456435	0.211097	2.88542	3.17247	0.418552	0.36955	0.126176	0.113503	0.644662	3.36974	0.754445	1.45066	0.355154	0.200141	-	Putative pentatricopeptide repeat-containing protein At3g15930 [Source:Projected from Arabidopsis thaliana (AT3G15930) UniProtKB/Swiss-Prot;Acc:Q9LSB8]
Os01g0176400	24.5669	0	0.141063	0.0689147	0	1.2101	5.62627	13.7983	0.664393	0	0.531525	0.267132	11.1922	11.0465	0.271859	0.514025	0.209972	0.136673	0	0.0543704	0.0677471	0.190003	0.245074	0.661383	10.1961	0	0.496339	0.422648	1.18256	0.218666	-//-
Os01g0178400	25.6662	1.50117	5.86178	4.10112	6.46231	7.80437	9.07146	18.6108	6.66542	3.2552	4.05127	5.89286	17.3849	23.3766	5.43926	2.78773	5.52959	7.9231	2.87517	2.17565	5.6999	5.00371	2.01164	2.71441	41.0201	2.63109	9.82147	14.8309	12.2093	15.8547	-//-
Os01g0178500	163.877	26.9582	162.941	185.66	207.791	145.277	109.494	144.582	267.462	135.67	140.263	237.455	125.912	168.546	339.848	186.271	131.079	303.712	34.5281	32.3397	212.776	181.235	167.77	169.666	154.966	33.5792	401.403	309.733	228.865	291.78	IAA1	Auxin-responsive protein IAA1 [Source:Uniprot/SWISSPROT;Acc:Q5VRD1]
Os01g0178900	6.27761	8.30064	32.4124	17.7719	15.4474	17.3567	5.42366	7.04984	22.7305	26.7488	17.5842	18.0144	3.96862	6.73006	19.0692	24.2013	13.9702	18.8917	11.3374	9.25397	26.1712	24.9565	15.7685	22.1726	8.30331	7.02862	33.2061	32.8724	35.5279	41.2023	-//-
Os01g0179000	1.23851	0.529456	21.9788	7.89727	29.1975	23.1408	1.54856	0.097678	5.49129	13.8631	26.6004	6.7467	0.351581	0.173502	0.88815	3.24787	7.80949	4.70549	0.500771	0.191289	11.4069	23.0466	25.4052	61.0982	0.101144	0.184122	29.1517	21.2426	42.1627	28.1353	-//-
Os01g0179300	73.5354	61.7789	100.065	118.949	96.0091	87.6211	106.058	79.7438	128.399	124.026	117.612	108.409	91.5463	76.4891	159.983	123.495	106.983	113.231	61.1585	65.1956	117.774	103.988	89.3109	91.9578	63.2666	56.7092	156.043	130.929	115.2	129.681	-//-
Os01g0179600	856.897	20.988	1.45415	1.79472	34.3535	61.4337	253.907	1464.86	3.76489	9.66039	227.821	85.7642	1024.92	1454.58	2.21247	24.2233	89.8455	27.2882	3.91913	9.23314	1.21296	1.20268	54.1504	39.4001	43.1998	1.15278	0.923281	0.963097	2.2857	0.395459	-//-
Os01g0179800	123.487	5.65384	12.1253	13.4179	9.69307	28.4628	26.3145	148.564	16.6043	10.2648	14.7842	8.23846	74.0094	107.813	11.8187	10.4412	10.3332	6.09407	8.08298	7.94632	17.856	14.1199	17.8483	6.45506	81.587	10.1272	5.58545	9.6739	5.89535	5.12778	-//-
Os01g0180300	3.32645	62.25	1.45244	6.25584	0.901088	0.460124	25.6718	8.03133	5.6154	3.34692	0.638227	0.617459	14.9276	18.0765	4.79857	5.18461	1.70603	1.09133	60.0871	73.645	5.38112	2.68831	0.746717	1.27859	5.21531	91.388	2.23492	2.84196	1.36671	0.183794	-//-
Os01g0180400	0.237579	4.0964	0.280508	0.109631	0.266477	0.550016	1.1188	0.721383	0.352311	0.154502	0.24159	0.37184	0.865512	0.988486	0.16218	0.116818	0.556714	0.380491	4.35877	4.15171	0.161661	0.151131	0.0974677	0.36825	0.586913	2.73902	0.225597	0.537887	0.764255	0.289883	-//-
Os01g0180600	2.3792	5.78431	1.20773	0.851424	0.827811	2.9851	2.74386	4.8723	1.77609	2.03492	2.8802	2.34498	2.98184	3.87583	1.87088	2.35563	3.97466	1.99962	6.65419	6.61127	0.91042	1.09822	1.03584	1.69158	1.38125	5.84403	0.414957	1.0077	1.13742	0.473958	-//-
Os01g0180700	1.9758	3.87128	1.21306	0.486259	0.561418	2.74449	1.59504	3.22819	0.683655	0.88515	2.71235	1.56091	2.33076	2.49663	0.869194	1.19818	3.14829	1.05477	3.76223	3.40476	0.537773	0.921697	0.837597	0.875003	1.18327	3.36027	0.0938074	0.447327	0.391128	0.546442	-//-
Os01g0181300	3.49518	7.34634	2.17591	0.879741	1.92452	4.65883	4.48893	1.79176	1.17797	1.17093	3.71574	1.98923	2.72853	2.49716	0.650709	1.01553	3.64835	1.59933	9.07551	6.42018	2.01795	3.97514	1.89016	2.46253	0.713592	6.625	0.301718	1.07907	1.33664	0.310157	-//-
Os01g0182200	80.7083	74.4543	47.4341	47.7352	42.7773	66.3899	60.5102	76.5428	44.7851	52.4735	63.5975	53.4509	75.516	78.7948	40.9686	38.2905	62.7967	44.6345	72.9508	80.5874	45.7191	45.9798	43.246	54.9334	58.1577	76.1243	45.5982	37.0038	43.5789	55.3445	SIP1-1	Aquaporin SIP1-1 [Source:Uniprot/SWISSPROT;Acc:Q5VR89]
Os01g0182300	5.23506	3.55587	1.89551	1.20787	1.8007	3.4339	9.31329	3.25484	1.12135	0.680891	1.8632	1.56067	4.17759	2.66216	1.35004	0.60062	2.45344	1.83653	1.81905	2.5412	0.55412	1.55408	1.21703	2.08656	3.76223	1.79779	2.31982	1.67908	2.33175	3.57704	-//-
Os01g0182500	7.2475	3.29354	9.14672	12.4782	9.72754	7.09683	8.84997	7.08005	12.5237	9.55838	6.44087	8.71508	9.95263	8.10875	17.3505	11.1999	6.90734	11.6489	4.21554	3.9024	16.853	12.1909	8.89496	9.4401	10.2857	5.55743	28.2219	18.5458	15.9748	19.9749	-//-
Os01g0182600	31.2724	731.795	367.963	280.369	113.98	121.185	38.1311	35.8139	238.953	166.969	222.727	76.9173	25.0402	33.2862	307.44	143.184	208.926	128.977	840.196	819.978	233.025	296.925	160.09	73.9448	27.9549	785.718	134.977	211.346	66.42	59.6428	GI	Protein GIGANTEA [Source:Uniprot/SWISSPROT;Acc:Q9AWL7]
Os01g0183800	38.0849	28.8041	48.6001	81.6285	62.5857	36.5582	60.0998	54.3429	101.016	87.6179	41.6026	77.4058	64.4857	60.8666	115.755	115.059	61.7039	115.095	30.1775	29.348	91.5312	72.7919	53.7826	51.1534	68.4977	40.9347	106.613	107.348	102.096	123.077	-//-
Os01g0184500	7.05599	38.0015	13.4435	21.6789	10.6876	11.0531	12.7935	7.29855	23.0733	12.5763	7.42041	12.2705	9.8239	9.64648	31.0133	23.3372	13.8774	15.2604	36.7389	48.2809	13.5967	19.7955	6.8039	9.24093	3.16929	39.4979	7.24416	12.6298	7.76002	4.20904	-	DEAD-box ATP-dependent RNA helicase 39 [Source:Uniprot/SWISSPROT;Acc:Q5VRY0]
Os01g0184800	3.33713	2.37767	6.93462	10.9755	10.7255	4.72909	5.38804	3.57939	8.7577	9.41732	6.23163	9.22506	6.25234	4.43187	8.94649	9.36787	6.08524	10.2171	3.44075	2.65075	17.7256	11.3218	11.2015	10.3721	8.72094	5.5366	21.6632	17.3774	16.035	21.3807	-//-
Os01g0184900	94.5963	55.2724	99.3914	212.115	181.453	94.2301	113.034	105.866	128.573	141.819	89.1463	126.869	128.698	112.394	226.501	190.049	109.935	208.167	63.8965	57.8759	193.181	121.931	142.344	104.369	90.6886	54.2174	144.374	121.005	128.263	182.132	SSRP1-A	FACT complex subunit SSRP1-A [Source:Uniprot/SWISSPROT;Acc:Q9LGR0]
Os01g0185200	47.571	130.659	60.6131	53.0081	51.538	80.0821	71.4296	58.3456	64.1907	54.285	78.8551	63.6273	59.142	53.6313	92.0789	77.425	99.2692	77.6083	137.643	157.51	65.2774	53.0603	41.8343	47.0077	74.3908	151.476	80.8859	97.8235	81.919	79.0277	-//-
Os01g0185250	0.262638	0.7719	2.10865	0.605974	1.64967	1.82409	0.647852	0.284812	1.94736	1.99265	2.73748	0.99829	0.546745	0.303541	2.51	2.00166	1.66167	1.44214	0.219024	0.334659	1.31056	1.78209	1.6701	2.20993	0.235934	0.193272	2.18218	2.22983	3.24949	1.73048	-//-
Os01g0185300	0.821945	0.41683	3.10549	0.713954	1.17138	1.6417	0.780642	0.419454	3.20255	2.34772	2.70412	2.33506	0.704562	1.02819	3.25652	2.66264	2.31126	2.34514	0.483848	0.422457	1.62305	3.19869	1.86455	3.16901	0.304036	0.18976	2.34147	4.65228	2.67996	2.17098	-//-
Os01g0185350	0	0.196475	1.12475	0.289202	0.731071	0.677093	0.393512	0.0543706	1.67288	2.01067	1.2746	1.68153	0.326168	0.289731	2.50989	1.66406	0.939893	1.54859	0.261323	0.0456333	1.08035	1.70101	0.411383	1.16571	0.281499	0.0614928	1.01169	1.06419	1.30269	0.734107	-//-
Os01g0185400	11.6149	11.425	45.0919	45.4254	51.8992	16.1597	30.5304	22.9274	78.1484	69.126	35.0905	57.5395	27.1227	25.7736	105.716	81.3451	34.3012	76.0395	12.1287	11.9625	71.8097	47.2867	51.794	37.4228	34.6587	33.1649	88.4883	66.3509	56.0491	80.1514	-//-
Os01g0185500	2.70618	3.87481	3.09686	11.9114	7.84522	2.04819	4.94818	3.61189	10.7529	5.86627	1.95806	4.18897	2.92513	4.81176	16.4366	11.4639	3.07311	14.1928	4.51358	4.24404	13.9287	7.41561	5.0814	6.22279	2.33753	4.49352	13.738	10.1919	5.97529	11.1251	-//-
Os01g0185900	1.60628	1.83363	4.35377	2.41703	4.324	6.3595	0.939662	0.363526	4.66043	6.63091	4.50961	3.90378	0.50885	0.387433	1.08062	2.19774	2.29111	2.87611	1.36866	1.85607	2.62953	3.5541	4.52694	12.4333	0.282319	0.548195	5.86898	3.95292	6.04853	4.73788	-//-
Os01g0186000	0.915703	1.22005	3.45973	4.22553	7.72369	10.2464	8.46015	0.635529	20.1877	24.9315	12.6638	13.5129	1.23907	1.52397	15.669	26.745	9.61296	15.7548	1.45092	1.0668	4.90165	6.91239	8.41503	25.1428	0.658079	0.0898473	4.95627	3.10978	6.61645	5.72057	-//-
Os01g0186200	32.9388	32.3188	106.188	394.219	231.272	39.3633	78.2845	30.074	420.539	135.756	40.9476	110.754	38.3186	28.0403	617.202	260.462	43.6656	236.028	20.6895	23.4009	215.457	168.234	117.265	133.711	34.2817	16.9861	892.089	372.205	126.701	190.734	-	Protein TWIN LOV 1 [Source:Projected from Arabidopsis thaliana (AT2G02710) UniProtKB/Swiss-Prot;Acc:O64511]
Os01g0186400	0.0263493	0.020651	0.323549	16.7307	10.2494	0.264338	1.2172	0.0114296	16.4241	1.29087	0.107176	2.96927	0.0137131	0.0730871	12.0753	11.2717	0.506299	4.77456	0.0439474	0.0191857	10.2915	9.38646	1.45934	10.1404	0.426064	0	32.5891	10.4248	3.46871	13.0401	-//-
Os01g0186900	0	0	0.469307	0.09171	0.936249	1.30363	3.96648	1.37934	0.14736	0.947801	3.68827	2.13295	0.310298	0.137817	0.542674	0.244304	3.44624	1.59146	0.0828693	0.217065	0.405703	0.168567	0.93765	1.10019	0.133901	0.390005	0.754875	0.337469	0.688502	1.74597	-//-
Os01g0187900	15.4617	17.2911	57.0939	46.5642	69.0451	20.8282	12.2874	6.0793	30.9289	49.0795	25.5609	87.2151	8.70563	6.72988	28.4339	54.596	33.9428	45.6772	17.72	21.2324	39.3766	58.1318	132.911	86.6935	9.30036	21.2036	9.05813	11.3616	18.6601	29.7437	-//-
Os01g0188100	90.5612	47.2809	65.5408	116.379	115.51	64.5239	124.396	108.501	108.791	101.077	58.8154	101.568	139.464	121.627	106.655	157.479	81.4958	134.135	50.5832	42.7637	112.916	98.5129	71.6098	69.9829	70.8521	36.3905	106.857	79.0268	62.3141	95.2728	-//-
Os01g0188200	6.95639	3.84296	1.76976	1.89475	3.48767	5.36822	7.15161	8.94003	2.06907	2.28138	4.60102	3.084	8.17432	8.6802	1.83235	2.5874	4.91358	4.17727	3.00864	2.71399	2.64026	1.26795	2.25694	3.12485	26.4109	3.01182	2.83906	3.81328	8.16782	5.66181	-//-
Os01g0188400	34.9612	4.51908	9.92751	18.4569	29.2097	12.2787	49.2982	37.2638	17.498	16.6129	16.5882	18.5713	33.2373	28.5795	29.8613	18.4107	25.6547	45.989	4.10855	2.57751	17.78	13.2479	20.2718	22.982	68.2222	2.54231	17.292	9.91483	28.2833	27.6787	ME6	NADP-dependent malic enzyme, chloroplastic [Source:Uniprot/SWISSPROT;Acc:P43279]
Os01g0188900	11.5772	47.7336	7.44677	6.48948	7.58415	11.6746	23.7636	21.2274	11.7263	8.16015	14.5534	17.1511	15.1924	29.8142	11.798	15.3315	24.1662	20.6702	61.571	60.9215	14.8856	9.63876	6.35224	8.96458	14.7707	161.331	10.2852	20.9851	23.7268	14.2473	-//-
Os01g0189100	3.96982	11.4193	3.60783	2.49532	2.90749	6.12699	1.53984	1.32174	0.360641	0.614013	2.24754	0.786852	1.74217	1.28962	1.11327	1.32945	2.49405	1.51213	12.1149	13.5777	1.40174	2.32966	2.0424	1.93864	0	0.0210547	0	0	0	0.0209461	-//-
Os01g0189800	38.1152	37.8166	106.202	208.177	132.693	49.7723	30.2343	40.776	130.477	122.716	58.3497	125.302	40.5763	44.4845	183.411	155.256	51.9619	106.583	36.0991	31.5441	122.04	115.327	110.769	74.7135	8.51317	13.2153	31.2814	32.4585	26.6627	32.834	-//-
Os01g0190000	54.8134	181.164	78.1564	31.5816	46.5289	25.9315	52.9277	58.9998	33.2816	49.0786	31.9761	63.1395	111.925	97.5976	25.4221	65.8485	47.3318	26.3512	165.053	174.909	53.5344	92.1978	35.4133	59.6901	63.8627	197.705	37.1193	124.449	100.941	34.6666	-//-
Os01g0191200	4.3267	599.832	1.36227	3.20436	1.62964	0.164884	364.717	17.8411	31.3151	0.324216	0.217271	0.716594	138.998	123.717	31.3588	8.29966	2.75371	6.11055	455.301	633.267	6.59092	8.74404	0.394455	0.709677	31.958	642.611	7.20253	6.28866	3.4895	0.573547	-//-
Os01g0191500	39.746	31.7312	87.5277	45.7184	45.1152	82.5704	31.0868	39.5948	53.1768	73.1719	82.8974	58.9378	33.1567	34.3367	49.6028	59.263	81.8148	54.5906	34.247	31.731	53.1553	69.9634	51.2171	68.7247	45.1663	36.2487	72.6385	93.5231	91.9116	81.5554	-//-
Os01g0191700	54.7228	28.838	29.4577	12.3567	32.5804	84.3088	56.2682	61.9585	21.5374	30.3869	107.436	41.0554	61.9536	59.7384	15.1961	23.4004	101.43	35.7208	38.4982	34.1092	20.6476	30.1913	33.5158	47.3207	63.2251	38.8703	23.3956	37.3592	76.9793	49.429	-//-
Os01g0192000	5.52757	6.9502	13.9354	26.6449	21.8737	7.3344	37.4181	4.45041	49.0245	19.4475	10.8778	14.1551	9.85132	12.7585	44.0854	32.7323	15.8787	36.8662	9.51778	7.76001	31.3167	37.3717	20.9804	26.8746	6.46594	9.24738	17.068	28.0004	17.437	12.6156	-	Zinc finger CCCH domain-containing protein 2 [Source:Uniprot/SWISSPROT;Acc:Q9FU27]
Os01g0192300	55.5968	53.5771	61.9042	99.0532	134.851	62.5563	39.7416	41.4182	47.1985	58.0512	69.8892	120.467	37.5575	37.2767	42.7837	74.4678	89.2684	78.7913	65.1966	53.6627	90.4713	60.9484	218.874	147.784	35.2254	74.9018	15.966	20.5621	21.6839	18.4492	-//-
Os01g0193600	1.23529	1.91429	1.14028	0.259103	0.176342	1.19158	0.377739	0.681967	0.444081	0.21909	0.656619	0.60261	0.613665	0.830645	0.33219	0.690218	0.710498	0.69371	2.76268	3.29116	0.433012	0.66674	0.345533	0.721125	0.378303	1.59769	0.479858	0.953432	0.527978	0.411065	-//-
Os01g0194200	1.90077	1.40033	6.1043	2.49101	1.63736	2.66961	2.62565	2.83628	5.14882	7.38367	4.17497	4.21591	2.73027	3.12824	3.9791	5.08429	5.09542	3.82694	0.50724	0.608962	2.37982	4.86878	0.686223	2.92938	1.67336	0.373001	6.28107	6.92849	5.0421	6.34542	-//-
Os01g0194300	9.7386	10.8968	66.8492	107.458	81.6696	33.1569	14.6414	20.2714	79.5044	109.563	57.5495	58.4212	24.7678	29.0797	83.3707	84.205	56.0891	76.5963	12.463	11.6399	107.082	71.7685	52.165	49.6655	19.4501	10.2765	97.9414	69.647	70.7182	79.1574	-//-
Os01g0195000	20.8416	9.71061	20.1511	13.6057	17.5479	18.7428	15.4317	10.1794	18.2519	23.1231	20.4981	18.0772	13.8929	11.5064	7.7422	12.8838	11.8441	11.4391	8.50783	7.58767	20.2241	18.698	17.3251	18.1207	13.4645	7.38005	29.2961	29.7545	26.6661	21.8124	-//-
Os01g0195400	4.92971	2.08951	0.0475141	0.0928501	0	0.116456	23.9594	0.872803	0	0.0436175	0	0	2.40852	3.58127	0.045785	0	0.141449	0	2.89453	0.622662	0.0456385	0.127997	0.0412742	0.267328	2.48537	0.542924	0.143299	0.0569441	0.0995802	0	-//-
Os01g0196300	0	0.0290106	0.279706	0.136647	0.398573	0.485601	0.564442	0.0321125	0.109782	6.77223	1.7691	0.794522	0.154114	0.0342243	0.0673817	0.29121	0.555122	2.03252	0.185212	0.13476	1.37691	0.125582	1.09338	1.31142	0.033252	0.108957	2.98764	0.125707	4.87286	2.74601	-//-
Os01g0197350	29.5955	16.1883	12.6669	36.134	34.3019	21.1734	50.0518	45.3331	21.3344	21.5187	15.6746	31.1562	73.6436	61.5686	41.8089	32.894	28.7516	29.3418	11.9548	17.0599	16.0827	13.597	23.904	17.4756	31.5713	14.2168	12.8805	13.087	12.6634	14.7454	-//-
Os01g0197450	0.169123	1.67011	0.191695	0.187301	0.0303511	0.182716	0.0606804	0.117377	0.133758	0.263961	0.206374	0.0907536	0.140828	0.0938219	0.184719	0.266105	0.126817	0.0928651	1.1001	1.28069	0.337568	0.229512	0.111013	0.149796	0.395011	1.55984	0.385424	0.30632	0.200877	0.0660339	-	Putative pentatricopeptide repeat-containing protein At1g17630 [Source:Projected from Arabidopsis thaliana (AT1G17630) UniProtKB/Swiss-Prot;Acc:Q9LNP2]
Os01g0197500	13.5775	5.07396	3.56712	1.99164	3.55007	5.68987	12.5014	12.9491	2.31123	3.58644	3.10879	2.41253	11.3246	13.8838	3.60099	3.44856	8.76515	5.59564	5.77386	4.58298	2.20263	2.59301	2.95111	5.5749	12.6008	5.99931	1.62226	4.27508	3.29299	1.22878	-//-
Os01g0197700	0.150769	0.25996	0	0	0.0811719	0.0698088	0.0540951	1.20335	0.268295	0.13073	0.582594	0.242714	0.75327	1.8122	0.0274454	0	0.48048	0.0827871	0.125732	0.0878233	0.10943	0	0.0742243	0.0801237	0.108352	0.0295864	0.458128	0.0682693	0.507386	0	CKX2	Cytokinin dehydrogenase 2 [Source:Uniprot/SWISSPROT;Acc:Q4ADV8]
Os01g0198000	2.01455	1.9138	0.490128	0.394383	1.06817	0.400432	1.3142	1.64178	0.211232	0.211733	0.372465	0.46408	1.30261	1.43931	0.500074	0.300168	0.60081	0.502811	1.40001	1.66687	0.138465	0.207113	0.901611	0.540706	0.21936	1.61725	0.028984	0.172765	0.0604242	0.0893839	-//-
Os01g0198900	449.822	13.6217	47.1141	92.9032	192.075	121.609	263.059	609.013	69.9436	39.3846	128.513	180.926	431.824	418.471	87.2707	87.8104	219.775	382.746	3.17901	4.09292	13.248	29.757	30.483	71.0192	390.446	2.726	27.4245	14.6282	65.4868	48.3734	-//-
Os01g0199400	21.1508	1.76617	12.9539	6.26905	14.9058	10.6826	12.0994	17.2321	8.52951	12.7847	9.69001	13.9354	17.19	13.8409	5.59659	16.2093	11.1647	10.8715	2.20146	1.92213	8.44104	12.5877	22.4261	18.9334	22.0658	0.82127	3.02637	3.79008	5.9587	5.31072	-//-
Os01g0199700	40.7827	3.22497	8.20525	10.2114	34.2973	13.9718	46.096	60.9246	16.272	11.021	16.9232	62.7259	82.0438	48.4447	8.23956	12.0497	15.7704	40.9212	0.838818	2.53007	2.98662	4.42078	30.5364	12.4727	31.8718	1.79441	20.1444	5.79672	10.2274	12.7638	-//-
Os01g0199900	4.92527	16.0653	7.12618	4.5981	4.75159	8.04103	5.1074	4.37167	6.19204	5.60369	6.36908	5.01603	4.23757	5.054	6.45225	7.27928	8.35242	5.99254	16.6669	21.9734	7.95555	8.30665	4.39162	5.77453	5.01272	22.9897	8.21831	16.9521	10.3418	7.97572	-//-
Os01g0200200	0.371359	0.194033	0.935384	0.571215	0	0	0	0.10739	0.122377	0.966006	0	0.110709	0.257691	0	0	0.243464	0	0	0	0.0901323	0	0.104992	0	0	0.1112	0	6.81751	3.78346	0	0.120831	-//-
Os01g0200350	0.156503	4.45658	0	0.0481459	0.117027	0.0201289	0.67851	0.20366	0.0515739	0	0.0265242	0	0.543	0.265287	0	0	0.0244488	0	3.21935	1.97521	0.0236651	0	0.171216	0.115515	0.585795	1.07491	0.0743051	0	0	0.0254611	-//-
Os01g0200400	2.6096	5.91816	0.839118	0.92237	1.04625	3.29923	2.78901	3.61266	1.04293	1.5406	4.00871	1.73802	2.71626	3.85024	0.606436	1.25584	3.74708	1.62602	5.55637	4.48752	0.906743	1.13024	0.911147	1.32781	2.69341	6.59191	1.42352	0.942802	1.26401	0.867162	-//-
Os01g0201100	4.65332	13.8065	23.4766	13.3609	34.4642	35.9095	3.31267	4.16511	15.371	43.9991	58.8104	30.5854	5.07415	5.59998	4.33621	11.3676	26.7235	18.8931	6.59083	5.9966	15.1784	16.539	33.0598	38.9584	12.1425	8.73293	48.4998	35.2848	82.9054	78.4072	-//-
Os01g0201200	12.2666	20.2958	4.95881	1.91011	2.94423	9.64137	8.24089	18.1523	2.12096	4.07066	15.3482	4.83071	13.7662	14.1886	1.1027	4.41813	15.0699	3.76507	25.9738	18.2676	4.41957	5.09504	6.27498	6.97492	46.5035	54.5572	4.14627	8.11444	8.69388	6.60277	-//-
Os01g0202500	4.2261	130.513	47.3493	21.9495	25.4556	12.6981	6.21038	0.936081	75.2926	26.1187	7.81769	31.765	2.01223	2.45253	40.0201	53.2758	17.0668	40.5684	43.5664	97.5192	91.3275	95.3312	14.7555	24.4898	5.16958	75.3001	146.558	299.714	117.213	63.0628	-//-
Os01g0203400	10.8969	13.8152	48.7389	47.1781	47.3076	21.3319	7.33076	8.06327	23.2091	19.5224	14.1769	14.4752	9.09048	3.92635	14.2938	22.3776	20.052	23.0979	18.4419	16.277	12.2126	18.8246	25.6396	34.4903	6.62192	5.66038	2.89116	13.3332	9.83404	8.75962	-//-
Os01g0205200	1.77326	8.94512	1.2486	0.148778	0.0867909	0.671771	3.12335	2.6572	0.573734	0.531164	0.688494	0.403691	1.54371	1.87803	0.469525	0.348766	0.664841	0.236048	9.8138	13.8507	0.146257	0.710996	0.264541	0.25701	4.08379	14.8049	0.642917	1.71539	1.02119	0.597955	-	Pentatricopeptide repeat-containing protein DOT4, chloroplastic [Source:Projected from Arabidopsis thaliana (AT4G18750) UniProtKB/Swiss-Prot;Acc:Q9SN39]
Os01g0205300	21.2009	6.8085	0	0	0.0927987	2.47405	27.273	19.6487	0.306724	0	0.21033	0.0924933	23.4668	17.9766	0	0	0.387743	0	11.2118	12.1237	0	0.0877169	0	0.458002	39.7628	28.0065	0.196406	0	1.4331	0.10095	-//-
Os01g0205600	9.00605	5.84344	7.53053	12.6039	14.7052	7.23478	6.88643	7.94121	7.07903	8.57717	3.97851	11.2897	10.2962	9.35073	9.87688	11.3248	9.34099	11.0794	0.738737	1.61251	3.08083	3.00538	9.63063	12.6191	4.37675	1.23133	8.20135	6.60169	7.52591	9.1513	-//-
Os01g0207200	0.455717	1.74117	0.0538062	0	0.153345	0.549492	1.17522	0.222386	0.168948	0.172877	0.434447	0.178313	0.385403	0.500356	0.025924	0	0.400452	0.208528	1.02136	0.684379	0.0516822	0.0966314	0.11685	0.47932	0.562899	0.838391	0.0270458	0.0967274	0.169151	0.0834066	-//-
Os01g0208700	38.2809	59.5253	7.07066	7.319	6.1517	11.439	20.9914	39.8169	8.51788	7.77609	12.0776	8.23603	38.6304	51.4809	7.42048	8.09032	10.0731	7.13892	61.5145	72.3682	7.26224	4.7933	5.85322	5.28451	70.3918	86.5384	9.8705	5.05501	6.74911	7.72296	-//-
Os01g0209700	0	0.0379787	1.09852	0.178889	1.26098	0.0747902	0	0	0.287439	0.294124	0.246382	0.303373	0	0	0.0882116	0.23827	0.317944	0.48782	0	0	0.879293	0.616513	4.37364	1.75974	0.0435312	0.0950929	0.598186	0.987401	3.88508	4.0679	-//-
Os01g0210500	52.3634	39.1206	2.76206	2.82427	6.89538	41.6157	41.2354	60.2946	4.97504	1.82795	24.1342	5.29136	60.6618	67.5921	4.14706	4.07942	31.8707	7.7794	18.9984	35.701	2.52963	4.90275	4.57545	7.58936	33.4163	23.1535	5.55342	4.38799	5.92335	2.85437	-//-
Os01g0210600	428.625	212.873	122.365	69.9882	126.261	483.154	316.023	505.19	122.723	113.269	301.649	165.172	604.787	411.69	78.8134	104.846	346.971	180.344	200.048	151.269	128.398	217.52	108.627	166.393	556.479	291.923	307.054	504.356	410.794	294.973	-//-
Os01g0210800	0.511203	4.92228	0.620819	0.336994	0.262118	0.76081	0.851579	0.728591	0.324889	0.601567	0.891142	0.293913	0.418076	0.438894	0.265879	0.287268	1.02677	0.233917	5.29845	3.72221	0.298156	0.712323	0.389486	1.03493	0.721641	2.65123	0.658786	1.6534	0.939694	0.427712	-//-
Os01g0211800	0.436549	0.547426	0	0.0402893	0.19586	0.235818	0.195789	0.0757449	0	0	0.221959	0.156172	0.636149	0.726534	0.0397339	0.0429304	0.0818366	0.159806	0.291244	0.0317864	0	0	0.0358192	0.0773322	0.156865	0.085667	0.248719	0.0494182	0.0864193	0.127838	BZIP02	Basic leucine zipper 2 [Source:Uniprot/SWISSPROT;Acc:Q5QNI5]
Os01g0212400	10.4699	43.362	9.61717	7.77152	5.42997	10.7233	7.15119	6.55534	9.21114	6.69075	5.56749	5.64118	6.96525	5.74309	4.60445	6.04541	5.37193	4.86407	29.5046	26.4371	9.17944	17.0272	3.70421	6.57928	11.1598	33.1433	8.45207	14.3167	11.0603	10.2511	-//-
Os01g0214200	36.2571	43.7978	177.734	75.392	89.7682	90.0359	28.7498	12.5486	34.7104	64.8654	60.0015	70.1534	15.918	12.7847	27.8967	75.8224	67.1322	56.6821	37.3568	33.1737	51.6259	84.7983	102.528	130.261	7.21248	19.2567	12.3434	28.3483	26.8051	17.7268	-//-
Os01g0214500	41.7215	8.36263	91.3863	69.7072	146.091	71.6091	46.3494	18.8256	39.3501	44.4927	91.9226	109.475	36.4385	27.6013	32.7363	31.3613	120.914	90.5177	10.6979	7.68194	81.5788	72.2992	174.804	148.77	27.248	13.9984	22.1993	14.2503	65.7412	62.0241	-//-
Os01g0214600	4.53915	2.69509	0.0433079	0.338522	0.534841	1.30915	24.5527	0.357991	2.76501	0.278293	0.699361	1.23019	4.15199	4.66319	0.250391	0.360712	0.730588	1.25881	13.9944	2.00308	0.457581	0.427775	1.12861	5.11691	2.47129	1.34962	0	0.155709	1.08918	0.179021	-//-
Os01g0214800	6.61627	12.1858	4.03088	2.80885	5.04632	8.14368	4.12462	4.85021	2.25663	3.21267	7.36712	4.43798	3.06458	4.12922	2.25825	2.57005	6.79066	6.17608	15.2009	10.4299	3.99182	4.48938	7.73591	9.37629	7.75635	6.78391	2.51303	3.78232	5.76293	6.61975	-//-
Os01g0215100	11.8342	15.5492	0.493151	0.803079	0.468484	1.0744	3.59042	10.7196	0.860258	0.905414	0.884854	0.622589	9.78188	9.97639	0.158401	0.513433	0.978739	1.75196	14.3681	14.4459	0.473684	1.18088	0.285591	1.23316	0	0	0	0	0	0	-//-
Os01g0217100	0.889463	0.348554	0.480084	1.11406	2.05232	0.196113	2.67845	0.0551176	1.82148	0.716157	0.193817	0.738676	0.727428	0.587422	0.69392	0.687265	0.297752	2.09316	0.158948	0.138781	0.979907	1.02385	0.93833	1.18173	0.17122	0.0623377	0.0603289	0.359603	0.25154	0.0620161	-//-
Os01g0218900	11.4152	25.5472	7.88056	7.37164	5.83241	8.45973	13.7201	11.9512	6.8415	6.00051	5.8533	6.1892	14.238	11.8999	6.53418	5.9468	8.79007	7.54657	26.0238	24.4643	7.30542	7.43298	6.95175	8.13441	11.7942	29.9525	4.60603	6.95532	5.02525	5.58712	-//-
Os01g0219300	6.48465	0.0416581	0.753088	1.4226	4.29251	4.75808	8.58194	1.66004	3.10032	1.9818	2.81061	2.89979	3.59615	2.45724	1.5965	1.62039	5.7294	5.15622	0.443262	0.0774042	3.18278	2.29922	2.96564	8.19169	4.77486	0	1.66558	1.74493	4.78758	3.68375	-//-
Os01g0220200	106.66	23.0865	8.86685	8.66361	40.0835	108.725	94.6559	172.005	8.96044	13.9637	100.642	46.1035	114.725	176.358	10.9748	19.0997	127.356	49.3239	25.6449	18.3254	10.9397	10.1585	28.2863	49.6724	68.9896	14.9277	16.6751	29.4981	65.2013	30.4123	-//-
Os01g0220700	4.76291	3.31812	0	0	0	0	4.11403	6.58062	0	0	0	0	5.96745	3.58824	0	0	0	0	3.82486	2.37623	0	0.0748103	0	0	14.9752	2.59627	0	0	0	0	-//-
Os01g0221000	81.5297	199.695	204.385	292.299	100.396	63.7454	71.3239	64.205	225.472	128.46	71.7062	97.3022	57.7397	68.3031	153.915	100.914	45.952	108.171	133.405	139.755	260.538	246.643	76.3736	72.2127	79.9971	93.7016	370.509	215.756	201.28	137.533	-//-
Os01g0221100	15.4001	47.8117	34.4043	66.883	24.6062	16.2239	17.0042	12.7224	36.2645	30.704	17.0948	20.1889	14.437	12.4383	32.3927	25.8923	15.1239	23.5501	17.3667	30.558	29.5126	30.2363	15.3914	16.1395	20.2963	18.7564	85.5708	47.2835	50.5283	31.9463	GH3.3	Jasmonic acid-amido synthetase JAR2 [Source:Uniprot/SWISSPROT;Acc:Q5NAZ7]
Os01g0221300	4.85205	8.80065	2.74982	4.60592	3.35864	3.90478	6.46616	4.75056	3.87171	3.24553	1.9031	2.47969	5.08644	5.57567	3.09137	4.53294	2.82619	2.85456	8.09262	7.57053	5.09387	3.11592	2.55931	2.45575	5.01252	10.5757	3.32387	5.25721	4.11648	3.31534	-//-
Os01g0221400	14.027	23.467	6.87945	8.96236	11.1343	27.0616	33.3909	25.0402	13.6007	4.91187	12.8923	8.44387	47.732	24.941	8.59328	5.57075	20.2273	13.5777	28.5694	27.105	23.0052	24.0235	10.4026	9.7959	7.26972	36.2605	11.5266	18.6271	9.87898	10.2691	-//-
Os01g0221500	13.7758	56.2089	27.9359	23.9777	18.9212	12.0995	15.3917	17.9004	23.8332	18.3888	15.1143	21.6959	15.3451	17.0385	23.9771	19.1027	16.8199	22.2283	64.9233	71.0717	25.0241	29.0825	21.1438	18.8642	16.066	80.4475	24.8138	36.0109	15.4892	20.7011	-//-
Os01g0221600	9.61855	3.25377	0.698865	0.303487	0.958979	2.157	12.1673	18.6146	0.325095	0.463342	1.08677	0.919061	28.0241	18.5086	0.0748258	0.404227	0.924675	0.865208	4.86761	1.46655	0.671277	0.8716	1.45026	2.29367	30.4636	7.78397	0.897732	1.25635	3.13279	1.96605	-//-
Os01g0221700	11.8819	44.9005	0.303327	0.237099	0.57631	1.04083	19.8755	14.5427	3.42874	0.11138	0.522485	0.287206	16.3118	18.9433	1.34453	0.884246	2.04681	0.528999	41.9382	59.906	0.349624	1.47082	0.368888	2.04792	13.4432	56.401	0.670859	0.945171	2.47928	0.376157	-//-
Os01g0221800	22.1967	54.6537	0.174716	0.853558	0.829886	1.28468	38.9906	24.7125	4.02306	0.160388	0.752379	0.661724	25.7993	26.5087	3.53552	0.181902	0.693506	0.677119	84.6862	95.7599	1.00692	3.45154	0.758856	2.29367	20.6045	86.9345	2.28336	1.88453	1.83085	0.361111	-//-
Os01g0221900	3.01755	10.9918	1.39273	1.36081	0.892303	0.820315	5.29038	4.01602	3.39	1.15958	1.15069	1.50272	4.88979	5.38979	2.05989	1.28141	1.67132	1.53768	7.17761	13.4826	1.83552	1.45421	1.09729	1.85268	4.09692	10.8337	2.18158	2.40667	1.42551	1.43928	-//-
Os01g0222800	0.674377	4.96825	1.91096	1.99164	0.4841	0.312249	0.84687	0.819071	2.13344	2.10509	0.685762	1.56815	1.12311	0.997639	2.2097	2.12219	0.632102	0.740599	4.0492	4.5175	2.325	1.71596	0.663999	0.238924	0	0	0	0	0	0	-//-
Os01g0223200	68.1937	47.8525	9.61188	3.18718	16.3203	46.1578	34.694	34.0744	6.55509	6.94709	32.542	19.5611	35.3227	32.5687	3.77189	6.3394	41.5623	23.0502	46.3863	22.2285	4.84599	16.0905	17.6437	34.2991	30.6507	20.6018	7.73904	14.2821	29.8523	16.0458	-//-
Os01g0223500	15.7843	11.7909	38.0882	25.8344	41.0517	18.9372	13.9371	10.5911	30.4777	32.1844	17.5555	36.0639	12.8355	13.2258	13.9176	29.5894	21.6143	25.8434	4.83333	7.81164	23.1591	26.7755	31.366	33.3129	14.5117	8.83259	70.6085	70.4952	76.8959	84.0185	-//-
Os01g0223600	15.867	12.8169	9.96792	3.83361	7.421	16.7784	11.0436	14.1873	8.28712	7.43067	21.4624	7.39658	14.4511	14.5321	7.39121	5.92496	16.2403	7.50017	7.6771	8.82838	5.09278	7.42724	4.91282	8.15381	13.5141	7.60062	9.70098	8.85376	14.668	11.0316	-//-
Os01g0223700	6.93915	32.3354	14.3674	10.9753	12.7013	5.89817	4.91631	6.12906	13.0243	12.6659	9.48509	11.4228	4.42264	5.32332	13.8904	12.7084	12.5605	17.0726	30.3179	27.8991	17.4271	14.3728	9.30372	10.778	17.82	56.9355	22.2743	17.902	12.1192	20.5658	-//-
Os01g0223800	0.0524425	0.246608	0.272441	0.411395	0.4941	0.283288	0.352801	0.022748	0.699913	0.409251	0.746589	0.726985	0.0545859	0.0727319	0.477321	0.386791	0.442395	0.263964	0.0874676	0.152739	0.190318	0.378082	0.344236	0.859315	0.235552	0.257279	0.273887	0.296829	0.389307	0.486308	-//-
Os01g0223900	2.13591	1.69324	9.46132	3.05883	4.27374	7.65406	1.23321	0.468573	7.11146	13.9222	8.83767	6.49929	0.689962	0.522086	4.20097	6.49453	3.63585	5.12269	1.16701	0.768671	6.90497	7.12154	2.57844	8.87201	4.52117	0.361331	9.46488	7.78172	8.4565	8.21983	-//-
Os01g0224000	1.63323	0.986253	12.1138	11.2678	10.4508	4.42159	1.00868	0.789746	14.2141	15.1831	4.81905	10.7277	1.22622	0.717904	16.5225	11.9011	2.81074	7.88992	0.446562	0.389902	10.1781	8.6522	7.79883	7.1618	1.10639	0.315246	12.8645	5.63747	4.26669	9.27792	-//-
Os01g0224100	0.153413	2.43478	0.615854	0.0353964	0.103244	0.0295971	0.103207	0	0.341249	0.0332557	0.273005	0.205809	0.119762	0.0354611	0.104725	0.150867	0.107847	0.140398	0.83159	1.22875	0.31317	0.13012	0.0944074	0.101911	0.137815	2.55895	1.74811	2.04058	0.797202	0.748749	-//-
Os01g0224166	0.314655	1.5413	0.148604	0	0.0705857	0.0607045	0.846723	0.272976	0.155536	0.272834	0.159983	0.0703534	0.327515	0.290928	0.214795	0.0773581	0.368662	0.0719902	1.90242	2.97842	0.0713691	0.133441	0.193633	0.139348	0	0.385918	0	0.534292	0.233584	0.153571	-//-
Os01g0225400	20.8839	3.18259	18.9589	17.5607	13.1176	20.1451	19.7733	23.3517	17.7787	17.6053	13.6857	15.3572	39.0068	21.7764	21.2258	27.0408	17.9435	19.3246	5.80531	4.47738	17.6842	26.9634	10.3765	15.8255	21.262	4.21204	40.102	53.1923	42.2606	39.8646	-//-
Os01g0226600	10.1506	0.0190321	0.596368	4.14613	7.49574	5.60315	3.37623	6.04625	2.64079	1.30548	5.95116	6.4286	7.20371	6.2867	2.23236	1.05075	5.03026	9.0672	0.101255	0.123771	6.54344	2.45101	4.42334	3.0112	5.34458	0.0953069	2.05224	0.357364	1.58637	6.35263	-//-
Os01g0227100	87.6922	358.054	539.394	767.806	829.624	249.37	89.202	72.8277	422.436	534.446	266.01	695.34	80.7401	70.2461	427.664	676.694	240.607	530.619	361.475	471.743	553.222	560.901	1535.09	728.564	80.6081	444.836	173.37	177.383	173.265	365.666	NYC1	Probable chlorophyll(ide) b reductase NYC1, chloroplastic [Source:Uniprot/SWISSPROT;Acc:Q5N800]
Os01g0227200	4.94115	10.2315	2.41315	3.62744	2.19168	1.47323	5.54018	2.874	3.2751	2.72645	1.08485	1.68229	3.5651	2.54385	2.5553	3.23022	1.55257	1.51588	5.68925	6.09171	2.69996	2.47646	2.16534	1.76551	3.88391	8.8424	3.19905	4.03619	3.00114	2.05533	-//-
Os01g0227300	67.4673	41.2499	28.9526	23.205	33.6709	47.3082	58.169	59.1931	21.1906	28.0442	42.3173	32.4869	59.0979	57.4378	19.4598	26.2816	54.1893	35.988	61.7671	41.1425	24.1479	27.8486	46.5414	42.3663	68.4468	39.8685	16.5729	23.0296	30.2315	29.1748	-//-
Os01g0227350	22.2128	16.4039	0.581465	0.189379	0.598412	7.64045	10.0313	30.9752	0.507157	0	6.36422	0.458802	19.7033	21.1069	0.093384	0.30269	5.86623	0.751162	4.74867	6.27526	0.325798	0.130533	0.168367	0.181749	27.5581	17.0634	0.974249	1.68409	3.30047	0.600898	-//-
Os01g0227400	3.88164	3.58545	0.0654718	0.0639712	0.124394	1.97914	1.36784	6.73497	0.0685259	0	0.422911	0	3.46311	6.08838	0.378535	0.136329	1.49431	0.126869	3.17925	2.3721	0.188662	0.176373	0	0.0613939	6.53808	4.89678	0.329096	1.25545	0.548864	0.27064	-//-
Os01g0227500	5.72649	37.329	2.13768	1.61398	2.24614	2.56679	6.61297	12.0481	1.4916	1.42718	4.49813	1.62539	9.35128	6.21411	1.02994	1.65234	5.27109	1.72597	12.7824	15.5799	0.52888	2.06497	2.41966	1.3971	23.3493	54.236	9.83341	10.5195	6.95783	5.35546	-//-
Os01g0227700	26.0559	3.39854	31.3299	34.3329	33.1077	36.8975	11.2935	27.5874	47.3819	32.1906	21.5447	52.6618	27.5959	31.6525	34.7943	40.8104	21.178	26.7695	1.49089	2.40958	47.5899	33.7466	38.9816	25.7735	130.257	1.34359	165.535	116.26	87.2345	138.53	-//-
Os01g0227800	1.36553	4.39066	0	0.129257	0.0314181	0.1351	7.19215	14.7323	0.657685	0.12144	0.427257	0.46972	15.7077	11.4602	0.573638	0.103298	1.37839	4.42197	0.291992	0.586372	35.4517	0.0593951	0.057458	0.155062	95.273	4.26	43.6543	7.33268	9.94642	39.3384	-//-
Os01g0228400	8.53863	0.310777	0.174788	0.390357	1.18604	4.79402	6.37857	10.7559	0.392016	0.275062	2.74193	1.06392	6.98903	12.1477	0.794012	0.597922	4.01407	1.45156	0.374773	0.57745	0.263824	0.403591	0.824237	2.55217	2.46974	0.0778139	0.0502042	0.0598506	0.36632	0.129021	-//-
Os01g0228500	0.506222	0.220415	5.10032	5.19106	2.97778	1.25876	0.252264	0.14639	7.28446	6.4378	2.28786	3.01829	0.702551	0.572061	10.6997	8.18638	2.21428	2.88261	0.281439	0.368595	3.16393	4.15051	2.2614	2.54078	0	0	0.160231	0	0	0.109808	-//-
Os01g0228600	123.124	42.5768	33.0694	46.8425	72.1763	77.9962	80.396	109.021	50.4678	46.2144	65.3359	64.6355	116.603	104.345	44.372	53.6639	68.5191	57.5922	36.0065	37.5974	52.9696	43.9618	68.3658	69.2087	91.717	34.7356	64.9575	43.8394	60.5468	64.674	-	Glyoxylate/hydroxypyruvate reductase A HPR2 [Source:Projected from Arabidopsis thaliana (AT1G79870) UniProtKB/Swiss-Prot;Acc:Q9CA90]
Os01g0229100	26.4846	28.9129	56.5584	40.2657	38.9576	41.699	36.3805	24.5305	31.3691	46.336	42.7612	39.6304	36.9337	29.8109	28.8416	41.8147	34.4983	34.9321	23.0824	19.4705	35.9463	50.1359	33.2787	32.7884	11.7235	14.0184	28.5507	25.636	24.9903	23.8956	-//-
Os01g0229200	31.416	21.0769	47.532	46.736	45.0277	24.8708	34.6144	29.4007	46.8145	44.1241	30.9401	40.1387	30.0884	31.5955	37.3751	42.2585	24.7431	46.053	24.5487	22.283	50.8496	52.7527	46.8858	45.4791	41.2691	26.3173	53.0525	50.5649	53.7613	58.5721	-//-
Os01g0229400	1.503	2.87946	0.473221	0.30825	0.349651	0.902112	7.24016	1.93172	0.770459	0.096536	0.679276	0.3485	3.41857	3.70576	0.152	0.273713	0.730478	0.560385	2.87819	3.16153	0.0505045	0.377718	0.502424	0.345136	3.45046	8.35673	0.211436	1.00825	1.21217	0.108675	-//-
Os01g0229500	17.61	14.1351	29.1691	34.2321	28.1681	22.0585	35.2547	20.2223	26.4087	38.1368	20.243	27.9993	43.4779	24.2265	24.3135	42.4996	30.7795	40.7962	9.79045	8.85795	22.1517	26.9864	24.78	29.3868	10.5463	5.9265	20.9225	23.4981	26.1877	27.6527	-//-
Os01g0229600	11.6024	41.8615	3.04781	5.00549	4.25063	1.90727	43.6611	26.2063	9.29845	6.66723	4.74725	6.75407	38.4452	34.2138	7.7484	7.62908	5.46973	7.16253	15.5155	33.2424	3.36351	4.42547	4.33747	2.49312	6.414	10.3737	5.47604	3.26411	2.31041	4.2219	-//-
Os01g0230200	6.82248	8.71053	3.67251	3.1144	2.92929	4.8403	5.92227	6.20518	2.71968	1.9719	4.8116	2.36196	7.36859	5.73148	1.96974	2.30856	5.329	1.61128	8.22841	7.66512	3.09491	2.58221	2.16693	3.41127	8.83075	12.3805	2.96056	4.85813	4.13887	3.04336	-//-
Os01g0231000	43.5984	127.653	33.382	15.8716	16.2337	29.221	64.817	31.8921	31.9756	19.1983	17.9691	17.215	29.9434	27.6194	16.0357	18.3601	23.415	25.9902	130.873	123.152	47.1421	47.3723	15.1894	46.1157	86.2681	64.8121	48.3411	70.1913	90.3677	75.4637	IAA3	Auxin-responsive protein IAA3 [Source:Uniprot/SWISSPROT;Acc:Q5NB25]
Os01g0231800	2.93729	4.2283	1.30228	0.553232	0.860622	2.91432	9.08705	2.02817	0.829671	1.09153	1.70679	1.50113	2.74537	2.16155	0.927528	0.943196	2.02273	2.13951	7.69848	7.07088	1.19649	1.83036	1.52474	1.96449	1.66934	6.29339	0.512293	1.28931	1.068	0.52662	-//-
Os01g0232000	3.33977	1.6779	0	0	0	0.264338	1.38265	3.49173	0	0	0.0870809	0	2.40665	2.8504	0	0	0	0	1.42829	1.49648	0	0	0	0	5.00033	1.7645	0	0	0	0	TIP4-3	Probable aquaporin TIP4-3 [Source:Uniprot/SWISSPROT;Acc:Q9LWR2]
Os01g0232400	18.4518	15.9555	35.0884	33.0436	31.0087	26.1021	24.3772	17.6827	33.6325	35.6861	32.7302	27.7592	19.2823	18.7552	44.5777	38.7907	35.7356	43.5693	17.3239	14.503	39.69	35.1147	27.9135	31.0196	29.7485	19.0398	56.1839	55.8576	53.3152	59.8546	-//-
Os01g0232500	12.1852	11.2194	17.0305	30.5374	22.2234	14.5637	18.9275	16.3725	17.2373	23.6655	14.1539	17.5873	23.2527	17.2202	24.6161	26.5964	19.2213	25.4308	12.1032	11.361	26.6495	20.6703	18.4517	18.646	22.6045	12.2476	22.9062	22.2048	29.8092	31.7181	-//-
Os01g0233000	268.873	1252.5	402.974	601.294	649.31	213.648	305.844	109.841	385.154	328.536	166.36	419.396	155.678	124.202	375.204	443.608	227.618	569.945	1182.33	1108.47	411.678	458.003	919.432	629.929	139.7	860.338	152.325	238.759	226.216	241.982	-	Salt stress root protein RS1 [Source:Uniprot/SWISSPROT;Acc:Q0JPA6]
Os01g0234100	1.9233	4.93088	0.862145	0.270766	0.263257	0.930772	1.25733	1.86651	0.837907	0.621845	0.861864	0.758017	1.35723	1.38645	0.445055	0.673202	1.83329	0.447492	6.44284	4.10628	0.354905	1.02301	0.534944	0.548588	0.439258	2.81467	0.371451	0.738037	0.354924	0.28638	-	B3 domain-containing protein Os01g0234100 [Source:Uniprot/SWISSPROT;Acc:Q0JP99]
Os01g0234300	2.2305	5.89995	0.790061	1.5439	1.8013	1.59217	3.25118	2.56394	0.275638	0	0.793854	0.64833	3.54054	2.73255	0.507539	0.383859	0.784003	0.510318	2.37163	2.92336	0.809465	0.567553	0.549043	0.493901	3.4564	3.28279	0.688352	1.19936	0.607131	0.598741	-//-
Os01g0234700	3.55437	3.92983	0.239807	0.93724	2.16421	0.832664	5.75018	2.31267	0.501986	0.055035	0.709965	1.02178	5.21914	2.58212	0.28885	0.374504	0.535428	1.2779	0.635169	0.924298	0.23034	0	0.416627	0.505958	2.90789	1.8683	0.241079	0.1437	0.691058	0.495642	-//-
Os01g0234900	22.0286	11.5098	22.1145	29.1294	24.9409	17.7411	46.0362	21.7122	32.2296	26.8011	17.2792	22.2457	31.8124	25.3083	31.2822	31.7572	20.4315	30.9961	13.9141	11.8688	25.0085	34.0747	20.0619	28.1602	23.4496	11.2031	29.7884	26.4164	35.1602	31.7098	-//-
Os01g0235100	283.247	2.54493	1.85305	3.05925	25.6163	68.7535	220.512	244.027	2.5414	3.10887	20.7749	9.55938	302.851	250.629	3.14022	3.72548	29.1679	16.5919	6.54417	6.25567	4.6032	3.90171	12.822	26.7236	136.309	2.5223	0.899322	0.918961	8.63773	3.30169	-//-
Os01g0235300	10.1516	15.6622	23.8813	35.1188	30.7647	13.4507	10.7666	10.3024	30.5498	33.2717	13.9587	28.6078	9.76902	8.3235	24.4069	40.3719	15.4398	32.5455	19.0081	15.3876	32.1488	36.0115	37.6659	30.3674	12.9622	13.1555	16.4904	17.3461	18.7058	29.042	-//-
Os01g0235350	11.6674	3.13654	1.62836	1.73309	1.93364	2.85077	5.27417	13.7274	0.669553	1.70836	2.06609	1.15636	11.6636	12.3531	1.34494	2.33108	2.56808	1.38048	3.26041	2.48809	1.14513	1.56664	1.74288	1.227	8.62825	2.44664	0.175393	0.278791	0.304707	0.150248	-//-
Os01g0235900	0.715666	0.0431459	0	0.050807	0.0987959	0.59476	0.444422	0.716388	0.108849	0.0954688	0.559806	0.246177	0.744917	0.610799	0	0.108275	0.567602	0.251905	0	0.160337	0	0.0933857	0.40653	0.390081	0.445085	0.0540154	0.0522747	0.186957	0.163469	0.268684	-//-
Os01g0236000	5.21755	2.12806	1.20692	1.32667	1.95869	2.91706	2.86535	4.94214	0.368439	1.06178	3.14007	1.19039	4.10081	5.56249	1.98679	1.9372	2.89436	3.65427	1.50957	1.78323	0.627942	0.857981	1.61631	2.59359	5.21315	1.04477	0.758328	1.14511	2.05519	1.3512	-//-
Os01g0236300	5.42916	33.358	2.51569	1.86716	0.873219	1.56124	6.89135	6.99839	1.67097	0.732784	0.963539	0.412268	5.41116	4.02528	0.978981	1.25921	1.51224	0.726537	32.9318	26.3107	1.62641	2.91062	1.07164	2.56314	6.62556	39.8269	0.997025	2.43517	2.40807	0.574949	ARF1	Auxin response factor 1 [Source:Uniprot/SWISSPROT;Acc:Q5NB85]
Os01g0236400	0.448961	1.54822	0.0424069	0.0414349	0	0.0346462	0.64434	0.350543	0.17754	0.0778581	0.0456541	0	0.467311	0.456617	0.204318	0.132453	0.0420817	0.0821747	1.12322	0.751873	0.28513	0.0761592	0.0368376	0	0.241988	1.40964	0.255791	0.101646	0.0888764	0	-	Probable protein ABIL3 [Source:Uniprot/SWISSPROT;Acc:Q5NB83]
Os01g0236700	134.857	47.1454	10.3063	28.5756	39.5888	48.3246	97.1351	201.063	12.7881	9.79015	47.8231	24.75	130.559	153.725	17.099	16.2663	64.1206	38.1769	37.2677	42.7177	21.2623	11.8298	39.6258	28.797	172.939	42.3894	15.5565	16.8986	32.1182	22.8451	NLP3	Protein NLP3 [Source:Uniprot/SWISSPROT;Acc:Q5NB82]
Os01g0237100	8.59875	83.1311	2.2008	2.35515	1.49337	2.82549	11.445	16.5077	2.68737	1.49118	2.59497	2.33191	14.6668	14.2593	4.54437	2.83686	4.78383	4.21386	68.0997	113.829	2.01326	2.30559	1.54762	1.96545	14.9506	89.4317	3.68745	5.96596	2.85532	5.68587	-//-
Os01g0237200	0	1.81213	0	0	0.159593	0	0	0	0	0	0	0	0.185127	0	0	0	0	0	1.92819	2.71957	0	0	0	0	0	2.79218	0.168888	0	0	0	-//-
Os01g0238500	218.373	8.91786	0.576505	1.32776	2.19068	12.1451	333.449	222.163	11.68	2.45712	8.06844	3.15823	250.668	224.68	6.19014	8.746	10.2158	2.63324	18.9781	6.44394	8.97862	3.73467	0.429252	10.2713	327.054	5.38975	4.55371	5.97154	15.9229	1.44688	-//-
Os01g0238900	28.9298	24.3648	34.0908	44.5376	54.4437	33.4272	26.2021	21.7062	32.5891	41.817	30.0861	34.0692	28.2892	25.794	39.1697	45.0889	37.054	50.5182	24.6995	24.5944	52.551	40.6658	48.86	40.0839	24.2464	25.4702	31.183	36.3249	40.1505	45.1519	-//-
Os01g0239000	483.617	61.2317	98.9871	112.709	149.876	260.345	192.726	526.746	106.81	92.6223	245.111	135.414	381.529	483.218	89.6731	76.1452	207.632	92.876	38.9875	40.6661	86.666	84.2143	103.036	114.282	477.476	97.25	153.605	88.9154	122.535	91.6098	GLK2	Probable transcription factor GLK2 [Source:Uniprot/SWISSPROT;Acc:Q5NAN5]
Os01g0239100	3.22959	6.25516	2.55963	5.6186	4.74662	2.04824	2.41408	2.47976	4.71583	2.75206	2.28378	3.403	2.00922	2.11083	7.31499	5.09253	3.32289	6.13203	7.83217	7.6493	4.27728	2.80221	3.77687	2.59748	3.60151	3.15061	5.4108	3.02561	4.13359	8.02613	-//-
Os01g0239200	22.8329	70.2499	2.9392	2.31239	2.61088	5.05212	34.5092	25.5582	2.31722	2.24262	2.8766	2.60228	22.7145	26.6037	6.91508	4.61	7.72727	3.84631	1.07844	7.44458	0.366646	1.02829	0.630011	3.82995	26.6829	5.31333	4.52813	8.18876	5.99999	2.13015	TPT	Triose phosphate/phosphate translocator TPT, chloroplastic [Source:Uniprot/SWISSPROT;Acc:Q9FTT3]
Os01g0239300	0.531093	4.41214	0.75247	1.47044	0.381244	0.163937	1.19096	0.50682	0.840074	0.322354	0.162018	0.0949972	0.44224	0.294627	0.725086	0.104456	0.09956	0.194415	3.18887	3.94438	1.25279	1.66669	0.348613	0.517441	0.0477094	3.23082	0.353015	0.360724	0.0525676	0.207365	-//-
Os01g0241000	7.41684	1.70774	1.38529	1.16018	2.9328	6.33795	5.63797	7.05241	0.869946	1.09001	4.81498	1.574	5.93174	5.50154	0.533951	0.453283	5.18447	2.10915	1.11823	1.00686	1.25457	2.41679	2.50987	4.45374	10.5023	1.6857	4.6554	4.79094	6.80201	6.91253	-//-
Os01g0242300	2.77072	2.96599	2.6171	0.935528	1.21278	4.11986	1.63666	1.2898	0.935328	1.40632	1.37439	0.483514	1.96954	1.99944	0.49207	0.465198	1.96361	0.927682	5.01571	3.59203	0.919678	2.63664	1.66346	2.21466	2.18547	2.12182	0.770043	0.765001	1.20401	1.45123	-//-
Os01g0242600	14.5893	47.923	10.6646	14.8011	12.0323	9.08549	26.1248	10.7025	14.3702	14.0455	9.70862	9.85801	12.0034	11.4807	12.5711	13.2131	12.8201	12.6399	47.66	35.989	14.6964	14.9447	12.2787	17.9817	21.9236	47.7073	14.4902	22.7087	14.5733	9.08387	-//-
Os01g0242800	4.27799	4.24692	0	0.394818	0.767736	0.990393	1.66283	1.36082	0.140976	0	0.290014	0.127535	1.78114	1.31847	0.129791	0.280466	0.534642	0.130502	2.73514	1.76512	0	0.120949	0.468017	0.378911	0	0	0	0	0	0	-//-
Os01g0243100	1.40587	1.98331	1.32792	0.55143	0.693824	1.51887	1.22952	2.10389	0.833918	1.55424	3.46678	2.13749	0.768248	1.42984	1.11965	1.17515	1.97661	1.44743	2.78447	2.0729	0.63775	0.864502	0.605601	0.373563	1.19978	1.58633	0.467237	0.318294	0.765341	1.16645	-//-
Os01g0243200	6.49414	8.10752	13.8152	10.6875	12.7632	10.4665	5.0519	7.10474	9.00533	13.2553	14.6978	11.0508	5.50337	6.64207	8.55241	11.8402	15.3253	11.3605	7.74015	7.03008	15.3555	11.4794	14.4529	12.6748	10.9449	15.1404	10.0958	11.9055	16.923	15.4831	-//-
Os01g0243450	4.81885	6.07561	1.68214	1.59524	3.478	2.86986	9.02076	4.13511	0.466043	0.545006	0.852209	0.983752	6.1062	4.79448	1.4779	1.90585	3.53486	2.34883	0.742572	1.56368	0.28513	0.755245	0.687636	3.94341	2.77614	0.822292	1.29317	1.12658	4.19941	2.81205	-//-
Os01g0246400	1.78689	0.915682	0.194747	0.0634279	0.740026	6.73556	1.23293	2.20605	0	0.119184	3.98353	1.22932	1.2161	1.20733	0	0	3.99392	0.754751	0.573136	1.8015	0.124707	0	0.394734	0.852215	0.987817	0	0	0	0.476177	0.335427	-//-
Os01g0246500	4.63174	3.26299	10.8636	7.63674	6.02401	5.3012	6.48865	5.59842	10.4957	8.34815	7.93808	9.21572	6.39195	4.37871	17.905	13.204	8.63399	9.04912	3.86258	2.8041	8.92383	9.26951	4.22739	7.0064	9.63062	5.15734	19.2233	15.1994	11.8476	17.0178	-//-
Os01g0246700	22.7095	89.1183	171.755	95.3751	101.67	90.3635	15.7027	21.0312	91.6382	125.562	157.466	140.766	26.8286	23.8315	82.7157	94.8044	112.517	83.7223	49.0445	54.5698	60.6032	87.0704	96.9066	128.76	25.2923	61.8994	144.821	104.154	112.908	116.309	-//-
Os01g0247600	26.3756	39.6896	34.1538	140.123	66.6122	18.2816	0.0860313	0	0.0948195	0.166328	0	0	0	0	0	0.0943196	0	0	48.3105	48.5359	100.592	94.9347	55.4021	35.6794	0.0861596	0.188214	0	0	0	0.0936214	-//-
Os01g0247700	2.09067	0	0.332823	0.823826	1.11715	0.489447	0.316062	0.387203	0.232232	0.0814741	0.310534	0.042018	0.880228	1.1294	0.085523	0.0693023	0.11009	0.0859912	0	0.0171042	0.447559	0.617647	0.578228	0.749023	0.970702	0	0.669177	0.265918	0.348766	0.412736	-//-
Os01g0249200	5.42098	7.52059	1.29482	0.287532	1.67734	4.80845	54.7176	1.08113	2.34083	2.91754	2.72457	1.44891	5.77226	6.33726	0.170141	0.980415	3.21222	1.25453	11.12	2.13238	0.84798	4.54507	1.94279	9.10626	1.79119	1.34503	0.414173	1.34019	1.91191	0.486579	-//-
Os01g0250900	40.5705	71.8964	56.8516	40.2914	32.2733	31.2274	35.265	38.4871	38.6346	47.7663	27.7962	33.0327	35.776	39.18	40.1168	47.9486	32.6333	29.3726	78.4427	88.2598	50.3831	50.9838	21.8704	30.6055	47.5601	93.4224	45.4046	57.1195	38.7845	36.7421	-//-
Os01g0252600	12.0968	46.5259	0.687681	1.80901	0.351768	1.08045	9.14268	12.4379	1.49488	0.339922	0.911185	0.150262	15.3893	15.4824	0.356814	0.220297	1.52229	0.358768	44.6019	46.3236	1.77836	2.61254	0.64332	1.19049	6.43961	39.8387	0.904046	0.380383	1.05322	0.327999	-//-
Os01g0253300	191.598	128.558	250.306	385.625	387.408	189.367	307.178	217.093	339.31	270.419	205.035	301.068	320.617	239.123	432.212	380.795	253.589	489.472	124.153	117.304	423.995	299.151	286.242	206.031	236.11	187.813	425.461	420.978	452.06	524.904	-	Importin subunit alpha-1a [Source:Uniprot/SWISSPROT;Acc:Q71VM4]
Os01g0253400	1.31009	0.770078	0	0	0.538796	0.336997	1.2241	0.615635	0	0	0.0555086	0.0976405	0.738636	0.555179	0.0993682	0	0	0.0499561	0.0455222	0.238478	0	0.0462991	0.179156	0.145047	0.539406	0.0535599	0	0	0.0540303	0.106567	-//-
Os01g0253500	5.21285	4.04159	8.15343	9.31154	12.7249	9.12686	5.43003	0.583531	14.3522	11.2757	4.33188	7.36919	2.85881	2.38397	7.60162	5.73267	2.57438	7.02768	1.91651	3.22424	16.7819	13.3117	6.99067	13.6032	2.61836	2.1999	33.4786	18.9722	25.0217	23.3628	-//-
Os01g0253900	56.2726	10.5217	186.818	447.648	494.095	129.904	56.4126	50.911	257.178	298.894	121.53	362.503	54.8908	56.7118	404.843	309.659	113.527	286.749	11.4861	11.3946	333.19	202.052	505.694	307.477	43.2813	9.36004	376.688	91.6089	119.725	224.319	-//-
Os01g0254000	77.2188	44.736	65.3519	146.294	155.984	73.2712	72.5335	66.8297	137.472	80.1326	69.1625	104.31	75.2309	68.483	217.147	118.219	89.054	173.956	47.6528	40.5721	134.4	92.1118	150.337	113.371	56.4929	56.0667	132.336	74.7557	76.1866	125.726	-//-
Os01g0255700	8.14447	2.73564	4.39594	6.51947	7.6064	1.41093	0.670911	0	0.410803	0.0720612	0.422549	0.0743271	1.47056	0.99892	0.68078	0.32691	0.467382	0.912677	1.24751	2.29947	4.75021	3.59493	4.84148	4.41657	1.79177	0.815431	2.13072	1.12894	0.493555	0.64898	-//-
Os01g0256500	3414.58	264.161	3016.14	6889.18	7728.55	1941.36	5411.43	2246.24	9132.42	6383.91	1794.83	5266.82	6265.67	4121.82	7567.77	4898.07	2551.2	5429.02	16.2303	91.1162	1051.42	1708.1	4723.71	4628.88	1373.46	48.5293	6763.02	2918.1	2185.96	4287.88	-//-
Os01g0256600	21.2808	14.0748	37.5725	48.8103	33.5983	26.1925	21.4243	23.3696	49.7112	39.3183	30.4056	37.3424	25.5152	25.9026	61.2954	55.5419	33.497	53.167	13.4037	13.6645	37.963	43.6392	28.807	31.9715	18.7137	13.3035	42.1203	46.0459	36.4393	45.9277	-//-
Os01g0257100	5.24668	15.053	0.176992	0.34587	1.0929	1.51832	30.5062	1.95073	1.38936	0.893621	0.762178	0.418964	5.26608	5.28417	0.93803	0.368543	0.790357	0.771681	10.1572	8.732	0.425013	0.794657	0.768739	2.15758	2.77743	3.3094	0.800689	0.954536	0.649145	0.823082	-//-
Os01g0257300	0.247415	0	1.32428	0.761135	1.85006	1.14558	2.44121	0.429285	0.815327	1.43021	0.670911	0.295036	0.515055	0.381263	0.750641	1.37875	0.541112	4.5285	0	0	0.149648	0.34975	2.3684	2.41055	0.666777	0.16184	1.64456	1.21367	2.61217	2.89809	RAA1	Flowering-promoting factor 1-like protein 1 [Source:Uniprot/SWISSPROT;Acc:Q9LGE3]
Os01g0257400	9.54772	8.44565	17.1929	15.9485	14.5543	14.542	7.3121	7.33849	19.1816	13.2411	11.7813	10.5864	8.1654	7.6662	31.8131	17.5705	11.6444	15.0228	7.96221	7.07393	17.274	14.1835	9.20836	9.37152	7.97506	8.08064	32.6595	19.9414	12.1031	14.6609	-	Zinc finger CCCH domain-containing protein 5 [Source:Uniprot/SWISSPROT;Acc:Q5NAV3]
Os01g0258600	6.45531	6.52575	2.73941	1.38148	1.67896	4.98154	7.97219	4.22048	2.03478	2.43363	4.09079	2.34281	7.49819	5.36303	3.66155	3.6801	6.57679	3.51035	7.95797	10.4224	2.80103	3.09468	1.84231	2.56878	3.95002	9.17949	1.86557	3.07128	2.96323	2.28304	-//-
Os01g0259300	5.87458	10.1479	0.792694	0.331939	0.645467	2.77555	8.17297	7.17662	0.237049	0.62373	4.14505	1.60836	7.36258	6.98347	0.545605	0.471598	6.06818	2.30409	10.6979	7.94382	0.761403	1.11855	0.0983702	1.27426	10.3392	8.23434	1.13843	2.98577	3.79733	3.86188	-//-
Os01g0259966	1.74974	0	4.72206	10.8425	7.17739	2.89343	1.6816	1.19269	6.30147	5.74361	2.796	5.36533	2.60179	2.31113	10.0105	10.2013	2.46007	8.69275	0	0	8.61775	7.31437	2.97389	2.87816	0.224547	0	6.17125	4.66887	4.32972	7.31982	-//-
Os01g0260000	0.396138	2.52811	0.641441	0.992336	0.406238	0.393041	0.253807	0.294571	0.223787	0.637905	0.920743	0.607351	0.412329	0.523237	0.618098	0.556519	1.32609	0.828643	3.16196	2.88439	0.872837	0.527988	0.603635	0.551364	0.152512	2.83184	0.376159	1.21718	0.392097	0.331439	-//-
Os01g0260800	14.0144	9.55097	7.62585	3.16319	4.51067	8.05235	41.1963	7.66485	5.64734	4.29273	3.94999	4.7683	14.3493	8.73228	2.70363	3.96974	4.14064	2.99725	14.1008	16.3046	6.15009	6.7185	4.99952	7.82548	11.0842	10.0888	3.10992	6.81139	4.82484	4.08905	-//-
Os01g0261200	51.2036	35.8252	103.845	81.1501	99.2845	56.2881	50.8914	74.1036	66.5245	82.1282	67.9478	78.9557	65.1401	78.7953	108.03	77.1706	90.1033	96.9512	51.2735	47.082	79.7752	88.656	115.157	91.5037	89.6334	39.8457	95.1933	121.612	108.12	115.665	NAC74	NAC domain-containing protein 74 [Source:Uniprot/SWISSPROT;Acc:Q7GCL7]
Os01g0262500	9.05615	19.4159	1.06042	1.03611	1.94759	2.42579	13.5611	5.25937	0.961897	1.49262	1.21772	0.736311	7.1671	4.56723	0.340609	0.36801	1.40305	1.43839	20.9716	20.872	1.49388	1.90442	1.84231	1.78986	24.4733	14.3934	3.76668	4.23625	8.37113	5.18706	-//-
Os01g0262600	23.8565	19.9214	32.6291	36.2621	28.0293	25.0035	23.2669	22.5297	35.453	31.8385	24.8821	30.0734	24.5447	27.0977	38.9955	37.1634	27.5278	33.7158	16.2939	17.4375	38.8152	40.5207	25.7559	28.6167	25.4474	20.9437	45.6847	60.8761	37.9508	42.5979	-//-
Os01g0262700	10.124	36.2276	6.47996	12.8473	7.59021	6.83607	19.835	9.33192	12.8401	6.58381	5.58769	7.77372	9.35921	11.4236	11.9427	10.7747	8.92747	9.47845	38.8257	41.9257	13.1735	9.46251	6.23011	5.72239	8.1373	52.2489	7.52627	11.4228	9.26257	4.74608	-//-
Os01g0263300	0.803603	2.95226	0.759047	0.370824	0.18027	0.697655	4.77544	0.871448	1.14203	0.348398	0.817169	0.404273	0.26139	0.882318	0.411426	0.197566	0.56492	0.367714	2.7225	2.41364	1.00249	0.681592	0.370891	0.266913	0.676777	3.44961	0.429229	1.87624	1.1434	0.441233	-//-
Os01g0263400	0.712083	3.178	0.840752	0.292082	0.425973	0.656362	0.266137	0.566282	0.0977745	0.428778	0.583306	0.229976	0.452948	0.603521	0.432083	0.427939	0.908466	0.380143	2.68875	3.11093	0.233296	0.75496	0.243446	0.297834	0.621913	3.62928	0.67617	1.2987	0.70482	0.328233	-//-
Os01g0263600	3.14212	3.98314	0.836589	0.739565	1.22996	1.80637	3.46157	4.15291	0.437807	0.511986	1.88707	0.829849	3.57784	2.76869	0.633399	0.601403	1.95684	1.33163	4.41411	4.57572	0.99489	0.894313	1.05548	1.23276	5.07696	6.3729	1.22149	1.21747	1.48198	2.01728	-//-
Os01g0264000	14.7838	0.11793	0.532981	2.18721	12.6918	6.67679	16.5339	20.7232	1.11569	2.21803	4.43733	8.5455	22.6318	17.7384	1.02717	2.58954	4.97161	12.0493	0.156855	0.0821717	1.33105	1.08482	6.79046	13.3276	26.5275	0.3691	2.00035	1.70336	25.0213	15.6425	-//-
Os01g0265000	4.48061	4.87329	1.25238	1.09709	0.820509	1.72884	2.99378	3.80779	0.7684	0.83252	1.62723	1.34938	3.5216	4.10047	0.291298	0.944195	1.45705	0.71131	0.915074	2.59665	0.165923	0.736797	0.675253	0.9314	4.2304	4.21686	1.43268	1.86323	1.6744	0.937205	-//-
Os01g0265200	12.6234	35.0035	10.077	7.55272	6.71893	12.8607	15.4242	13.4232	8.25425	7.92909	9.73684	7.55614	13.3117	12.6211	10.5245	10.6544	15.3413	11.4918	33.9022	44.6302	6.25243	7.44696	6.76912	7.51255	10.6851	43.5292	8.33721	13.6898	11.7403	11.19	-//-
Os01g0266000	10.0527	17.2476	24.5207	17.1481	16.9597	28.343	8.84829	8.62316	17.5129	20.7469	25.0009	17.3921	8.64128	9.0858	15.9522	22.4191	24.3857	15.7638	12.3238	15.6811	19.6415	20.9009	13.948	17.491	7.20419	17.0673	20.6466	35.6739	25.0618	18.3391	-//-
Os01g0266200	12.9436	26.9711	7.88638	11.2119	12.9622	13.1249	16.187	17.6868	9.38975	10.9935	11.9268	11.0428	13.4497	18.1964	8.74532	12.0554	15.362	11.9062	34.1877	38.0362	9.559	7.23151	11.7803	10.545	1.28975	2.92579	0.629223	1.00017	1.68344	0.92711	-//-
Os01g0266400	3.49318	2.09894	5.2792	3.54626	3.86584	2.42611	4.49111	1.21219	6.44636	6.0578	2.60491	4.68622	3.87835	1.93786	6.46483	7.78645	2.1828	8.63144	0.485516	1.52609	4.43695	6.32067	4.58589	6.80677	3.55641	1.14248	4.9755	7.77687	8.52862	5.001	-//-
Os01g0266500	43.9049	19	9.44433	4.22728	4.86189	5.81931	23.5491	31.2081	9.7192	7.45892	13.5188	7.79338	28.8965	25.6167	7.06697	7.80029	7.01584	4.34519	19.6579	13.0965	4.96653	8.43324	11.5498	11.8741	13.7491	13.9211	10.5553	3.85722	5.03129	2.72625	-//-
Os01g0266600	24.6163	51.3295	11.8035	12.5056	8.44361	14.5232	45.5115	19.3312	14.1402	10.9008	12.248	11.1089	30.5589	18.2359	11.9906	14.5099	14.4649	10.7473	51.3527	68.4066	7.85434	14.2385	10.0681	15.4023	15.2157	55.1756	6.50492	9.2035	9.31394	5.6581	PRXIIF	Peroxiredoxin-2F, mitochondrial [Source:Uniprot/SWISSPROT;Acc:Q9SDD6]
Os01g0266800	214.359	1.00034	339.644	1918.06	1449.63	636.646	151.316	339.604	1020.41	1057.97	507.665	929.394	173.116	352.135	1701.06	1146.19	405.299	1303.2	1.74445	1.39404	1686.64	822.339	1263.94	523.896	217.63	2.40034	1095.07	171.418	86.364	391.452	-//-
Os01g0267100	23.7478	10.0275	37.2809	82.3139	56.4757	37.8583	24.9487	25.3477	64.1603	74.8552	36.1086	54.0984	22.7057	32.8315	67.4242	70.1782	37.1316	54.654	10.3384	10.3189	78.7563	48.3053	39.6117	23.5913	28.591	12.6966	51.0867	37.0484	29.182	46.9821	-//-
Os01g0267200	71.2249	73.9431	173.311	98.0611	90.3812	123.013	58.5002	63.7273	100.314	101.994	120.208	105.771	69.212	59.5635	94.6772	94.1918	114.339	88.9206	85.2394	62.8522	107.25	151.208	121.373	126.406	82.987	70.1455	107.809	129.907	108.01	122.549	-//-
Os01g0267800	1.01474	1.2327	4.16937	3.46507	2.50397	0.665609	0.682654	0.352131	2.10669	3.43149	1.13505	2.13271	0.369674	0.140733	1.84719	2.59453	0.713344	1.67157	0.423114	0.517201	1.19683	1.33404	2.87247	2.47163	0.182313	0.647168	3.51699	1.66562	1.70746	0.940983	-//-
Os01g0268300	9.02932	55.4573	4.1222	1.63886	2.16056	8.77955	6.04739	6.99776	2.38041	1.77463	5.01936	2.31496	7.23674	8.37627	2.90381	2.04228	8.06834	2.14846	54.14	67.9365	2.37569	3.85473	1.33355	2.82577	3.08228	61.1005	3.97259	9.94879	4.31966	2.11529	GYRB	DNA gyrase subunit B, chloroplastic/mitochondrial [Source:Uniprot/SWISSPROT;Acc:Q5NBJ3]
Os01g0268600	25.4012	16.0291	50.7425	91.5463	74.3373	41.8644	9.29593	19.3027	79.3296	67.2858	46.1757	77.9514	21.5302	19.1445	85.8566	69.0319	41.0361	86.1718	11.0236	9.19376	74.0686	62.2298	74.6733	58.6906	15.9597	5.20877	96.2394	47.5253	52.4823	63.5867	-//-
Os01g0268900	7.96712	25.3004	7.85984	4.95639	3.01845	6.33037	3.97022	4.76147	6.24279	3.78673	3.54071	3.74745	5.46708	5.40198	5.80122	5.22326	5.8082	4.10469	28.4465	33.5603	5.14014	6.45715	2.17903	5.3317	5.5666	34.1062	9.58272	16.7685	6.95124	6.68236	-//-
Os01g0269000	27.5966	13.4156	91.2681	139.564	136.429	86.1634	20.84	18.5059	100.945	130.186	84.9081	119.804	16.0702	19.585	102.135	123.811	83.1229	106.209	16.0786	13.0339	124.443	87.7118	186.226	118.35	13.9029	12.3678	51.3827	31.6621	36.1003	59.809	-//-
Os01g0271400	51.4647	79.7532	25.9076	35.083	25.3989	33.3968	38.3993	44.7492	24.9768	25.2027	25.3342	28.2966	36.8281	49.3683	24.4325	34.1621	32.9447	26.8141	80.472	102.284	31.5703	27.133	25.2403	30.5098	29.4204	65.6452	15.4382	20.3244	16.9027	17.1259	-//-
Os01g0273500	10.543	12.1788	16.7575	16.4124	13.6397	11.959	9.38101	12.379	17.1205	14.2817	14.0794	13.8977	8.15335	12.371	21.8899	21.8604	14.2477	20.4597	15.7484	13.1953	20.7058	18.3515	10.9436	14.4011	22.5556	20.1077	28.7876	34.0792	28.0376	30.13	-//-
Os01g0274100	2.09515	0.369463	0	0	0	0.0808411	1.83234	0.54529	0	0	0.426105	0	0.981354	1.11387	0	0	0.245477	0	0.0436807	0.076277	0	0	0	0	1.12928	0	0.0497371	0.118588	0.311067	0	-//-
Os01g0275600	42.1493	76.0025	29.2236	19.2769	24.2152	58.7685	50.6136	38.9902	16.4387	15.2748	36.7626	20.6614	33.9769	35.0959	14.4522	18.8316	44.4894	14.6249	76.6365	77.1594	26.9571	38.0907	24.0158	34.0731	38.9351	86.9918	15.757	41.8508	37.2675	22.6835	AGO4A	Protein argonaute 4A [Source:Uniprot/SWISSPROT;Acc:Q9SDG8]
Os01g0275800	0.58003	2.238	0.632158	0.164711	0.0800717	0.723057	0.160086	1.54831	0.220548	0.232125	0.680563	0.399041	0.325089	1.03133	0.243661	0.482648	0.418207	0.65332	3.86967	4.67818	0.364322	0.151374	0.219655	0.316151	0.280568	1.18201	0.466041	0.606096	0.574113	0.479075	-//-
Os01g0275900	7.5466	16.435	7.9775	5.51256	7.20387	9.71441	6.48115	8.30214	4.79389	7.57386	11.2334	9.76502	6.05006	6.76969	1.75373	5.02125	9.36113	7.31783	22.9241	21.3716	8.36183	8.08954	10.039	12.316	9.31793	16.4477	5.2449	10.6877	16.02	10.2503	-//-
Os01g0275950	1.50864	6.83724	2.60216	2.42144	3.23714	4.50499	3.17714	3.35737	1.16723	2.90063	4.86912	2.63985	2.59441	2.36522	0.716417	1.80612	4.48812	2.22105	9.08028	8.74009	2.2614	2.89297	3.39063	3.89251	3.29973	7.65869	1.86854	4.75215	6.03792	2.8812	-//-
Os01g0276100	38.4103	34.5709	80.9584	63.0466	63.4737	75.1039	49.2193	37.64	77.7962	87.2279	87.2873	67.7538	44.2748	35.2779	85.9102	85.1665	81.8128	70.5759	36.7142	33.7284	76.8363	83.4485	64.9515	92.719	42.5675	34.0565	106.107	108.005	105.424	91.47	-//-
Os01g0276200	2.88619	26.0523	10.9987	1.60739	2.09864	14.938	1.60689	0.992922	2.55816	3.53814	10.0192	4.22796	2.64158	1.42629	1.53994	2.59361	13.3864	3.09674	19.4627	16.4136	3.70209	9.62311	3.22557	8.77097	1.74339	19.6767	5.24499	25.1238	11.3777	5.63455	-//-
Os01g0276400	11.5608	10.1402	18.5868	19.4321	21.1444	15.8307	9.13429	10.4135	15.6604	20.8163	18.5593	20.3709	12.2381	12.19	17.1045	16.5453	12.5421	17.3782	8.16405	6.41179	17.139	14.145	17.7201	17.4291	10.4295	7.72305	14.4345	14.2008	16.2634	14.9823	-//-
Os01g0276900	14.8828	2.33285	14.9362	0.686771	4.92447	20.027	25.6981	12.5887	2.57484	2.6616	12.5802	1.49743	14.6197	10.2344	0.338651	1.09768	13.6883	1.36202	3.25798	4.74101	1.09709	6.54827	7.86113	14.665	4.26156	0.638871	3.00309	3.47482	6.81309	0.635576	-//-
Os01g0277500	1.23506	8.84678	1.89909	0.848256	0.747413	0.953093	2.2672	1.819	1.61854	1.0211	0.554938	0.667889	2.03295	1.27471	0.705849	0.819124	0.59228	0.499428	7.49719	8.26086	1.4593	2.2169	0.777709	1.1448	5.23781	9.18731	2.10008	5.85256	1.99006	1.12146	-//-
Os01g0277700	13.3827	12.416	35.059	19.1598	19.1929	21.4492	17.1341	12.3543	22.8421	26.5801	19.3661	20.8688	16.5489	17.4499	16.0327	26.04	22.6753	26.4313	16.0728	11.6182	25.0098	34.0039	19.0988	22.6429	22.3486	16.7222	39.5352	53.9295	43.3615	50.0196	-//-
Os01g0278600	3.40566	5.38963	1.26817	1.57155	1.8218	3.43679	3.93603	4.3466	1.52157	1.93082	3.36325	1.81581	3.40851	4.17828	1.13261	2.44744	4.23576	2.69717	6.74526	5.57945	1.57463	1.41652	1.96143	2.32036	3.23589	5.17302	0.839569	1.594	2.49578	2.10968	-//-
Os01g0278900	83.519	250.283	4.31191	7.85164	6.79602	6.88549	103.951	61.4753	15.3854	4.04824	3.69256	6.03133	62.7427	72.8085	10.7652	8.9785	9.72465	6.26661	371.35	408.237	9.69533	16.2796	4.68204	19.114	57.9713	286.867	6.79773	7.16429	11.3988	3.44329	-	50S ribosomal protein 5, chloroplastic [Source:Projected from Arabidopsis thaliana (AT3G56910) UniProtKB/Swiss-Prot;Acc:Q9LER7]
Os01g0279000	0.351372	0.103269	0.0622293	0.0202677	0.0985278	0.440623	0.118191	0.266726	0	0.0190419	0.0446629	0.176766	0.297158	0.304571	0	0	0.267593	0.0401953	0.128197	0.0799511	0	0	0.0720758	0.0972555	0.453741	0.0646425	0.0208532	0	0.0434735	0	-//-
Os01g0279100	866.575	143.322	13.3236	6.06826	61.3193	600.342	1024.91	1041.73	12.7784	4.67797	275.905	41.4152	771.55	879.221	6.39381	6.85291	365.724	46.4932	144.206	180.537	5.60855	21.6879	26.3294	136.585	1946.97	264.73	12.4338	21.5663	180.558	26.9893	-	Magnesium-protoporphyrin IX monomethyl ester [oxidative] cyclase, chloroplastic [Source:Projected from Arabidopsis thaliana (AT3G56940) UniProtKB/Swiss-Prot;Acc:Q9M591]
Os01g0279300	206.489	152.958	355.672	272.268	307.82	309.008	141.368	165.301	217.014	266.931	327.918	291.614	173.181	196.241	223.762	268.398	323.312	311.872	198.171	139.837	266.199	294.245	471.187	409.585	154.55	189.918	170.625	251.697	278.925	262.727	CAM3	Calmodulin-3 [Source:Uniprot/SWISSPROT;Acc:Q0JNL7]
Os01g0279400	3.25874	21.1415	0.136802	1.4035	0.0974698	0.16765	1.46152	6.09395	0	0	0.441833	0.194298	8.70595	12.7885	0.856856	0.178036	0.475137	0.132546	25.6963	28.3679	0.985516	0.245686	0.3268	0.481056	3.83815	17.2305	1.65034	2.82819	1.43355	1.02497	-//-
Os01g0279700	50.3709	121.524	48.0206	30.6313	24.1057	46.1933	34.7796	54.7421	22.737	15.0666	39.4681	16.9721	56.6159	51.8435	41.9017	21.7339	47.0302	20.9762	130.349	150.97	30.998	30.7673	28.5463	14.6986	53.4925	189.225	41.8238	47.0753	15.962	36.0566	PHT4;1	Probable anion transporter 1, chloroplastic [Source:Uniprot/SWISSPROT;Acc:Q9SDI4]
Os01g0280400	0.846278	14.5641	0.66613	0.195258	0.284765	2.39459	0.0632583	0.183545	0.174301	0.214025	1.50599	0.220755	0.146811	0.0652052	0.0320944	0.104029	0.859329	0.419512	15.4675	20.2575	0.255934	0.957051	0.520783	0.812031	0.411792	35.7052	0.468764	3.91184	1.04706	0.619553	-//-
Os01g0281000	61.0439	13.5983	14.4344	40.1467	45.1964	23.6708	72.7188	75.5725	18.162	27.434	17.8397	34.5135	92.8249	88.7291	15.6666	28.0487	28.906	33.7261	21.8074	20.0648	37.8898	21.3607	44.7004	34.7911	89.3305	17.5924	11.9702	11.1164	21.4601	20.8943	-//-
Os01g0281100	119.554	0.584274	0.185305	0.181058	21.7581	66.0681	136.098	115.734	0.116369	0.20413	61.0453	9.26413	158.215	118.52	0.642822	0.0385853	69.0669	23.0528	0.39265	0.485676	0.106794	0.133117	23.7913	51.1559	68.2032	0	0.111773	0.0444164	7.10704	1.18729	-//-
Os01g0281400	31.6701	32.0273	71.2472	38.3253	55.6814	65.9902	36.0441	33.8762	41.5403	74.7874	84.8405	67.5622	39.6992	36.6812	35.3518	50.14	66.7465	50.92	31.9172	27.0272	57.8271	54.0764	55.0292	51.2759	53.2291	39.3161	78.793	84.4237	94.603	107.22	-	Coatomer subunit beta-2 [Source:Uniprot/SWISSPROT;Acc:Q0JNK5]
Os01g0281600	1.08604	2.93183	0	0.111368	0.10828	0.186244	7.68509	0.157031	0.357893	0.104633	0.122709	0.0539616	1.94686	2.06408	0.0549164	0	0.0565534	0	3.32087	0.790778	0	0.10235	0.297036	0.213763	0.325206	0.888007	0.171878	0.0683011	0	0	-//-
Os01g0283100	57.6555	41.8841	72.804	77.561	68.8336	100.202	74.342	55.1051	62.8559	77.266	99.2466	81.7166	75.015	58.7854	76.9365	84.0868	111.174	91.7225	49.5582	40.9577	86.9415	79.8797	75.32	81.1982	91.8453	57.7092	91.5167	96.0338	118.366	132.351	-//-
Os01g0283500	16.5328	10.2737	21.0743	19.9493	26.8375	17.0111	14.5898	20.2843	16.3446	16.284	22.3071	24.5959	16.4289	17.6112	21.1352	20.8887	19.5085	24.4337	9.2362	8.64868	17.1841	18.0616	30.072	20.899	15.1883	8.81959	12.549	16.535	14.1929	18.3316	-	Rhomboid-like protein 14, mitochondrial [Source:Projected from Arabidopsis thaliana (AT3G17611) UniProtKB/Swiss-Prot;Acc:Q8RXW0]
Os01g0284500	0.279958	0.164561	2.51214	0.193781	2.32368	12.4765	0.941694	0	3.11367	18.1455	7.25944	2.8168	0.1457	0.194135	0.0637031	1.30773	5.24816	1.8575	0	0	1.96848	7.0642	0.976257	27.0902	0.0628732	0	1.92733	0.950752	6.30407	3.27928	GER4	Germin-like protein 1-1 [Source:Uniprot/SWISSPROT;Acc:Q7F731]
Os01g0284900	4.00895	1.67126	17.5637	21.8057	31.2656	11.7165	8.53087	4.10692	21.4187	30.9523	30.141	42.453	5.19381	3.27289	11.1407	23.5286	30.9006	20.2177	1.24481	1.39741	8.78343	10.8519	41.1522	37.5102	4.32926	0.376613	1.66039	0.820738	4.26355	3.24714	-//-
Os01g0285300	0.267364	2.78394	0.0360771	0	0	0	10.2096	0.0994068	0.03776	0.0331184	0.0388396	0.0683195	0.278292	0.247203	0	0	0.107401	0	7.19858	1.50178	0.138612	0	0	0.03383	0.548982	3.11052	0	0.0432372	0	0	-//-
Os01g0286600	8.53791	48.1314	0.190501	0.186134	0.693726	1.06353	30.0607	6.12389	0.764316	0.0291462	0.615263	0.571192	10.9861	12.4627	0.275352	0.0661119	1.32328	0.799816	52.4196	64.3942	0.335464	0.342123	0.303385	1.42908	9.51178	76.9125	0.319185	0.570772	3.06093	0.131245	PPOX1	Protoporphyrinogen oxidase, chloroplastic [Source:Uniprot/SWISSPROT;Acc:Q9AR38]
Os01g0287700	2.81997	6.13233	7.35309	12.7196	9.48005	3.15697	4.45331	4.03146	9.81644	11.0205	4.28117	9.34228	3.55535	6.27962	12.7611	11.0146	5.28639	9.19615	11.096	10.4689	16.54	11.1169	8.27758	8.79476	5.4233	18.3162	12.7099	12.1396	10.7717	12.1349	-//-
Os01g0289600	17.8382	17.9577	32.1489	32.1689	25.1594	24.9601	17.7478	23.0351	28.1249	46.5797	28.9291	33.8786	22.1953	27.1092	22.4877	26.3131	34.9293	27.1143	12.9523	12.2047	20.9741	23.173	24.6883	29.8287	5.0652	3.36974	14.0667	10.7929	18.4173	21.8153	-//-
Os01g0290000	43.589	458.673	112.08	146.073	71.6389	30.8344	64.6215	57.5764	91.3476	71.6214	46.8643	68.5944	55.7286	55.9051	120.02	88.6706	60.2917	89.4433	522.917	478.886	126.262	110.656	70.0711	30.5309	58.2257	469.232	57.8462	84.338	34.0062	55.6229	-//-
Os01g0290800	9.04414	11.8138	46.5102	21.5558	21.887	37.2231	13.4662	8.50662	30.5867	46.8413	57.5343	43.5482	13.3124	9.54467	30.5713	37.0435	49.6643	36.7025	13.4846	9.09081	38.0435	41.5059	21.3629	56.9103	35.9451	4.84035	91.0271	73.5629	64.7128	71.0417	-//-
Os01g0290901	3.1691	1.41929	9.4078	0.835651	7.31228	13.276	0	0	0	0	0.230186	0	0.235616	0.209295	0	0	0	0.621482	3.02038	2.30751	5.75045	10.1758	8.54376	16.4407	5.69376	1.33263	3.00927	2.81874	5.82544	4.86111	-//-
Os01g0292200	84.5779	21.8654	28.9098	24.2949	24.1862	26.0491	38.8082	74.9047	13.884	15.8359	33.4929	13.5177	56.5704	57.2963	10.1457	13.9965	19.6567	30.3732	36.9207	25.6789	20.855	39.5272	36.1711	42.1139	81.2964	13.0381	8.25249	19.4624	30.1076	21.7615	CIPK1	CBL-interacting protein kinase 1 [Source:Uniprot/SWISSPROT;Acc:Q9LGV5]
Os01g0292700	26.2807	15.1625	1.37603	1.93606	1.41178	9.84807	20.0714	33.9213	1.20978	0.505271	5.51079	1.19867	25.1107	33.2427	1.00772	0.630354	8.52058	1.70651	18.7578	16.4626	0.951631	1.97699	1.29094	3.76774	29.6809	15.7805	0.88533	3.03439	1.73033	1.25137	-//-
Os01g0292900	25.9379	37.5751	76.8385	47.7606	48.9137	39.4029	23.7726	26.7305	47.1907	67.8706	62.1108	47.9108	27.7601	29.5907	43.0088	56.6923	51.0551	51.5333	42.0576	38.7166	59.5338	72.9364	50.0992	65.0863	34.5752	36.2661	54.9999	83.848	90.333	77.5076	SPL1	Squamosa promoter-binding-like protein 1 [Source:Uniprot/SWISSPROT;Acc:Q9LGU7]
Os01g0293000	17.176	16.4386	18.8366	28.236	38.4563	47.6658	21.4804	14.6501	22.1235	28.8196	41.2297	41.6901	19.2962	14.1247	19.504	24.7679	39.358	38.8059	16.4929	15.2721	33.2267	36.3854	31.8448	56.5373	31.6752	39.2152	30.5023	33.2316	47.7738	64.0005	METK3	S-adenosylmethionine synthase 3 [Source:Uniprot/SWISSPROT;Acc:Q9LGU6]
Os01g0294700	11.5764	23.4828	0	0	1.09113	3.11545	88.83	1.6457	2.26007	0.126527	2.37415	1.39206	16.9099	16.7747	0.3099	0.191332	1.23096	0.623194	61.4124	7.47285	0.308909	0.536319	2.83359	17.405	14.5504	6.92013	0.230936	0.825925	3.03308	0.237394	-//-
Os01g0295900	6.72223	36.7578	2.97939	2.09981	1.39198	1.35674	13.3118	13.0543	4.70311	2.10733	1.15681	1.3874	7.7505	12.2394	3.48281	1.88149	3.53816	1.98755	44.4162	50.3772	2.06423	4.56128	0.42428	1.19081	11.1949	60.7823	1.71855	3.16095	2.91737	0.656172	-//-
Os01g0296000	0.189161	2.1126	0.670022	1.1784	0.594075	0.729873	0.509024	0.0820524	0.607773	1.18914	0.384708	0.634414	0.49223	0.349793	1.42041	1.81371	0.753536	1.12523	3.07609	2.2726	1.54458	2.20606	0.659633	0.753947	0.339855	3.24802	1.57168	2.83727	0.655309	0.507771	-//-
Os01g0296100	46.9182	28.8283	69.8904	88.0734	78.8866	27.9019	49.9759	45.6679	60.7101	61.3444	30.3979	62.0766	50.8213	44.8279	89.6577	84.0197	40.1343	90.7999	31.7431	29.8921	83.9982	72.4417	67.9066	54.5176	50.3829	32.6549	71.5587	67.2282	73.0691	82.703	-//-
Os01g0296166	0.733929	0.454113	0.291889	0.142599	0.346611	1.6693	0.831567	0.469157	0.229128	0.133975	1.49264	0.034547	0.763926	0.50001	0	0.151947	0.941365	0.141403	0.450985	0.28126	0.0700916	0.229341	0	0.136854	1.04101	0.265307	0.403476	0.655911	0.879378	0.339349	-//-
Os01g0297200	0	0.140865	1.46001	0.331755	1.29022	4.32745	1.45097	0.46778	0.639676	4.92473	10.1254	3.11848	0.860569	1.13003	0.0654362	0.742354	6.80607	2.00673	0.299774	0.392608	0.652268	0.945161	1.53372	3.47044	0.613546	0.0352704	1.19469	0.813849	1.95691	3.19305	-//-
Os01g0298400	0	0.138633	3.95419	0.380914	0.529071	1.54703	0.26444	0.204608	2.73966	2.19839	3.11778	2.79485	0.184116	0.0545158	0.643993	0.405883	1.05005	0.323759	0.0491706	0.171727	0.320966	1.50029	0.38703	0.365567	0.582637	0.23141	0.391918	0	0.700327	0.575541	-//-
Os01g0299200	0.315038	1.97526	1.0415	0.726874	0.141343	0.162076	0.141292	0.364411	0.726719	1.13819	0.213571	0.516552	0.218609	0.0970938	0.382322	0.671253	0.442933	0.576622	1.79527	2.4468	0.714559	0.400809	0.0861636	0.325542	0	3.19413	0.598298	1.01045	0.675619	0.358768	-//-
Os01g0299500	44.8738	37.4571	71.3562	105.948	89.2099	44.8159	78.0013	68.5619	125.207	114.576	58.7005	111.983	50.8798	87.3706	147.234	141.084	78.0778	151.868	42.9808	36.6709	93.8365	83.9182	82.5038	64.3263	25.3217	28.213	26.4351	29.591	34.541	34.8292	-//-
Os01g0301000	1.99654	7.07994	4.97738	3.86647	2.32016	4.29382	3.14136	1.6185	4.1094	3.32046	3.32827	2.98579	2.14628	1.54336	4.11107	4.9246	5.03125	3.53451	6.41431	6.9827	4.95907	4.83037	1.9873	2.81201	1.2937	10.3729	5.93617	10.4855	5.66935	3.99358	-//-
Os01g0301300	2.97443	2.11263	5.04834	8.32112	4.96263	2.51054	2.3762	2.7014	7.16762	5.76267	1.84314	3.36681	2.61225	2.83607	14.2977	9.55214	3.04934	4.50846	2.59676	2.09808	8.18014	7.21369	4.80481	4.07527	2.4215	2.59925	7.98779	5.62938	4.78414	7.03168	-//-
Os01g0301700	1.25169	4.16925	0.985242	0.417152	0.124795	1.23424	0.62375	0.392128	0.549974	0.271332	1.16675	0.279864	0.579045	0.642947	0.601279	0.512882	1.69466	0.572751	3.39246	4.12658	0.25236	0.619295	0.399398	0.338754	0.31234	4.60552	0.330156	0.747828	0.550633	0.373329	-//-
Os01g0301900	6.42811	33.2866	0.433693	0	0.206	2.8346	31.7126	18.1241	0.907846	0.199063	3.73521	0	16.0102	7.42923	0.208955	0	0.860735	0.210099	30.0579	27.2471	0	1.75247	0.565105	1.83006	43.9277	58.3412	0.65399	3.37848	4.77191	0.896375	-//-
Os01g0302000	2.95553	21.2886	0	0.129889	0.631435	0.543042	50.4966	9.15731	0.278275	0.488136	2.14673	0.125871	17.872	6.7666	0.384296	0	1.84684	0.643999	31.572	25.5166	0.127689	0.716228	0	0.99725	36.5382	43.4988	0	1.11524	1.95026	0.412137	-//-
Os01g0302250	0.735684	4.54061	1.38979	1.78229	0.577619	0.283863	0.907361	0.877576	2.27284	1.19607	0.654591	1.56266	1.53151	1.02031	1.42291	1.98955	0.344783	1.68318	4.3713	6.82982	1.33493	1.40397	0.829998	0.651612	0.413052	7.39888	2.61968	3.01893	1.36534	1.526	-//-
Os01g0303000	309.016	7114.56	1034.49	197.428	175.321	233.215	282.886	430.83	349.052	147.211	484.233	411.472	468.069	387.051	463.09	153.132	615.883	173.892	4240.22	8958.6	168.249	641.461	347.3	155.132	234.32	6542.68	165.294	294.872	40.2383	58.3871	-//-
Os01g0303800	29.297	28.9558	64.505	92.1447	94.3689	24.4002	24.0125	7.10947	89.861	73.5448	12.2916	58.6337	13.2214	9.15555	51.1556	59.972	14.4663	70.3726	19.5341	14.0721	98.0185	106.462	72.9558	112.446	15.521	9.3809	59.0758	50.8681	46.5052	49.8623	-//-
Os01g0305200	267.106	53.4755	138.488	100.656	248.22	175.594	49.1517	110.953	92.7628	70.7199	142.531	103.313	71.6805	114.924	120.065	75.525	169.949	123.724	98.2748	45.6757	65.743	118.884	196.075	178.116	41.2426	32.6952	74.634	99.8717	94.6539	86.4277	-//-
Os01g0305300	17.2818	2.50051	5.52491	5.39827	17.4157	14.0544	4.29273	6.91969	2.75989	4.95654	9.19231	4.04236	2.90578	6.39145	5.44485	4.18337	6.35477	5.71797	5.43219	2.90385	3.49767	3.94636	10.4713	9.30186	2.98551	1.04348	4.79683	4.81558	8.15801	8.95362	-//-
Os01g0305900	8.1362	37.6732	0	0.460671	0.851001	1.07855	19.9242	3.72411	1.23368	0.0865623	0.76137	1.02677	9.71568	3.13829	0.90864	0.343608	1.63752	0.913615	17.8577	10.4673	0.951019	0.296357	0.286692	3.80216	18.0706	24.0473	1.56413	1.24311	4.34775	1.41298	-//-
Os01g0306400	0	1.36284	0.421148	0.0411495	0.200041	0.344076	0.0399939	0.038681	0.484873	0.115983	1.49621	0.23926	0	0	0.568151	0.306928	1.25376	0.122413	0.223097	0.292185	0	0.0756347	0.109752	0.0789833	0.0801071	0.21874	0.127015	0.302839	0.132396	0.130567	-//-
Os01g0306800	12.382	153.543	4.86384	4.93374	2.469	2.97272	15.6196	5.79722	7.22804	2.72669	2.91792	2.88274	7.73286	7.01437	9.12323	6.14624	5.3792	4.42471	151.118	229.743	4.81449	6.00118	1.87065	3.34233	2.43648	110.19	2.65011	4.9392	3.15147	0.920866	-//-
Os01g0306900	17.2125	10.6518	8.60953	4.84452	6.31673	10.1741	13.7969	14.5443	6.99972	4.86909	10.4688	7.16937	16.8148	13.5443	6.70364	6.72272	9.76401	6.55414	11.1304	11.4663	6.94061	7.55843	7.0782	8.75806	14.4024	14.8924	7.34146	13.1742	11.6802	11.4791	-//-
Os01g0307500	1.88564	0.11729	0.0282712	0.0276232	0.429714	0.854606	5.3158	1.532	0.02959	0	0.426105	0.187381	1.12155	1.32834	0	0	0.420817	0.164349	0.149762	0.239728	0.0271552	0.101546	0.0491169	0.132552	1.5057	0.234941	0.0284212	0.101646	0.770262	0.0292161	HKT8	Cation transporter HKT8 [Source:Uniprot/SWISSPROT;Acc:Q0JNB6]
Os01g0307562	0.267522	0.384391	0	0.205747	0.840174	0.240853	0.679896	0.116043	0.132238	0.231966	0.181359	0.438643	0.324865	0.164899	0.0811644	0.263081	0.292543	0.530457	0.111548	0.032465	0	0	0.804847	0.631866	0.160214	0.043748	0	0	0.0441321	0	-//-
Os01g0307624	0	0.0209408	0.201901	0.0246591	0.431554	0.329904	0.0718999	0.0927195	0.0792445	0.625531	1.11397	0.45403	0	0.0741127	0.0486383	0.315307	0.67619	0.464594	0.0445641	0.0583646	0.072724	0.181299	0.745388	0.591641	0.144014	0.970003	0.228343	0.120986	0.370251	0.286892	-//-
Os01g0307686	0.138779	1.52273	4.45686	1.08868	4.73204	5.03347	0.746895	0.601981	1.98938	4.21168	17.993	2.79264	0.577803	0.256627	0.947353	2.72951	7.28442	2.03208	0.752263	0.808389	1.07023	1.00052	7.80003	6.6991	9.53712	8.37429	14.6275	13.3535	28.0221	11.65	-//-
Os01g0309800	120.154	145.55	27.6131	29.346	12.0882	63.3021	47.6995	177.911	20.5975	22.511	49.5828	21.0726	136.192	157.689	22.7858	24.7261	60.2728	19.2169	94.6065	104.643	13.0636	15.6359	6.66796	12.1737	46.3008	118.696	24.0825	51.7393	20.0823	16.504	-//-
Os01g0309900	22.3272	11.2063	33.925	43.4372	31.719	17.2298	28.2721	27.7132	34.4417	28.6828	18.319	30.0414	32.571	26.3618	45.214	40.4816	19.0395	35.258	13.9587	12.6214	41.6974	36.6714	34.777	24.5248	26.8871	13.417	33.8356	35.8086	28.0525	44.3358	-//-
Os01g0310100	5.89488	3.04964	1.64843	1.72995	2.65636	3.2422	5.38039	5.61873	1.32914	1.84952	3.02349	2.13891	5.14009	5.76113	1.21192	1.95777	3.29582	2.60274	3.07248	2.76736	1.60682	1.18418	3.21392	2.94266	5.20261	5.3527	1.57125	1.65364	3.14769	2.0947	-//-
Os01g0311100	8.89099	13.057	7.25655	3.50528	7.20341	5.19582	12.8531	7.86308	2.47479	1.72149	5.52998	4.86367	16.7118	11.6524	3.06412	2.46174	7.60545	7.03076	7.27057	6.41093	2.58442	7.32144	3.25802	7.2633	7.13402	4.2348	2.37704	5.4721	10.4237	9.01574	-//-
Os01g0311400	34.8101	23.3725	40.255	47.0386	73.953	38.7461	31.516	30.7637	48.5652	35.6372	37.6032	56.9309	38.829	32.7867	40.6654	41.804	56.2095	70.7601	5.06433	14.6866	14.5612	31.9163	68.4241	47.2566	32.3423	9.8954	24.5077	16.2042	27.8001	27.5219	-//-
Os01g0311500	8.84507	10.2866	22.5845	45.2924	35.8691	16.2056	13.4365	9.40619	30.6899	33.2757	15.7547	27.4066	11.5231	10.4996	38.7468	40.2365	19.1219	34.6766	9.87465	8.39323	47.6832	25.7735	35.4211	20.7735	14.5843	15.6216	25.0344	20.8653	22.8191	27.3777	-	Dual specificity protein phosphatase PHS1 [Source:Projected from Arabidopsis thaliana (AT5G23720) UniProtKB/Swiss-Prot;Acc:Q75QN6]
Os01g0311800	0.0731528	0	0.138194	0	0.361024	0.47984	0.131234	0.0951947	0.07232	0.348866	0.818265	1.07951	0.0761427	0.0676365	0	0.0719387	0.548536	0.10042	0.305025	0.0798969	0.0995538	0.217161	1.17044	2.33255	0.065715	0	1.04195	0	2.2084	1.39242	-//-
Os01g0313300	0.570399	22.7434	9.63056	1.71088	1.02365	0.220087	0.319775	0.247422	2.53757	0.989175	0.362517	1.02028	0.445284	0.0659233	6.1651	4.13687	0.801962	2.34904	6.1838	7.06049	1.42314	3.0842	0.468017	1.01043	0.448353	1.39916	3.85912	2.82494	0.776298	2.92309	-//-
Os01g0314000	0.92873	1.12215	3.94756	16.5712	7.4655	0.74656	1.18017	0.772141	7.46002	4.52978	1.81012	4.77604	0.604181	0.35779	10.813	4.45241	2.21255	6.2329	0.903588	0.619882	9.90064	5.61252	6.09625	4.79848	1.6686	1.1011	36.4515	10.82	4.48138	12.2007	-//-
Os01g0314100	29.0571	18.4669	161.562	411.681	353.308	85.1537	36.559	18.3104	346.346	322.465	113.688	241.316	21.935	23.9374	473.374	397.188	119.94	254.621	18.7332	18.0508	348.52	238.34	365.156	246.859	13.2982	14.0174	373.853	135.012	93.9284	169.076	-	Lipoamide acyltransferase component of branched-chain alpha-keto acid dehydrogenase complex, mitochondrial [Source:Projected from Arabidopsis thaliana (AT3G06850) UniProtKB/Swiss-Prot;Acc:Q9M7Z1]
Os01g0314800	758.648	4.31286	123.015	19.2193	109.019	468.873	383.463	990.935	54.296	220.707	1337.29	144.463	1128.5	899.272	62.6573	52.312	1254.39	101.116	6.74867	4.24253	43.3673	74.8617	93.8451	383.521	333.922	2.54088	179.097	116.527	540.514	274.264	-//-
Os01g0315800	8.48978	5.08819	26.2442	13.8269	16.5395	18.7087	5.33472	6.85321	19.8832	20.3128	16.5737	21.8448	6.09596	9.82248	16.2396	18.0818	18.1279	17.5749	8.89727	7.50392	20.0183	23.0656	22.2761	19.5831	5.42425	5.12275	14.5281	20.3518	12.9867	22.3352	-//-
Os01g0316500	27.3713	21.5476	37.0244	31.9562	30.9605	27.0969	27.2858	30.145	34.1712	31.4508	31.7388	28.3507	28.9977	28.2383	42.6682	42.264	37.5404	40.0565	20.945	17.7549	31.0276	39.3476	35.6634	31.1007	33.2956	27.2152	44.3987	52.9296	43.806	48.9727	-//-
Os01g0316600	35.2324	9.9444	7.44177	22.8757	41.5435	23.7503	32.6088	50.4562	12.5147	13.6629	35.287	35.0994	27.059	44.1708	19.3911	22.3149	35.8172	50.0124	10.3106	8.37934	19.7574	11.1123	39.1257	25.613	39.3373	14.8817	2.52177	2.53866	20.3864	17.0227	-//-
Os01g0317800	7.2104	15.0696	4.05739	1.32146	2.38609	5.52478	8.3483	10.6917	2.57833	2.66046	7.33213	5.94558	8.88903	10.1655	2.28068	2.11213	7.33358	5.89671	11.0452	10.1278	3.71164	2.73253	3.063	5.93348	13.368	22.7796	6.26405	10.5357	14.628	13.6272	-//-
Os01g0318202	0.907427	0	3.72402	5.02481	6.68241	0.120734	1.09462	0.217167	3.55745	4.50388	0.0954565	5.84885	0.227987	0.144655	2.93345	5.53883	0.0293291	6.24265	0.0260944	0.0227836	5.59263	2.36204	3.72276	6.7624	1.09626	0.0614036	38.5371	18.065	21.3083	30.0548	-//-
Os01g0321300	31.9517	51.4775	9.20366	9.90301	11.1437	15.327	26.5556	31.0385	9.51478	9.09678	10.6683	9.27589	24.0799	31.2833	9.11357	11.5515	13.9518	10.791	57.1549	71.7643	10.3047	9.82361	8.57128	11.3969	39.4297	70.1353	11.3244	16.1732	17.5584	12.1954	-//-
Os01g0321800	14.5364	17.0058	23.6432	28.6638	21.188	17.0181	14.4383	14.764	24.8161	20.29	15.0702	19.2157	14.3187	11.8668	36.7235	28.7995	21.0692	25.9575	15.434	12.3398	24.1252	32.3571	17.5709	19.7839	12.2303	15.7935	24.0379	21.5928	19.3714	21.5955	-//-
Os01g0322700	0	0.261275	0.755724	0.492268	0.358962	0.205808	1.37553	1.90879	2.63659	3.75779	0.0677993	0.715561	1.80437	1.78774	2.12398	7.67136	2.37478	2.98985	2.22407	1.06803	5.20223	4.35441	0	0.826762	5.27073	1.43922	8.99018	6.33998	1.0559	4.10015	-//-
Os01g0323000	0.489031	1.32672	0.213192	0.0347176	0.135019	0.754768	5.90496	0.32635	0.111569	0.260944	0.191264	0.168219	0.978883	0.90431	0.034239	0.147974	0.387856	0.137706	1.1921	0.547811	0.443683	0.223344	0.370389	0.899611	3.95378	1.43949	0.464367	0.255504	0.856384	0.587513	-//-
Os01g0323300	0.858624	48.8015	1.42739	0.253577	0.246544	0.82162	2.98827	1.3706	1.01862	0.119121	0.942968	0.27645	1.14396	1.65126	1.00032	0.371524	1.22329	0.377175	43.5066	55.0416	0.529722	1.42739	0.169082	0.212941	1.1107	49.3686	3.84831	3.11033	0.305952	0.301724	-	CRS2-associated factor 2, chloroplastic [Source:Uniprot/SWISSPROT;Acc:Q657G7]
Os01g0324400	4.51588	20.2244	6.8463	2.27649	4.18835	11.6846	0	0	0.0375165	0	2.08382	0	0	0	0	0	0.640254	0	15.412	14.4236	3.09866	5.21427	3.92327	6.58793	0	0	0.0360346	0	0.075123	0	-//-
Os01g0326100	1.54327	0.362857	5.83082	1.78037	4.0159	14.589	1.17665	0.870254	2.89883	6.49006	10.436	6.55611	1.92762	1.35555	1.12373	3.87003	7.52194	5.22568	1.80179	1.1237	3.01035	7.85375	1.07633	8.61153	1.1784	0	7.40046	11.5303	23.524	21.0899	-//-
Os01g0326300	52.46	9.89066	216.967	59.7491	101.813	468.679	37.7158	24.9894	133.321	223.512	327.324	172.538	63.4986	47.9809	30.0808	95.2203	179.075	166.971	38.6515	28.4318	109.823	379	50.241	349.866	28.0113	0.0555263	216.184	230.047	375.517	429.49	-//-
Os01g0328300	5.30107	6.42939	7.72597	11.91	8.30808	8.32972	4.7765	4.53647	8.13379	9.5258	8.78101	8.40945	4.14455	5.07876	9.95552	11.3461	7.91404	9.02219	6.54113	7.03857	9.3796	7.73105	7.75444	7.81838	4.63279	8.63749	3.14322	4.10017	3.98867	3.23113	-//-
Os01g0328600	53.8883	14.651	24.1514	25.5185	37.1162	56.298	46.4369	52.844	18.1502	24.942	43.914	32.241	68.8563	53.7419	17.2514	27.2644	47.0963	28.2635	19.0295	16.9939	21.2761	21.6239	42.3251	39.2703	37.3585	11.8147	7.34031	10.5597	13.1691	13.6401	-//-
Os01g0328700	66.0882	112.329	67.1729	22.3597	30.9584	76.8656	65.2932	59.8628	38.1426	41.2567	66.6852	41.3158	57.6026	62.7889	30.2419	32.7823	61.2965	33.1415	152.519	157.997	32.9878	73.1423	30.9692	52.6306	69.3835	128.76	52.0653	83.5151	62.7817	44.5241	-//-
Os01g0329400	47.4426	5.2648	22.763	21.5438	33.2277	36.2549	40.8983	48.4431	19.6326	24.2454	38.6802	21.9663	57.073	50.8136	19.9475	27.9518	38.5656	27.7413	6.1272	4.86065	21.7882	24.2505	23.9418	32.7243	41.4119	5.52008	25.196	25.6647	37.4838	35.0807	-//-
Os01g0329900	2.39956	9.10228	0.453304	0	0.172252	0.296278	23.4609	0.874323	1.42335	0.0416128	0.0976029	0.0429213	2.39773	1.90801	0.174723	0.0471948	0.0449828	0	9.60522	4.96202	0.261246	0.936211	0.118132	2.38039	3.06093	2.21315	0.182283	0.54327	0.902533	0.0468454	-//-
Os01g0330100	0.152432	0.512004	0	0.0803889	0.0390797	0.033609	0.839912	0.0377833	0.0215281	0.0188818	0	0.0389511	0.0679983	0.221474	0	0.0642439	0	0	0.472157	0.491529	0.0790269	0.0923491	0	0.0964377	0.156496	0.170931	0.0620334	0.0493018	0	0	-//-
Os01g0331100	0.942421	0.770727	0.077406	0.0378159	0.110301	0.316201	0.183769	0.0710947	0.0405083	0	0	0	0.0426496	0.113655	0	0.0402948	0	0	0.615069	0.507194	0	0.0695073	0	0	0.809791	1.20612	0.389083	0.463843	0.527239	0.479958	-//-
Os01g0332100	144.872	24.0432	44.5032	72.3431	62.351	20.5764	58.8537	201.951	62.347	54.6226	23.8135	46.2894	112.686	121.201	78.08	55.257	32.5163	43.885	15.3964	17.9917	45.5012	44.5799	24.3979	39.6911	160.177	17.0534	101.475	46.3823	25.8047	31.6483	-//-
Os01g0332150	4.92354	1.5232	2.36607	3.4279	2.82903	1.16651	2.75053	8.28047	2.68993	2.50907	1.05403	1.54505	6.33854	6.22942	3.81305	2.63327	1.5383	2.56912	1.76483	1.72959	3.40901	2.41769	1.09854	2.25695	7.17757	1.7798	4.47017	1.32005	1.06871	1.30689	-//-
Os01g0332800	80.5489	51.1231	13.9367	17.1952	4.45822	21.6396	19.5146	51.1688	1.45123	0.815925	3.98061	0.706929	35.7304	37.8639	3.15182	1.03642	5.99762	0.930055	69.3073	84.0557	8.67392	11.493	2.10009	3.03378	67.0843	34.1246	9.54294	5.96523	5.58836	2.60861	-//-
Os01g0337500	0.12474	0.254187	3.39333	0.851913	1.11931	5.54467	0.492318	0.151504	1.82514	8.19862	9.25977	2.20893	0.311613	0.438269	0.24978	1.1531	3.85838	1.80369	0.540934	0.254315	2.91986	3.27984	1.06444	4.57409	1.68086	1.39528	8.59941	7.06042	14.5939	9.47307	-//-
Os01g0341200	3.5713	1.88768	4.07933	3.90918	4.84411	3.10847	3.5759	0.972707	4.43383	2.8806	1.77357	2.85976	1.85863	0.959884	1.32289	2.08271	0.934165	1.25413	1.55838	1.39089	6.32956	3.8744	3.88433	4.11949	1.56679	2.20025	1.61673	1.26924	1.02758	1.54034	-//-
Os01g0341750	0.28945	7.28452	0.364535	0.56395	0.404018	0.198549	1.12507	3.26442	1.01744	0.725051	1.27546	0.345161	2.51067	1.10023	1.49289	0.316273	1.08522	0.618086	4.80084	3.88728	0.291787	1.03657	0.554157	0.1994	1.09786	8.89877	0.97725	1.09221	0.445662	0.50229	-//-
Os01g0342500	1.84972	27.4537	3.60352	0.533474	0.72615	1.78428	2.07397	2.30677	0.914331	1.30315	2.23362	1.34413	2.76765	1.28268	0.105224	0.341066	2.81737	2.0102	11.2799	19.95	0.314661	0.58833	0.569142	1.02396	5.40036	23.7073	4.2813	6.41262	3.20399	3.15972	-//-
Os01g0342800	7.72706	14.4035	5.72055	4.14389	3.18569	5.39888	6.83741	6.70355	4.85185	4.97978	4.56585	4.66942	9.78188	9.0753	6.17766	7.29075	8.51503	4.30025	16.0227	11.3286	4.73684	5.40251	2.65599	3.69948	5.53437	14.7535	5.55259	8.15615	4.03083	3.66935	-//-
Os01g0343300	0.987898	0.464553	0.311041	0.182347	0.17729	0.406591	14.5325	4.97085	1.43242	1.14213	0.602745	0.765728	6.44386	6.69829	1.13894	0.906735	2.09886	1.44654	1.92231	1.15091	0.776783	0.391023	0.216154	0.758336	0.769126	0.258482	0.187615	0.372773	0.456317	0.450011	-//-
Os01g0343500	0.336969	3.33422	0.159143	0.233243	0.113387	0.357552	4.49607	3.03297	0.291491	0.146091	0.556819	0.150685	4.38428	4.01133	0	0.124266	0.631691	0.154191	3.40727	5.42852	0.267506	0.321534	0.172804	0.484999	0	0.743915	0	0	0	0	-//-
Os01g0346250	3.84139	3.0508	0.628923	0.472698	0.597465	0.553352	23.0631	8.1759	5.77244	2.70908	2.23958	2.65684	14.6075	8.00321	2.51738	2.26658	2.40039	5.48418	1.87938	2.87161	0.604097	0.608189	0.210126	0.544385	2.07049	1.0051	1.16725	1.50749	1.36879	2.39979	-//-
Os01g0346600	0.793277	1.45069	0.541157	0.36606	0.355907	0.884245	3.9531	1.2617	0.653538	0.305708	1.03074	0.512397	1.88076	0.896449	0.120338	0.130018	1.36317	0.92764	2.46241	1.66864	0.239905	0.934493	0.723212	1.48332	23.1998	8.99427	6.44463	9.27938	14.9621	13.2497	-//-
Os01g0346700	65.8161	12.6477	23.193	15.4775	16.979	29.7415	23.955	56.5492	10.761	11.9076	23.7463	13.131	37.349	50.3793	13.0753	12.3846	28.0572	15.0581	8.60241	10.2757	9.70334	20.1823	19.4721	25.7842	17.851	3.1047	5.88911	5.94607	6.95295	3.95351	-//-
Os01g0347200	0.0943735	0.0986192	0	0.0580652	0.0846822	0.0971036	1.89056	1.30997	0.435396	0.518259	0.159944	0.703363	1.40797	1.39611	0.314956	0.371229	0.324344	0.575782	0.183637	0.206148	0.0570814	0.0266816	0.103246	0.139315	1.61078	1.69763	0.23897	0.605384	0.560465	0.368481	-//-
Os01g0348700	84.1434	68.6913	261.41	179.946	140.729	135.929	86.852	67.1679	134.182	141.242	119.924	129.43	77.0411	89.0874	135.166	176.105	146.736	165.357	75.9324	58.924	273.246	287.318	129.15	180.157	33.1601	38.6333	64.7106	115.502	87.5946	67.5367	-//-
Os01g0348800	0	0	0	0.494611	0.865609	0.0827149	0	0	0	0	0	0	0	0	0	0	0	0	0	0	0.486232	0.0909119	1.23126	0.569621	0	0	0	0	0	0	-//-
Os01g0348900	21.9587	0	215.637	1425.33	2880.48	1465.42	61.8916	0.410562	158.417	396.643	77.2866	146.36	1.37925	1.22517	7.92563	108.995	63.432	341.109	1.89436	0.275668	1816.98	589.568	6509.05	2791.64	17.3453	22.567	32.0857	34.9292	38.1294	57.4663	SALT	Salt stress-induced protein [Source:Uniprot/SWISSPROT;Acc:Q0JMY8]
Os01g0349400	30.1698	28.3545	43.1652	52.9931	48.8277	36.1801	37.8032	21.3647	51.8719	42.8906	39.1557	36.8597	31.535	24.4519	78.8367	54.5528	38.4318	50.0703	29.8529	28.4067	50.5213	49.4556	49.7869	50.9705	25.8859	24.62	34.9966	33.5301	38.1548	40.3949	-//-
Os01g0349800	0.150471	1.73947	0.0710642	0.0347176	0.0675096	0.290295	1.88959	0.293715	1.63634	0.293562	0.765057	0.0672874	0.313243	0.730404	0.239673	0.591895	0.810971	0.516397	1.44306	0.794327	0.0682589	0.191438	0.0617314	0.0666378	0.067586	0.11073	0.178603	0.170336	0.148936	0.0734392	-//-
Os01g0350000	0.756753	6.73167	0.142959	0.0698411	0.0679042	0.72998	6.211	1.60846	0.972579	0.360896	1.3082	0.135361	3.15073	0.734673	0.103317	0.744193	0.709314	0.311649	4.54382	2.94792	0.171645	0.288835	0.0931383	0.569732	0	0	0	0	0	0	-//-
Os01g0351200	0.94868	3.13179	0.162924	0.132658	0.232162	0.465878	0.644662	0.69832	0.0568412	0.174489	0.233866	0.102843	0.568535	0.212641	0.0784973	0.197895	0.296403	0.157854	3.18854	3.55846	0.208656	0.414513	0.188703	0.280089	0.593973	4.96442	0.13649	0.227802	0.142273	0.140307	-//-
Os01g0351300	21.154	24.727	38.7751	33.8362	28.8453	23.4921	14.9047	17.4834	26.5153	31.4759	24.6739	25.6829	16.9852	19.0861	27.0486	25.4747	22.2839	22.0303	18.6715	19.4203	31.5041	31.5841	24.7333	27.1143	19.0989	19.0002	31.8805	26.3824	27.6225	29.0707	-	Exocyst complex component SEC15B [Source:Projected from Arabidopsis thaliana (AT4G02350) UniProtKB/Swiss-Prot;Acc:F4JHH5]
Os01g0351800	2.40353	2.06604	7.21359	4.61535	7.96591	6.40204	2.99049	1.34527	7.39677	10.1851	5.36126	4.05652	1.8158	1.21867	3.14033	7.43402	6.54056	5.53454	3.26523	1.46781	13.4356	12.9221	8.36559	13.1852	1.77607	1.82578	5.55853	11.1467	9.24746	5.03285	-//-
Os01g0352100	36.7507	1.26487	0.56621	0.340451	4.22036	1.53011	14.311	29.4425	0	0.0399827	0.187559	0.494879	23.134	25.9216	0.0839392	0.045346	1.68561	0.67519	2.4226	2.01449	0.460188	0.703984	3.44296	1.83788	33.1383	4.84107	0.262714	0.313193	1.18666	0.765175	-//-
Os01g0353400	0	0	0.445056	0	0.253677	0.363609	0	0	0	0.163423	0	0.168561	0	0	0	0	0.0883287	0.0862415	0	0	0.0854975	0.0799284	1.00518	0.83467	0	0	0	0	0	0	-//-
Os01g0353900	13.3382	23.2186	40.6243	68.4581	46.3271	14.2492	7.52849	10.863	23.7713	26.5926	14.8551	19.3949	8.07502	11.7452	25.9321	31.0967	15.096	20.552	18.3874	18.7962	74.3368	56.0652	36.257	36.0848	0	0.133543	0.2154	0.154072	0	0.0885696	-//-
Os01g0354700	5.17451	10.6456	2.49935	2.44206	1.4246	2.99487	1.16037	1.17329	0.174396	0.407889	0.358764	0.210357	1.40771	0.869876	0.0535198	0.231301	0.771613	0.215251	10.0525	11.6028	2.08059	2.74305	1.68864	1.66661	1.47903	3.05783	0.279178	0.532513	0.814821	0.516576	-//-
Os01g0355800	2.39779	2.37669	0.066613	0.0650861	0	1.25172	1.26517	2.56963	0.0697202	0	0.860564	0.126146	2.12876	1.63013	0.0641888	0.208058	2.31358	0.193621	2.99941	3.59449	0.319917	0.239263	0.925837	0.562175	2.47075	0.553569	1.13843	0.718501	2.51294	1.10143	-//-
Os01g0355900	19.9961	23.0952	37.3531	48.0053	37.4021	21.0914	19.7671	22.0786	43.5095	31.5798	23.2848	28.7222	20.1827	23.9728	62.6118	49.3958	27.4114	44.2754	22.1809	20.7598	54.3677	40.304	27.7375	25.9592	27.0161	23.4687	61.2631	63.9006	43.7195	47.1001	-//-
Os01g0356400	236.142	103.195	76.8741	125.042	157.706	158.375	59.5437	170.78	68.218	113.584	151.078	122.597	144.416	187.518	59.8404	75.0797	82.7262	61.6356	78.2724	69.1844	108.502	66.5363	145.43	91.9025	188.101	92.717	136.956	76.3269	116.671	104.351	-//-
Os01g0356900	4.85822	0.169226	0.0339915	0.730672	0.25833	0.222167	0.645593	0.655621	0.106731	0.187223	0.109783	0	2.39729	1.53056	0.851617	0.141558	0.371039	0.197603	0.120043	0.026203	0.391796	0	0.147637	0	0.0969834	0	0.102515	0	0	0	-//-
Os01g0357100	0.363238	2.71545	1.39879	1.90826	2.58242	1.3153	0.32582	0.363605	1.98888	2.56814	1.47748	2.32403	0.232667	0.206675	1.55134	2.03335	1.30949	1.78997	3.2389	3.29588	1.47032	2.08552	2.31554	1.58389	0.0753013	0.301572	0.451047	0.253041	0.331877	0.272742	-//-
Os01g0357200	2.06985	0.180247	1.95508	4.66955	1.65093	3.19459	2.88808	1.39664	2.84206	3.48978	1.87092	0.92559	0.957532	2.65801	4.70984	6.6719	2.47901	3.47279	0.958959	0.669828	3.96447	2.63338	1.03787	1.42591	1.1363	0.112828	1.20111	0.130172	0	1.12246	-//-
Os01g0357900	45.4691	20.9501	22.3129	9.58936	33.5483	81.9643	50.2646	21.3411	24.7584	20.098	77.5729	31.77	28.6554	25.8647	11.8821	11.3533	72.0024	35.3537	9.40555	9.18212	7.4126	17.0231	17.2694	85.5015	30.6345	8.19077	23.1902	21.7147	49.5762	35.3681	-//-
Os01g0358100	2.86769	0.749175	7.63358	1.5238	3.58689	21.2581	5.06661	0.376945	8.59103	12.8848	20.4127	5.20719	1.08542	1.04451	3.00559	3.50375	14.9872	6.28267	0.217407	0.379644	2.20756	6.70722	2.49557	23.6295	0.468384	0.596852	1.40279	1.67232	9.20342	5.08948	-//-
Os01g0358300	41.3657	69.7253	6.62354	5.6219	6.73715	14.2664	41.9967	41.7242	6.58238	5.589	8.71533	7.9186	38.4854	46.3673	3.86818	10.4484	13.0127	6.87121	93.0933	102.633	8.48277	8.17053	8.369	10.1007	44.2864	81.0358	3.16119	8.73993	12.199	3.80273	-//-
Os01g0359600	3.56899	16.4806	5.80074	7.10698	7.91967	5.3967	4.70106	3.43098	4.72037	5.49229	5.34578	5.63623	2.97859	3.12149	4.96044	5.84959	5.50009	6.88553	16.2089	16.1657	7.24911	5.19519	6.88567	5.96629	6.46999	18.2032	3.43479	5.33229	6.52415	7.2814	-//-
Os01g0359800	0.197178	0.978733	0.232807	0.121318	0.088465	0.190202	0.13265	0.128295	0.129956	0.199467	0.133671	0.0881738	0.0855156	0.106347	0.089734	0.12927	0.123212	0.0300751	0.822173	0.837498	0.0894469	0.0696837	0.0404466	0.11643	0.191891	2.86978	0.280851	0.24181	0.325279	0.240588	-//-
Os01g0360100	0.670594	1.11684	0.712589	0.0773618	0.150432	0.344997	0.300757	0.678729	0.303856	0.363416	0.397783	0.149937	0.465335	0.542523	0.178022	0.384687	0.602366	0.281281	0.978659	1.07828	0.278854	0.52138	0.137557	0.074245	0.150603	0.740223	0.0530644	0.411192	0.276564	0.136371	-//-
Os01g0360200	0.146803	3.17225	0.415991	0.561297	0.828004	0.566438	2.1257	0.564014	1.67938	0.781935	0.789059	1.29419	1.30974	0.756228	1.81338	1.87677	1.71018	2.68698	3.70772	3.46634	0.989411	0.818237	0.412983	0.743011	1.48833	2.40754	0.736825	1.56688	1.99277	1.16686	RBOHB	Respiratory burst oxidase homolog protein B [Source:Uniprot/SWISSPROT;Acc:Q5ZAJ0]
Os01g0360600	26.471	43.0887	38.5232	60.5781	37.295	34.9857	40.1287	26.6536	61.398	43.413	32.5816	37.8685	34.1607	31.6734	72.5528	61.6044	40.2487	44.2304	58.734	56.0786	57.324	59.584	32.383	33.3124	24.3714	35.7275	38.1589	39.7961	27.1495	38.2323	-	Dephospho-CoA kinase [Source:Uniprot/SWISSPROT;Acc:Q94DR2]
Os01g0361000	71.535	144.704	56.9806	50.3267	50.169	64.7056	57.7927	68.882	51.4208	43.9336	71.6554	51.793	63.3295	76.7284	44.5786	45.9601	76.3938	58.3641	127.941	150.032	52.885	52.746	46.5825	49.0629	0.247875	0.203054	0.0327518	0.0390448	0.068279	0.269342	-//-
Os01g0361500	142.503	24.7193	247.495	816.095	639.012	226.321	84.4367	142.523	346.302	420.298	276.488	630.638	81.9539	121.199	339.042	482.081	240.071	453.92	27.0902	25.9245	654.206	262.853	702.066	465.909	56.0495	12.1596	6.90304	5.70227	18.697	26.9596	-//-
Os01g0361800	6.77486	8.72176	15.8479	21.6695	12.8825	5.9076	5.48462	9.56945	13.1537	15.3541	8.5307	13.6713	5.06607	8.16353	18.3432	17.3896	8.59678	13.3179	8.24016	7.9248	19.4828	18.6908	10.6561	10.5715	10.5242	12.6228	9.2201	10.078	13.3631	12.6771	-//-
Os01g0362100	41.2386	13.104	0.64058	1.10736	6.34284	13.9896	17.9454	43.4248	0.489952	0.746365	9.15086	3.68587	32.3628	38.3942	0.688491	1.07734	8.60596	3.91485	12.8774	16.1436	0.828278	0.907068	4.92247	6.67679	62.2349	31.5563	1.70902	2.89369	15.9554	12.0431	-//-
Os01g0363300	83.4921	59.904	23.0325	26.7818	36.1476	25.2	90.1765	77.938	21.9923	14.714	32.264	35.646	88.6857	68.4284	15.9644	23.9097	32.8805	25.6437	13.0811	28.813	16.7542	21.1056	55.226	38.3963	69.6228	35.6087	3.92682	3.55136	6.13981	2.99269	-	CASP-like protein 1E1 [Source:Uniprot/SWISSPROT;Acc:Q9ARX2]
Os01g0363600	20.9375	7.50154	3.20194	2.63779	7.3957	8.71989	10.6722	14.3007	4.86266	4.5531	7.16459	6.658	16.812	15.7942	0.604983	1.6995	2.67897	1.45991	0.886889	4.16219	1.74884	2.87521	5.29017	5.00417	21.9734	3.84785	5.99603	4.06315	8.61855	4.02264	-	Hydroxyethylthiazole kinase [Source:Projected from Arabidopsis thaliana (AT3G24030) UniProtKB/Swiss-Prot;Acc:Q9LIQ4]
Os01g0363900	5.68881	13.4008	6.02425	4.52555	3.99742	8.16175	5.60587	6.72866	4.35665	4.29354	7.02329	5.38879	5.98804	5.1413	4.71111	5.62591	7.73543	5.82214	15.9295	14.3518	4.75419	4.7979	3.78676	4.52774	4.56337	9.81133	3.16505	4.97046	4.21912	3.47256	-	Protein HASTY 1 [Source:Projected from Arabidopsis thaliana (AT3G05040) UniProtKB/Swiss-Prot;Acc:Q0WP44]
Os01g0364400	1.95151	16.7353	2.25055	0.858644	1.83256	1.50597	1.42481	3.36635	0.448673	0.550928	2.39981	1.50181	2.88157	2.0771	0.247846	0.736407	1.80791	2.05592	22.4625	18.7863	0.967623	1.78994	1.54537	2.02998	0.754236	2.18197	0.215475	0.385316	0.988263	0.199351	-//-
Os01g0367900	9.54957	18.7448	7.48684	2.37466	3.68789	17.9504	11.0597	14.6966	3.68757	6.214	16.8402	5.77618	9.67027	11.416	2.37336	4.10966	14.7779	4.23538	23.0128	19.8037	3.2588	6.21024	4.76081	6.57695	10.1299	21.8405	2.82041	5.41492	6.03366	3.15214	-	Probable chromatin-remodeling complex ATPase chain [Source:Uniprot/SWISSPROT;Acc:Q7G8Y3]
Os01g0368000	2.02166	21.8508	0.932582	0.347126	0.843747	0.253972	4.93415	0.489454	0.418321	0.163067	0.430282	0.252291	1.02768	0.912872	0.770266	0.0924702	0.616954	0.559349	12.7426	8.35291	0.255934	0.757665	0.385765	0.0416426	1.14035	16.6532	0.357154	1.64989	0.604966	1.00964	-//-
Os01g0368900	23.6648	4.1731	57.7978	80.2634	93.6601	51.5251	72.7784	31.8219	55.9819	30.4862	78.295	48.9814	78.2948	45.9487	34.6936	68.985	62.187	37.204	2.74881	2.70773	68.1684	79.0687	88.8337	94.7713	36.8231	7.54636	26.8051	30.9987	31.789	22.2748	GRXC1	Glutaredoxin-C1 [Source:Uniprot/SWISSPROT;Acc:Q7G8Y5]
Os01g0369900	2.70149	13.8653	1.01617	0.286831	0.665012	2.52751	1.00788	3.02809	0.472697	0.310943	3.40349	0.513153	2.0405	2.14411	1.13151	0.634776	2.64419	1.37837	5.76179	7.32851	0.325351	1.74384	0.52963	1.1011	2.14763	1.642	0.635636	1.16372	1.89305	1.00346	-//-
Os01g0371200	0.199816	0.783018	0	0	0.0597654	0.051399	0.537695	0.173348	0	0	0.135459	0	0.138655	0.0615827	0	0	0.312149	0.182864	0.777625	1.21243	0	0.0564926	0.1093	0.117987	0.0598331	0.914927	0	0.0753983	0	0.0650148	GSTF1	Probable glutathione S-transferase GSTF1 [Source:Uniprot/SWISSPROT;Acc:O65857]
Os01g0372100	3.97092	0.833618	1.07164	33.7029	20.5517	1.03969	4.0071	2.39916	24.2553	3.32018	0.937383	4.69295	0.811883	2.62249	20.8465	9.76254	2.99089	6.48937	0.768742	0.619573	14.8611	5.71361	13.5563	8.98126	6.24256	0.2783	47.7392	4.73597	3.29875	27.4788	-//-
Os01g0372500	0	4.08469	0.0769191	0	0	0	0.0365227	0	0	0	0	0	0	0	0	0	0	0	9.03218	9.48713	0	0	0	0	0	0.039951	0.0386636	0	0	0	-//-
Os01g0374200	0.175925	1.44773	0.498511	0.297663	0.263098	0.407281	0.210403	0.178059	0.231896	0.228814	0.0596315	0.236009	0.152596	0.298207	0.240185	0.259507	0.247344	0.509833	1.51601	1.45175	0.29262	0.0994761	0.168405	0.0519401	0.316075	2.18645	0.389788	0.862982	0.261195	0.286207	-	Pentatricopeptide repeat-containing protein At2g33680 [Source:Projected from Arabidopsis thaliana (AT2G33680) UniProtKB/Swiss-Prot;Acc:P93005]
Os01g0375500	0.89917	2.93632	0.0707763	0.069154	0	0.115648	0.873755	0.390034	0	0	0	0	0.701941	1.17777	0	0	0	0.068574	3.93672	3.27355	0.0679824	0	0.0614814	0	0	0.147042	0	0	0	0	-//-
Os01g0376700	11.0719	15.0199	2.01554	3.23269	3.03466	5.43717	7.40334	13.7618	2.6668	3.52593	4.21692	4.24894	10.0577	11.3165	2.96825	4.31565	6.52858	3.8688	21.1861	23.8921	2.33778	1.91232	2.51064	2.53189	9.72912	19.0408	1.52923	1.00268	2.78955	1.4541	-//-
Os01g0377000	0.145157	0.0284415	0.0342773	0.301425	0.618693	0.140022	0.553368	0.188895	0.215257	0.975451	0.73804	0.324556	0.377726	0.201317	0.165149	0.0356871	0.442188	1.29522	0.0605262	0.184963	0.691408	0.584812	1.66744	0.932127	2.37977	0.356065	4.03172	2.9167	5.49564	5.4197	-//-
Os01g0378100	5.27594	4.85859	0	0.0811532	0.749574	3.07054	5.54091	0.15257	0.0651985	0.0381227	0.760043	0.157286	1.14408	0.955294	0.0200086	0.0216182	0.16484	0.160945	16.261	2.52903	0.398891	0.839044	0.144299	4.06942	14.6727	2.99816	3.98701	3.78256	5.63555	3.86248	-//-
Os01g0382000	0.0786637	0.616519	4.38383	5.59013	5.08217	12.8694	5.29202	9.7589	32.2738	106.405	58.8739	33.0661	7.04158	3.49113	17.828	9.90184	41.6588	37.7229	6.62567	3.7803	19.5551	5.2709	7.42258	2.29925	1.27198	2.08396	8.2166	4.00719	29.5873	11.825	-//-
Os01g0382700	39.5815	80.1889	10.243	25.571	19.3154	14.4356	49.7544	54.5655	25.5691	19.182	11.303	20.4641	57.7919	54.0931	40.7147	28.4736	16.3648	22.8755	74.6989	112.479	21.891	19.6833	12.101	15.5601	26.3999	70.2254	9.78247	8.53175	7.40622	5.61022	-//-
Os01g0383700	48.3877	36.448	12.0101	13.6784	12.4974	60.3261	32.1552	80.6349	9.30554	15.5487	95.3916	10.3731	49.1864	76.1726	19.8644	15.0143	58.8575	13.6513	50.344	43.7588	9.91491	15.4124	10.3151	18.0165	19.8493	23.6995	9.30156	9.24667	15.0014	8.34702	-//-
Os01g0384800	41.4433	27.6987	371.021	255.085	200.158	112.884	104.272	65.4454	530.67	311.666	135.373	238.478	66.1491	58.3198	600.433	396.644	131.985	275.862	27.5564	27.4642	404.903	386.123	139.789	199.749	76.4522	28.9231	741.689	660.93	423.696	424.648	-//-
Os01g0385400	0.0320973	0.352183	0.0303177	0	0.0576024	0.0247694	0.115163	0.334149	0	0	0.0652783	0.0574128	0.501138	0.3858	0	0.0315646	0.0902556	0.117497	0.160603	0.163597	0.116483	0.027224	0	0.0284293	0.46134	0.125973	0.426699	0	0.0635398	0.125324	-//-
Os01g0389200	0	0.577182	4.86929	0.494305	3.12387	15.7578	1.68148	0	0.926623	8.06914	25.3938	4.55063	0.0696859	0.0619011	0.304681	1.38261	12.5505	5.26921	0.837477	0.243739	1.64001	4.0885	3.35089	19.9244	0.360855	0.328449	7.88305	11.444	37.1093	27.7742	-//-
Os01g0389700	1.26528	9.75125	31.6045	2.59496	12.4888	56.9575	17.7177	3.476	7.85272	39.1913	101.788	22.9466	6.29232	2.98967	4.92644	6.9818	51.853	18.4627	23.6826	21.2408	6.8877	10.374	8.99751	47.0066	2.90473	6.1384	26.5658	49.3355	84.8136	79.5248	-//-
Os01g0390900	14.0052	10.2509	3.83602	4.54732	3.80492	14.2874	15.5624	19.3779	3.48357	5.10089	11.2657	3.65886	24.0887	17.6704	3.09847	5.05097	15.6743	5.57499	14.618	13.9374	4.389	4.83762	4.97386	4.60216	16.9001	15.4996	2.41023	3.48181	4.78826	4.08082	-//-
Os01g0392600	6.98995	1.50001	77.2113	1224.5	474.692	7.27778	46.5017	35.855	459.923	160.879	19.6033	97.9402	21.4516	30.4421	945.103	248.007	42.7685	368.18	1.61922	1.15121	423.187	195.223	124.47	65.3019	1.02162	0.163296	3.60844	1.50719	1.26293	2.76171	-//-
Os01g0393300	0.073736	0	0.348239	0.340257	0.132328	0	0.13228	0	0	0.319679	0.0749808	0.263785	0	0	0.134226	0.145024	0.276455	0.269922	0	0	0.0668984	0.125082	0.907515	0.587787	0	0	0.0700172	0.0834705	0	0.0719754	-//-
Os01g0393400	0.622502	0.24394	1.86196	2.68105	3.44456	0.720574	0.744501	0.270023	2.35909	3.2386	1.47703	2.50532	0.647945	0.575561	1.13318	3.87708	1.16696	3.41815	0.519129	0.604348	0.658906	1.75996	8.25742	5.42175	0	0	0	0	0.308076	1.01273	-//-
Os01g0495701	6.30065	0.331414	0.998542	0.975654	0.682989	9.00647	13.7307	25.4961	0.752487	11.8065	0	1.21021	34.6835	41.2088	2.96359	7.36044	3.92391	3.71509	0.211585	0.215529	3.87486	0.394526	0.416354	0	0	0	0	0	0	0.0412766	-//-
Os01g0495900	25.0607	65.1749	12.6301	12.421	11.66	19.3617	36.3205	33.5177	12.101	14.3609	15.8094	16.343	33.663	42.3192	11.1673	16.8577	17.6445	15.9269	83.4029	107.52	11.7368	11.4643	11.3522	14.4382	32.388	77.5527	11.2098	16.286	18.2019	15.657	-	CRS2-associated factor 1, chloroplastic [Source:Uniprot/SWISSPROT;Acc:Q5VMQ5]
Os01g0498200	247.611	58.7726	7.32933	11.1161	76.3302	208.419	230.207	258.871	4.80882	6.62782	184.074	44.1766	165.633	236.917	4.48001	2.56257	221.831	68.469	76.2032	56.9212	8.45851	5.99205	100.206	121.967	223.111	51.1358	1.09973	1.57325	31.0656	17.2965	-//-
Os01g0500600	4.22985	10.3321	6.12617	5.70381	5.35585	5.2952	4.15245	5.56552	5.66852	6.03127	5.97397	5.29619	3.033	6.14879	5.47546	7.5798	6.6739	7.72051	12.0717	12.8499	7.05694	6.03919	3.62488	5.18262	5.63634	13.6267	4.32892	6.99619	8.8386	7.29431	-//-
Os01g0500900	6.70112	14.4428	5.94277	8.21163	7.11535	8.79109	10.6525	6.39485	7.06648	7.4245	7.72281	7.29171	7.71126	7.71033	6.33642	8.27398	7.04872	7.59764	19.5591	21.6043	7.70097	7.98875	7.69765	6.66076	6.28732	13.698	4.77236	5.56291	7.1855	7.41326	-	Tyrosine--tRNA ligase, chloroplastic/mitochondrial [Source:Projected from Arabidopsis thaliana (AT3G02660) UniProtKB/Swiss-Prot;Acc:Q9M876]
Os01g0501800	2644.82	1859.71	131.031	123.897	316.167	792.113	3620.7	3032.61	547.177	102.149	386.541	254.92	2916.7	2809.43	356.961	348.033	721.981	384.911	1728.67	2147.4	168.885	465.318	121.485	602.456	4168.92	2549.14	204.424	300.196	681.769	205.156	-//-
Os01g0504100	10.8142	23.459	3.51126	3.74267	2.90243	5.70011	9.26713	7.53891	3.34096	2.13491	4.22196	4.14502	7.33662	7.27585	2.90013	1.56672	3.39384	2.38582	21.7809	22.6029	2.58424	3.60339	2.49557	1.92422	13.054	21.6477	8.29753	21.2593	14.9567	7.9641	-//-
Os01g0504500	11.892	3.35597	10.2477	15.2751	12.6417	22.1378	10.0301	16.3413	10.4186	23.4123	22.7867	13.6914	18.4747	20.6571	13.3077	16.3637	25.5787	12.812	4.18149	3.15015	12.9028	5.8712	11.7963	13.854	5.7799	1.76329	6.86802	4.74684	9.75033	9.16081	-//-
Os01g0505500	0.426177	2.70247	1.02467	0.107269	0.173824	0.32888	1.70286	0.201669	0.268116	0.436723	0.354577	0.346504	0.645231	0.716437	0.317372	0.381004	0.472091	0.425479	3.29558	1.97471	0.456959	0.591499	0.222525	0.377475	0.452454	3.64938	0.331105	1.22803	0.0766964	0.0756366	-//-
Os01g0505600	1.16387	0.456086	3.1606	1.94688	2.87196	2.13312	0.717733	0.126213	1.5821	6.55967	2.441	4.35883	0.832865	0.672566	0.529666	3.64826	1.97727	3.12882	0.54596	0.370758	4.15777	4.13373	11.758	9.21336	1.30692	0.142746	0.345366	0.49407	1.152	0.355025	CML11	Probable calcium-binding protein CML11 [Source:Uniprot/SWISSPROT;Acc:Q9AWK2]
Os01g0507500	49.3958	36.8947	60.435	70.8946	77.3002	43.893	81.8178	50.1663	67.6083	65.211	43.5356	61.5858	70.5905	60.8217	67.374	85.462	58.5955	80.8754	30.7664	34.2768	73.7754	74.0312	69.7126	64.6826	66.2411	42.1467	69.9746	82.83	97.737	103.876	-//-
Os01g0507700	243.758	239.052	25.5493	12.6864	31.3197	65.2606	181.543	182.069	24.7997	9.6672	53.7874	30.8767	229.324	124.051	23.0628	18.3771	65.6694	59.4219	245.382	137.036	27.6442	46.9052	22.8176	51.2261	484.837	213.253	127.462	233.056	292.748	168.25	-//-
Os01g0507900	36.0813	94.4499	17.1865	17.6012	15.3093	27.6052	39.6234	31.6598	12.0261	14.8831	20.2846	22.6809	32.6738	30.8347	8.25705	17.8426	26.1859	17.3121	118.209	142.356	14.6374	13.4217	15.6907	17.5769	33.8482	103.78	11.5511	18.0884	21.7851	19.0187	-	ATP-dependent Clp protease proteolytic subunit 3, chloroplastic [Source:Projected from Arabidopsis thaliana (AT1G66670) UniProtKB/Swiss-Prot;Acc:Q9SXJ6]
Os01g0508000	1.58225	2.23902	0.166058	0.0405628	0.157752	0.474839	6.42606	1.75396	0.304156	0.228658	0.0893865	0.393081	2.28738	2.72268	0.0400036	0.0432218	0.329569	0.120668	4.39832	3.48824	0.279129	0.0372782	0	0.778572	0.868615	0.819361	0.0417346	0.0497536	0.130509	0.0429018	BGLU1	Beta-glucosidase 1 [Source:Uniprot/SWISSPROT;Acc:Q5QMT0]
Os01g0509700	0.547282	1.64002	0.121632	0.207978	0.144436	0.14906	0.721918	0.69822	0.190959	0.0558286	0.229156	0.028792	0.368597	0.892964	0.117206	0.126635	0.2414	0.0589239	2.89948	3.04729	0.175246	0.436883	0.184903	0.285141	0	0	0	0	0	0	-//-
Os01g0510200	2.87971	1.58822	4.83564	3.5436	7.75198	1.72843	0.765352	0.925286	6.85372	6.10371	7.80887	6.77258	4.21858	0.59168	7.66903	2.83192	8.49745	4.00192	2.49045	1.63084	2.8062	5.42776	1.83776	2.45616	1.14974	0.418597	7.29194	0.72442	1.26682	1.97808	-//-
Os01g0510600	16.7389	44.6045	9.71901	14.0853	12.1043	9.57405	43.6306	15.8457	18.0572	7.85472	6.95879	9.42264	21.5226	21.8494	17.4311	12.1037	11.7211	16.265	57.1097	72.77	13.7127	12.8612	8.88698	12.4713	18.2655	59.8991	11.547	13.9329	15.5449	12.1583	-//-
Os01g0511000	15.3729	0.286867	36.8633	19.8882	38.3038	10.0273	17.0725	8.01788	38.3114	38.4023	9.90987	58.7601	8.00064	6.2608	20.78	29.0658	3.47366	36.2187	0.114465	0.16657	28.2684	20.1792	40.3936	46.5624	10.8506	0.493811	50.3097	54.6416	75.9448	78.1556	-//-
Os01g0511100	34.1929	22.1185	106.212	120.716	101.858	42.5871	16.181	19.7395	187.101	118.048	47.1059	114.846	26.0386	16.6209	255.896	156.445	70.3438	79.4958	26.1036	21.6932	115.82	76.8751	118.72	70.0907	8.24372	14.9863	123.905	49.3087	22.5835	31.1677	-//-
Os01g0511600	14.1942	83.5634	2.06564	1.71364	1.40694	2.29261	23.1692	17.3971	1.87645	1.25223	1.67835	2.21418	18.9403	26.4384	1.23935	2.11002	3.05536	1.4727	104.331	97.433	1.38512	2.02984	2.53919	2.99683	8.37709	84.7771	0.391811	2.05522	1.71533	0.483322	-//-
Os01g0512200	6.44355	10.339	11.1034	12.9383	10.4112	6.76994	7.47856	6.47765	11.815	12.0237	7.45991	12.3239	7.02413	7.10491	14.7214	13.3582	8.01881	12.5309	8.75013	7.37045	12.0673	10.912	8.44846	8.65719	9.4257	10.466	15.2964	15.4509	12.8634	13.8118	-	AP-3 complex subunit delta [Source:Projected from Arabidopsis thaliana (AT1G48760) UniProtKB/Swiss-Prot;Acc:Q9C744]
Os01g0513400	37.3866	22.421	31.7599	34.6294	35.5852	34.6318	45.5144	41.0209	34.4478	37.0025	41.2233	37.6507	48.3347	40.2398	42.7286	35.4995	50.7059	42.6213	19.1083	20.682	32.4129	32.544	35.988	33.4444	43.9076	17.427	32.1859	32.3845	37.0053	33.0199	-//-
Os01g0514000	81.3084	56.6692	62.9599	93.3358	106.044	65.9233	113.393	49.435	62.4883	65.4362	58.237	74.7743	68.3832	61.1866	66.7704	75.6266	75.1341	90.0113	57.6632	50.4166	100.183	83.9095	101.604	96.3615	51.6193	53.5615	54.9275	75.9974	79.6259	63.9423	-//-
Os01g0515300	0.0177225	0.930619	0.150659	0	0.0159025	0.0410291	0.143071	0.261375	0.0700829	0.030734	0.162195	0.0951013	0.166022	0.0491582	0.0322613	0	0.0830575	0.016219	0.81287	1.01943	0.0482371	0.0150317	0	0.0313944	0.191046	1.61718	0	0.0200622	0.0350834	0	-//-
Os01g0520600	0.322733	0.594407	0.228629	0.119141	0.159275	0.224147	4.0094	3.5978	2.01007	3.35807	5.18526	3.53582	3.5104	3.47632	1.64497	3.2055	6.23153	2.924	1.03619	1.2807	0.336726	0.437972	0.410448	0.128633	0.898749	2.08996	0.153228	0.748946	0.479162	0.519795	-//-
Os01g0521200	0	0	0	0	0	0.0259801	2.68764	5.28645	14.7111	17.048	6.53881	12.7063	2.76834	4.20222	10.8474	14.3024	10.0347	9.85925	0	0	0.0305443	0	0.0276234	0.029819	0	0	0	0	0	0	-//-
Os01g0521400	38.2915	14.2318	21.0299	51.0417	62.3781	27.3256	40.4727	46.61	34.9286	34.4344	33.5588	37.2119	43.5957	46.1712	41.0681	33.2692	35.2991	51.0833	16.131	11.5548	43.9093	26.8192	50.5287	33.8806	16.5962	14.0988	7.60942	8.93745	10.159	9.63329	-//-
Os01g0523401	11.7865	10.7102	2.90426	15.4496	11.9556	6.59101	11.6449	15.5602	6.58608	12.1454	8.68511	12.3746	24.7142	21.7954	17.2578	10.9189	8.96618	15.9454	8.83203	11.5671	7.129	1.7386	2.94332	0.756489	11.0484	14.414	8.27238	6.3812	4.39598	10.0044	-	30S ribosomal protein S18, chloroplastic [Source:Projected from Arabidopsis thaliana (ATCG00650) UniProtKB/Swiss-Prot;Acc:P56807]
Os01g0524251	0.195442	0.229764	3.73827	2.97618	4.16509	0.263939	0.175309	0.169554	2.75334	1.35573	0.248427	2.88412	0.20343	0	2.2236	1.53759	0.641166	2.28049	0.325974	0.177884	1.55154	1.94778	3.3676	0.649153	0.395034	0	1.94864	0.442488	0.193449	2.95702	-//-
Os01g0524500	165.799	141.33	20.2147	88.2738	85.257	45.784	177.843	114.487	90.8479	53.0922	27.8601	55.59	159.281	157.759	63.0519	50.9134	47.3848	65.3155	35.9794	65.9877	29.8549	25.6774	39.6399	46.2017	183.714	64.5744	149.707	79.5783	110.451	100.312	-//-
Os01g0525700	8.61562	1.06109	1.39507	0.681548	1.54618	3.03938	76.0665	7.36763	5.59724	0.106722	0.62579	0.770543	11.7862	8.53493	1.12025	0.847262	1.49974	1.57694	5.9532	1.34427	4.46667	1.67029	0.908895	3.27045	7.85019	1.93223	4.32429	2.78658	6.09124	0.961132	-//-
Os01g0525800	5.46282	0.728755	4.94036	1.3945	3.44172	5.11259	19.496	3.12587	2.18323	2.51955	2.71842	2.91063	4.59727	3.4389	2.01002	1.37161	1.52522	2.23376	1.64779	1.1002	2.00359	3.64757	5.3406	8.02992	1.14854	0.798302	0.662209	0.921023	1.84071	1.58837	-//-
Os01g0527600	4.4016	10.4569	3.24809	4.69699	2.75649	4.06897	4.60621	4.77322	5.30338	3.65756	3.59005	3.69056	4.48606	4.62079	6.67709	6.53791	4.77031	6.71365	12.3503	12.0853	3.45266	3.11109	2.55818	2.19296	5.02496	13.5862	4.22315	4.72318	3.17676	3.53566	-//-
Os01g0527700	16.5615	12.7885	39.6653	21.5938	18.7676	33.2856	14.5999	16.0622	24.9013	30.0613	29.8753	26.5667	13.2147	14.7483	21.3331	24.9301	30.5507	24.9504	16.6956	13.7181	22.9631	34.0992	22.904	33.4464	17.9116	13.0158	30.6023	36.6666	32.8253	34.9138	-	Protoheme IX farnesyltransferase, mitochondrial [Source:Projected from Arabidopsis thaliana (AT2G44520) UniProtKB/Swiss-Prot;Acc:O64886]
Os01g0530500	1.63722	11.7684	4.9928	2.37442	1.72093	3.9347	1.4266	2.59722	3.56087	2.96091	3.37728	2.34281	2.38579	1.98951	2.25653	3.12808	5.34912	2.69698	8.93321	8.61721	2.58883	3.49144	2.49479	2.73451	0.882451	6.79282	1.51023	2.70061	1.34271	0.913214	-//-
Os01g0531400	0.392026	0.658385	0.0528985	0.206744	0.20101	0.475396	2.21032	0.242928	0.830491	0.194241	0.0569491	0.250436	1.22415	0.88027	0.254867	0.0550742	0.36745	0.461273	0.467036	0.734001	0.101621	0.380005	0.0919029	0.595244	0.352166	0.494549	0.0531792	0.0633972	0.332595	0.218666	-//-
Os01g0531500	67.3915	73.9831	33.7202	26.062	30.9824	56.3832	87.715	53.7043	21.0906	22.9354	32.3523	35.5676	61.9312	51.8202	29.1821	32.4392	47.5052	35.3795	112.504	82.5609	26.7392	35.509	34.6544	43.1975	32.9007	69.6323	16.1006	19.8224	23.2518	18.4167	-//-
Os01g0532300	25.3331	36.5458	37.6235	18.5276	4.95617	13.7297	11.195	28.9348	26.7774	9.94693	8.91097	9.07224	35.932	18.2178	34.8525	14.0493	10.0556	7.04754	38.1779	55.9947	14.5999	19.7751	4.48839	5.26849	28.6733	33.3504	23.3494	24.6495	10.3032	12.2345	-//-
Os01g0532600	3.50829	0.127888	0.231194	0.225894	1.02494	2.07772	2.89075	4.74234	0.645275	0.495211	1.94969	1.02156	4.88307	3.20602	0.63121	0.561638	3.13542	1.94133	0.408237	0.237627	0.703213	0.380604	0.53555	0.686513	12.9728	0.640424	1.08463	0.415617	4.11856	2.30956	HKT3	Probable cation transporter HKT3 [Source:Uniprot/SWISSPROT;Acc:Q8L481]
Os01g0533800	1.70977	3.51302	0.611071	1.45001	1.65859	2.03263	2.81858	2.48552	0.913678	1.20205	1.55067	0.991877	2.40494	2.13627	1.26178	1.59051	1.94909	1.86075	3.0829	3.19645	1.21582	0.156776	1.66829	1.43252	3.77755	4.85144	1.05311	1.88318	2.51563	2.25533	-//-
Os01g0534700	0.487355	0.962539	0.16572	0.269869	0.209908	0.315916	1.46883	0.575009	0.231267	0.321162	0.237879	0.209217	1.13629	0.630847	0.124203	0.268389	0.347171	0.285446	1.86955	1.67492	0.424475	0.281085	0.127961	0.310796	0.840582	1.1859	0.259154	0.507559	0.501679	0.285431	-//-
Os01g0534800	17.2052	17.1359	22.7805	30.5209	33.3633	19.246	32.4499	22.9573	23.2109	26.8268	25.33	31.6466	28.4316	21.736	38.2488	34.6478	28.714	34.4452	16.1257	14.8114	24.7269	22.2898	29.0585	29.7768	21.5561	18.4351	25.1568	23.8545	31.0754	33.4996	-//-
Os01g0534900	6.99956	12.0724	3.93692	1.65157	2.11392	7.44678	10.1188	3.28185	2.75451	1.64989	4.49176	3.03888	3.32452	3.89561	2.02053	1.51479	6.07243	4.83022	16.3215	9.56638	2.58951	4.30371	2.00733	3.51114	5.81984	9.91282	4.94726	13.2317	8.58733	6.25753	-//-
Os01g0536000	49.319	14.8753	10.1522	15.9906	20.9983	21.2211	32.5018	56.1025	13.4332	10.8157	18.4962	15.6567	48.4538	49.821	16.7517	18.7003	22.8778	25.0019	17.5668	14.5003	12.3931	11.4944	15.3077	14.8369	62.6786	18.8344	14.9848	16.5618	22.8425	19.9654	CIPK8	CBL-interacting protein kinase 8 [Source:Uniprot/SWISSPROT;Acc:Q5JLD8]
Os01g0537250	30.3317	122.61	210.1	121.856	121.305	111.413	18.8695	15.7035	93.3984	122.499	108.451	105.641	27.328	19.1989	129.23	134.601	131.757	184.858	66.7274	58.9339	81.1268	142.464	81.1294	122.724	68.3146	150.405	188.916	227.922	302.268	204.918	-//-
Os01g0539400	142.012	197.156	101.826	65.7776	83.5778	84.6479	96.7418	142.511	76.4881	74.6378	93.8295	78.456	88.5893	150.227	65.4873	78.9398	99.7758	87.632	166.447	200.218	66.902	87.9886	78.8064	100.541	151.219	196.738	62.7156	96.0729	99.4244	84.7315	-//-
Os01g0541600	15.717	8.63289	23.4815	44.3196	29.0655	13.4055	11.8329	14.2017	42.3101	24.6136	11.865	22.7787	13.3685	17.6314	55.8741	35.1938	13.4259	29.8431	8.06028	6.49868	32.4296	28.4709	18.6473	22.4817	19.8292	9.14171	45.2278	42.0403	31.5444	40.118	-//-
Os01g0541800	43.9614	7.99608	8.67815	19.522	35.277	48.9293	38.1391	17.8411	38.3385	18.5266	45.4097	31.4824	20.4605	12.5446	27.4207	16.7569	46.8131	53.3818	13.5419	4.58946	25.2006	25.9603	48.7809	77.1182	69.5302	3.09225	39.056	56.7189	102.2	56.6768	SWEET2A	Bidirectional sugar transporter SWEET2a [Source:Uniprot/SWISSPROT;Acc:Q5JJY5]
Os01g0541900	14.3627	19.0855	32.5134	34.4342	30.3784	17.0422	14.2877	14.615	36.8592	33.5456	23.0334	27.6707	15.4556	13.729	49.4157	35.4436	24.7232	35.356	26.0491	20.9944	35.8348	36.6835	30.1042	29.6274	15.7157	16.503	43.7863	39.3941	32.2537	40.9525	-	Protein kinase and PP2C-like domain-containing protein [Source:Uniprot/SWISSPROT;Acc:Q5JJY4]
Os01g0542000	10.2437	141.621	46.3146	21.3029	14.8907	16.4952	8.02459	6.87249	37.2002	12.4351	19.9305	22.3541	6.75285	5.87218	18.5229	15.5806	16.8987	17.6869	88.7294	100.096	18.9593	33.8848	13.9524	13.9121	14.11	88.1134	37.2223	52.4915	17.9126	15.7319	-	DNA-damage-repair/toleration protein DRT102 [Source:Projected from Arabidopsis thaliana (AT3G04880) UniProtKB/Swiss-Prot;Acc:Q05212]
Os01g0542100	0	0.265652	0.145528	0	0.0552994	0.0118895	0.0138199	0.0133662	0.0152316	0.0400778	0.0783355	0.041338	0.0160367	0.0284904	0.084139	0.0454539	0.0433235	0.197399	0.411152	0.448731	0.0698914	0.104542	0.0379247	0.040939	0.0830429	0.302342	0.0585198	0.156969	0.0762493	0.120313	-//-
Os01g0542700	85.8862	57.3447	63.8283	18.5257	26.8804	130.014	50.3054	192.024	20.1477	22.0557	88.0372	41.6612	136.926	140.331	28.6607	31.7952	118.276	55.4617	10.6062	13.8349	7.78523	19.9498	4.27474	38.7482	150.178	10.5995	45.397	55.9411	145.981	135.961	-//-
Os01g0543600	0.707144	0.420441	0	0.202539	0.284443	0.150538	0.546809	1.67119	0.0964266	0.0845735	0.12398	0.0436164	1.39595	1.60073	0.133165	0.143877	0.388546	0.490943	0.142345	0.142039	0.0663692	0.0620461	0.420157	0	2.6505	0.598136	0.0231545	0.0828103	0.0965422	0.142812	-//-
Os01g0544450	0.023031	0.234655	0	0	0.0413319	0.142184	1.11556	0	0.0455377	0.01997	0.0234198	0	0.0958895	0.0425886	0.0419248	0	0.0215873	0.0210772	0.825878	0.36893	0.062686	0.13674	0	0.101995	0.062068	0.0903907	0	0	0.136777	0	MCM4	DNA replication licensing factor MCM4 [Source:Uniprot/SWISSPROT;Acc:Q5JKB0]
Os01g0545900	1.09511	2.97874	1.42989	0.65397	0.433522	1.14336	0.577822	0.977995	0.636847	0.418923	0.589551	0.345676	0.636985	0.744507	0.410425	0.665164	0.815129	0.235813	3.33069	2.72047	0.467556	1.09275	0.369989	0.599094	0.578684	2.14901	0.275262	0.401074	0.255044	0.3144	-	Putative pentatricopeptide repeat-containing protein At1g64310 [Source:Projected from Arabidopsis thaliana (AT1G64310) UniProtKB/Swiss-Prot;Acc:Q9C7V5]
Os01g0546400	4.5231	0	0	0.201175	1.80926	2.43912	17.2551	4.11308	0.861996	0.472522	1.21913	0.877285	5.95586	4.43395	0	0.160772	2.04316	1.14706	0.227228	0.119038	0.197767	0.184885	0.715419	0.772281	4.65066	0	0.15524	0.431826	1.07879	0.372358	-//-
Os01g0546500	2.93063	15.0757	5.43562	3.14728	2.91655	8.84063	2.10299	2.21886	2.73923	2.26391	4.65979	3.33585	2.27394	2.26624	2.37641	3.45838	5.6936	3.75481	10.3091	11.7169	4.20584	4.92615	1.87996	3.82279	1.67533	15.1616	5.91982	13.5717	7.01451	4.10894	-//-
Os01g0546700	1.26516	3.34297	0.785297	0.9341	1.0055	1.50633	1.06999	1.53661	0.857664	0.814923	1.28652	0.743562	1.6555	1.70451	1.08573	1.4219	1.38914	0.860104	2.92405	3.44792	1.04946	0.643845	0.682165	0.736383	1.46125	3.22753	1.09838	1.43219	1.8605	1.02325	-//-
Os01g0547500	2.03586	2.39338	0.673042	0.657615	0.844892	1.86564	1.18699	1.67788	0.679279	1.01503	1.81145	0.842111	1.3509	1.17646	0.787524	1.00103	2.26603	1.11789	2.674	2.6312	0.831181	0.733871	0.730816	0.924142	1.44023	2.69669	0.942425	0.576157	1.41056	1.21719	-//-
Os01g0547600	1.33994	4.14539	0	0	0	0	1.96101	1.346	0	0	0	0	0.807461	0.0652052	0	0	0	0.0645402	1.88198	0.975647	0	0	0.0578648	0	2.97757	0.830354	0	0	0	0	-//-
Os01g0548600	1.24351	1.82735	12.7734	4.87747	7.25278	4.55816	1.25484	0.539398	8.4518	13.2084	3.39835	6.04726	1.05165	0.646729	5.6591	8.48367	4.37084	6.11683	2.39809	1.6411	8.24994	8.04216	6.44071	10.1192	0.907624	1.29637	16.0883	15.8364	18.847	21.5453	-//-
Os01g0548750	1.62735	2.49539	7.15096	4.04857	7.68211	3.82206	1.45971	0.613823	6.43529	12.7609	3.0938	6.26468	0.883755	0.327095	3.09116	4.5227	3.5149	3.56135	1.12109	1.59707	7.5748	3.30065	5.1088	8.83629	1.33477	1.04135	21.3651	12.9754	24.8616	19.2691	-//-
Os01g0549400	42.5733	47.007	64.7221	80.8464	77.62	58.0229	36.2459	40.9655	71.1368	67.7732	64.1015	69.5429	39.6867	42.8055	94.89	77.6307	57.76	78.3721	39.114	36.8203	73.6894	62.0347	51.2727	52.7913	53.8277	43.5847	123.279	107.595	94.5628	106.273	-	DEAD-box ATP-dependent RNA helicase 40 [Source:Uniprot/SWISSPROT;Acc:Q5JKF2]
Os01g0550100	34.7624	34.1291	65.3169	38.7748	41.3218	59.1903	31.8855	32.4277	39.3553	46.8337	58.5733	43.459	30.5028	26.6114	46.7116	44.6616	63.7299	46.2148	35.2864	29.0401	44.6291	60.3321	46.5566	52.3096	36.6676	33.8882	62.185	71.3407	62.341	75.6363	-//-
Os01g0550300	229.04	581.969	192.326	187.959	236.244	337.452	295.588	301.799	159.348	183.425	397.308	202.932	348.24	363.802	167.86	155.092	423.229	213.684	637.03	453.107	249.53	180.669	217.704	281.859	302.668	737.275	241.292	278.884	463.279	300.456	-//-
Os01g0551000	13.145	8.45016	4.41773	3.99842	4.28511	12.3855	16.516	22.893	4.81849	3.58585	14.4683	7.17706	16.7569	15.4767	3.67443	3.67954	18.8737	7.83965	9.19667	7.8864	3.21601	3.96694	2.5853	8.0235	14.8158	6.7145	7.19937	11.425	16.9093	10.0438	-//-
Os01g0551100	93.7686	42.6087	39.4323	52.2459	42.6963	20.9	66.661	90.9974	30.3251	29.0193	17.8531	23.3744	139.393	76.829	37.4525	32.6667	27.0216	31.0846	35.1888	42.3454	36.6992	53.1763	22.4266	29.5987	156.103	44.9744	103.816	141.097	98.9832	79.699	-	Ribonuclease 3-like protein 1 [Source:Uniprot/SWISSPROT;Acc:Q5JK90]
Os01g0552300	77.7073	125.006	48.454	36.6911	35.5457	59.7465	65.9531	104.995	37.66	29.6535	53.42	45.9213	102.291	89.6338	40.3788	44.0008	60.2366	38.9915	131.349	141.106	32.7943	34.1228	36.3616	34.3294	113.073	63.1492	2.52576	3.27991	9.73187	4.72915	-	Probable protein phosphatase 2C 5 [Source:Uniprot/SWISSPROT;Acc:Q5JKN1]
Os01g0552500	6.71875	13.1818	2.94196	2.25856	3.15414	4.80713	4.5499	8.95549	4.35485	4.82265	6.83217	4.81512	5.32607	10.6963	3.15888	5.7321	8.0492	6.4338	13.3582	14.0932	2.78545	3.81168	3.13973	4.17748	0.039971	0	0	0	0	0.0434326	-//-
Os01g0553600	7.71474	15.8795	6.4043	9.89089	8.6353	6.65926	9.66663	9.71155	10.7524	9.41341	6.38921	7.25538	8.05076	10.8098	10.768	12.8466	9.28119	11.0089	19.533	19.3566	11.401	9.35979	6.10161	7.41429	0	0.0390185	0.0377611	0	0	0	-//-
Os01g0554150	0.185237	0.362944	2.36204	6.32537	4.5709	0	1.74463	0.0803503	8.8817	2.16833	0.565091	1.73951	0.385616	0.428171	8.93574	4.00757	0.694499	3.64472	0.540666	0.269752	6.13417	5.49893	2.43181	2.29696	0	0	0	0	0	0	-//-
Os01g0554400	0.0930844	0	0.351693	1.24567	0.709967	0.0359165	0.459225	0	0.736198	0.322851	0.0946559	0.291377	0.0484445	0	0.635428	0.457697	0.218123	0.894469	0	0.0677774	0.422263	0.75004	0.190941	0.371011	0	0	0	0	0	0	-//-
Os01g0555100	4.72861	1.7985	0.394097	0.128355	0.436782	0.321975	15.2195	2.35277	0.343733	0	0.212137	0.0621921	5.5733	4.8221	0	0	0.130358	0.063639	1.68173	0.607594	0.12618	0	0.399398	0	5.55965	0.27292	0	0	0.137658	0	-//-
Os01g0555200	14.4599	8.37057	1.56866	2.77472	4.26505	4.41927	13.8436	6.60763	1.55691	1.63863	2.91168	4.37905	5.39448	7.46575	1.95462	1.04185	3.54268	5.26707	13.0854	10.1951	2.77967	1.70002	6.20241	4.2607	1.69766	3.96135	0.163136	1.81516	2.18229	0.447196	-//-
Os01g0555600	1.81515	6.16462	1.3335	0.65147	0.180972	2.17893	4.52267	1.57472	1.09663	0.69951	0.307632	0.901882	1.78437	0.932373	0.642488	0.991678	1.51232	1.29201	5.6344	7.4894	0.914903	1.19743	0.413706	0.71454	2.08353	6.43136	0.670289	1.48401	1.79663	1.08277	-//-
Os01g0555800	4.0679	14.5164	3.27009	2.79574	1.39794	2.2709	11.0242	3.67925	2.65254	3.152	0.79211	2.32223	7.56745	4.40135	4.17519	4.51107	2.67714	2.61388	16.5288	21.868	4.31888	3.89074	1.98845	2.75977	3.49879	18.598	3.04088	6.17258	3.5124	1.52072	-//-
Os01g0556400	21.8531	29.3233	38.4697	73.2175	51.9788	26.7467	30.9891	19.7982	55.3909	52.8753	30.3612	48.9776	31	26.2289	44.7955	41.3333	23.0654	29.7773	19.3728	21.4688	84.3391	52.8583	42.2149	31.4902	27.992	35.3956	129.844	95.0752	71.855	74.605	-//-
Os01g0556650	269.79	211.17	8.23467	5.23165	2.80638	24.7687	84.7221	244.025	14.4548	1.72882	24.4092	4.02089	170.053	142.127	1.06749	1.73005	9.05097	2.50444	186.876	209.137	8.3707	15.9493	3.49642	7.99877	157.3	458.233	6.08811	38.5023	35.7934	5.11356	-//-
Os01g0556700	28.368	19.7423	1.00065	0.325904	0.528109	2.54341	7.1797	37.4773	0.581847	0.20413	2.15454	0.526371	12.9872	24.161	0	0.115756	1.87562	0.323171	29.0561	37.1971	1.28153	2.99513	0	1.35535	17.0244	34.1864	0.111773	2.53174	2.21367	0.459596	-//-
Os01g0556800	0.431602	0.0966468	0.0873582	0.199164	0.248966	0.0713712	0.359488	1.33726	0.182866	0.160388	0.219444	0.137859	0.834307	0.883623	0.168358	0.181902	0.404545	0.4232	0.282801	0.224472	0.11188	0.235332	0.303542	0.136528	0.443107	0.937707	0.409834	0.488581	0.671313	0.481481	-//-
Os01g0557100	29.3073	30.0766	14.5786	12.6925	15.0349	16.4524	16.1608	43.6606	20.899	14.7369	24.9775	21.8605	33.9432	40.3683	16.8358	16.8909	24.0363	22.1493	18.8813	17.1852	8.88135	9.4744	18.3801	13.3514	18.1271	23.4525	17.3932	16.6562	22.0535	11.3726	-//-
Os01g0557400	2.62356	4.50548	5.86726	7.798	6.78548	3.30485	3.56456	3.58143	9.57378	8.1293	3.68791	6.79765	4.29698	4.28069	10.0433	9.5233	4.84587	7.48544	3.44271	3.17445	6.65077	5.39945	5.06507	3.41727	4.43635	4.61841	9.59862	9.91429	11.5329	11.9007	-//-
Os01g0557500	112.709	12.6525	6.2055	13.3453	18.9888	38.7755	29.6722	91.4505	3.9492	4.8378	26.4205	12.2238	86.8015	126.035	5.22846	8.50608	46.6022	8.76181	11.3705	13.4134	10.1838	4.39622	23.7292	17.7201	106.291	13.7345	4.26344	5.08264	5.78385	2.61027	CAX1A	Vacuolar cation/proton exchanger 1a [Source:Uniprot/SWISSPROT;Acc:Q769E5]
Os01g0558100	3.85121	14.3632	4.64118	2.08356	4.88569	31.1032	2.20372	3.91714	2.36319	2.64845	7.42733	3.74128	5.32179	3.99056	1.57134	1.30596	15.9329	2.97759	13.8434	10.1531	1.14461	1.29533	2.01583	3.05823	4.41402	7.8181	8.63804	1.95432	1.64307	3.5	-//-
Os01g0558200	24.5669	23.0971	30.7517	40.7056	34.2164	23.1071	22.9069	28.9786	33.9825	31.3807	24.8551	30.5421	25.2083	29.4574	47.3034	37.8176	26.9464	38.4736	22.2932	20.6064	39.2933	32.2794	27.816	26.4112	33.1372	25.9363	55.4718	44.5752	39.2708	45.8226	-//-
Os01g0558600	309.212	249.543	395.744	289.418	346.84	337.774	277.549	278.494	336.017	330.44	318.026	345.572	264.69	270.408	367.576	336.191	369.921	344.104	325.233	248.87	315.229	423.82	515.077	525.655	285.392	236.335	258.518	281.547	321.449	307.969	RIC1	Ras-related protein RIC1 [Source:Uniprot/SWISSPROT;Acc:P40392]
Os01g0558700	3.03623	3.83809	12.3967	8.49684	20.653	7.02914	2.4599	1.78436	7.06843	11.2101	8.86407	17.6068	1.52919	1.44892	5.2596	10.1133	6.88523	10.4872	1.8786	2.78128	4.17644	7.89187	33.1899	18.9115	1.23178	0.8649	3.81313	4.21318	4.36247	5.25823	-//-
Os01g0558800	10.3939	27.3747	6.50701	4.83346	2.02436	6.49758	10.2266	12.3723	6.29278	5.06513	6.80044	5.44059	10.4413	14.9366	6.49022	6.41808	8.76054	6.04646	28.5569	40.5098	6.03084	4.88627	3.37164	3.63962	11.1466	34.5478	5.20262	7.02316	5.26356	5.70205	-//-
Os01g0559525	1.51883	2.42325	0.973493	0.47559	0.365052	0.690689	0.997451	1.81177	0.482638	0.705517	0.799816	0.630675	0.931608	1.42938	0.567777	0.640125	0.508436	0.893559	2.75941	3.27822	0.442925	0.667119	0.534092	0.792745	0.584745	1.06447	0.0257541	0.307026	0.107381	0.0794232	-//-
Os01g0559600	279.763	2095.19	404.193	110.957	193.914	248.577	225.068	194.317	75.996	127.887	130.649	173.553	191.875	174.333	66.0965	123.642	155.397	171.182	1813.15	1610.2	92.3222	238.418	250.036	466.304	156.985	1442.31	80.5549	446.235	350.768	217.335	-//-
Os01g0559750	296.85	264.927	91.0243	7.64004	53.1399	254.795	137.086	158.735	5.03632	9.84675	87.8495	59.4195	128.034	164.66	10.3361	17.6385	260.136	64.59	68.593	43.739	3.94788	8.91175	13.0623	153.695	106.877	25.3047	13.5044	18.0214	54.7305	46.4116	-//-
Os01g0559900	6.01009	6.77629	2.58944	0	0.567674	8.46225	6.80964	2.83568	0.416959	0.365705	5.36101	2.73473	3.73149	2.43723	0.575818	0.20738	7.70877	3.08784	9.32064	8.29158	0.38265	0.983744	1.29772	5.32327	6.06204	7.96612	0.300367	2.62592	1.87856	1.33799	-//-
Os01g0563000	13.2492	176.493	93.3716	11.6322	22.0402	60.4497	43.8717	7.20253	29.2586	52.8533	93.7412	33.2016	14.1489	9.4262	11.6285	38.8763	61.9317	32.1238	362.464	213.489	35.0079	109.42	24.001	72.7727	0.966075	8.39926	2.32829	10.5183	6.68474	7.13824	-//-
Os01g0566050	13.2044	45.4647	143.856	208.767	106.981	12.6136	19.4912	21.6874	237.952	150.733	21.5098	101.814	17.6806	21.5134	351.977	218.039	25.8949	141.491	46.1315	47.4192	225.003	193.601	82.7829	59.4993	9.5586	75.6604	248.092	188.37	46.3152	85.9069	-//-
Os01g0566100	7.51002	34.2892	75.9928	129.806	76.3386	9.27273	14.4746	11.1595	114.071	99.6817	14.9995	62.4475	14.0706	14.2435	210.217	143.807	20.6845	83.2502	28.0064	34.8005	125.86	91.6595	54.3839	37.0454	5.22416	37.9394	127.96	90.5517	26.4553	44.7737	-//-
Os01g0566701	17.2373	0	6.2476	7.21428	14.3881	23.8199	11.1468	3.12993	20.4097	6.08281	8.35653	8.24594	5.84154	9.45132	9.66886	11.6293	14.0902	17.7927	2.0058	0.291883	12.7293	20.4003	6.08494	32.3103	7.02214	0.786651	10.2776	29.2695	32.3375	17.804	-//-
Os01g0566800	41.8663	1.99192	17.8956	28.4885	63.4824	73.9234	95.9147	15.0735	90.4542	39.5073	43.2779	52.5281	53.6301	49.6042	41.3445	48.8513	54.8778	62.8426	1.73413	0.336468	20.4174	28.2981	15.2421	74.8596	33.9565	1.54158	67.6182	122.354	148.834	68.1561	-//-
Os01g0566900	126.41	76.2725	153.221	191.207	208.319	128.193	173.747	105.422	180.691	177.567	116.161	200.419	120.472	137.953	188.855	212.287	129.51	222.37	94.4814	76.7338	194.53	160.848	199.029	165.019	122.533	100.287	151.81	148.165	155.976	245.463	-//-
Os01g0567400	135.899	94.3712	203.748	280.46	199.316	153.002	133.789	119.592	276.703	260.595	170.4	159.851	161.93	118.814	262.116	236.688	140.85	195.365	100.881	66.8482	295.329	241.418	142.989	203.786	106.163	51.201	350.832	337.847	334.486	323.599	-//-
Os01g0569800	0.3856	0.413551	0.76678	0.449523	1.16548	1.91069	0.40049	0.563409	0.942993	1.65415	3.54962	2.99487	0.359112	0.581695	0.701932	1.53676	3.17676	1.95017	0.643134	0.517201	0.810162	1.58363	1.73181	1.43804	0.346394	0.358432	0.828661	2.57309	3.29439	3.48659	-//-
Os01g0570601	2.19924	0.754091	1.88256	1.07827	2.71343	0.689467	0.0616466	0.357738	1.15505	0.238368	1.0483	0.983453	2.07453	1.0167	1.81405	0.540686	0.966271	1.25792	0.0573136	0.200166	0.997652	2.50654	1.12781	3.71322	0.123477	0.0674332	0.0652602	0	0	0	-//-
Os01g0570700	160.787	105.553	214.027	210.048	190.813	204.534	150.105	125.346	211.806	180.648	172.151	189.129	136.74	155.162	205.163	210.631	206.075	282.347	118.52	112.171	276.642	229.663	163.819	189.082	197.503	116.032	314.948	431.899	337.589	337.075	-//-
Os01g0571000	4.113	10.9724	15.2783	7.37282	11.2139	12.0245	4.9309	3.9113	6.95942	11.1448	13.1908	13.476	2.96385	2.8887	4.93144	12.6398	13.7896	11.4008	12.7965	7.63096	8.97018	8.82195	14.3427	14.7821	2.84216	8.11003	2.36587	3.35769	3.09243	3.16551	-//-
Os01g0571166	3.21573	11.6008	3.70746	1.87671	2.92794	3.24794	5.09024	1.92823	1.40255	2.58331	3.7509	1.81865	2.85494	1.00566	1.16215	1.99973	3.98931	3.28915	15.341	10.7776	1.88781	3.04837	5.66509	3.64408	12.9995	18.6993	5.88257	10.6531	9.92325	6.92415	-//-
Os01g0571300	0.932734	2.79117	0.400463	0.313027	0.152173	0.588917	0.760591	0.220687	0.419143	0.257334	0.215564	0.265426	0.485429	0.4312	0.38589	0.291853	0.51661	0.659604	2.75781	1.72875	0.384655	0.215759	0.139148	0.225312	0.723639	4.49272	0.64414	1.15186	0.377681	0.70354	HSFA6B	Heat stress transcription factor A-6a [Source:Uniprot/SWISSPROT;Acc:Q657C0]
Os01g0572100	4.73102	7.02548	2.99874	1.37882	2.34602	5.6445	2.79188	3.80733	1.20006	1.8352	4.84253	2.22695	3.36932	4.63327	1.21817	1.86712	5.22214	2.56361	7.73501	6.91224	2.42854	2.98313	3.03907	3.58387	4.86512	6.77976	1.71421	3.911	3.48126	2.76476	-//-
Os01g0574500	7.94245	8.70993	19.2786	14.3477	13.0659	12.1395	7.81461	9.45428	15.8867	16.6031	15.2452	14.2618	10.3178	9.02287	23.2843	17.4074	12.9558	15.4952	9.03674	9.90752	18.7969	15.9536	12.579	11.2066	5.89044	9.36369	17.3639	16.135	11.7007	16.5874	FTSH5	ATP-dependent zinc metalloprotease FTSH 5, mitochondrial [Source:Uniprot/SWISSPROT;Acc:Q8LQJ8]
Os01g0574600	18.7406	35.8495	11.0208	13.1505	10.0063	14.6613	30.1007	18.4529	12.2494	9.71407	10.9722	13.2978	16.0137	18.3776	11.7945	12.3371	15.6302	12.237	34.9166	49.5074	14.4266	13.4431	10.8443	11.3403	39.9313	56.2783	16.7169	18.2341	19.0093	17.89	-	Glyoxylate/succinic semialdehyde reductase 2, chloroplastic [Source:Projected from Arabidopsis thaliana (AT1G17650) UniProtKB/Swiss-Prot;Acc:F4I907]
Os01g0574800	88.655	39.2663	25.6881	22.304	35.3874	36.1308	98.936	53.592	34.0602	13.733	25.281	29.9098	71.1957	50.9321	17.8614	12.4725	19.0444	23.3296	19.5225	20.5832	26.1052	31.2553	34.0671	27.1619	49.2584	19.812	19.0537	18.3575	20.1108	10.1013	-//-
Os01g0575000	77.3846	73.8503	107.938	148.398	124.976	88.2764	81.4996	90.6787	133.518	129.92	98.014	107.166	71.4606	83.1305	177.64	153.32	113.848	133.042	84.2187	73.5157	164.394	119.721	115.33	97.9161	114.888	89.0799	188.841	181.888	145.113	157.511	RHD3	Protein ROOT HAIR DEFECTIVE 3 [Source:Uniprot/SWISSPROT;Acc:Q0JLS6]
Os01g0575200	2.99302	5.40542	30.2373	5.61461	9.37062	32.7626	9.6007	7.197	15.8882	48.6039	54.2214	17.8649	9.68467	10.2872	8.91283	10.7496	25.5839	12.713	5.31755	4.59548	13.2822	15.8662	11.2646	20.2569	9.52735	2.71325	53.0416	46.6975	52.9061	37.7896	-//-
Os01g0579600	26.4365	35.1428	31.1444	23.32	44.1014	27.4455	16.704	13.9066	27.4351	20.5799	18.4912	40.0374	14.8227	12.998	21.3035	22.8378	27.6884	62.623	23.2645	27.1456	25.7408	36.2046	39.368	34.1529	4.39545	1.75554	15.3948	11.4085	19.4806	31.7932	-//-
Os01g0580000	12.7772	23.2884	9.75324	5.69039	6.66575	13.2424	12.7603	15.6282	5.94866	6.95657	8.98927	7.6736	13.1448	13.8055	4.73296	8.36457	13.7866	7.88613	28.7757	30.0198	6.43644	6.9938	5.69904	8.75097	7.50745	16.655	2.82158	4.33079	4.55875	3.5531	-//-
Os01g0580200	0.223593	1.78425	1.70876	1.59456	0.802527	0.392149	0.328188	0.0705367	0.442094	1.16325	0.248037	0.45448	0.126944	0.0751753	0.536526	1.21934	0.32389	0.576668	2.50877	2.20526	1.18027	1.29303	2.30158	1.00821	0.511277	3.47028	0.482536	0.345151	0.362147	0.47619	-	Beta-galactosidase 2 [Source:Uniprot/SWISSPROT;Acc:Q8W0A1]
Os01g0580800	23.9029	20.862	26.9818	17.8514	20.6437	28.8253	13.5124	19.092	15.8045	15.861	17.9498	16.9555	17.0666	17.2919	10.5632	13.2018	19.2827	14.771	11.1525	11.8827	16.2706	24.4893	25.2041	36.0798	23.5209	11.4124	45.1515	34.86	44.9092	35.761	-//-
Os01g0581300	43.4501	51.3394	24.3157	26.2305	19.2912	20	51.3622	58.036	18.2277	21.3864	9.30366	11.2006	46.2036	56.3524	15.2934	25.3158	14.2167	11.9387	48.4193	60.7921	24.9655	29.152	10.7895	21.846	63.8454	59.9381	2.8739	6.49778	9.98558	2.17326	-	Lycopene epsilon cyclase, chloroplastic [Source:Projected from Arabidopsis thaliana (AT5G57030) UniProtKB/Swiss-Prot;Acc:Q38932]
Os01g0583100	16.7339	65.5751	7.00318	16.0172	24.6045	10.7399	39.42	17.1405	5.03672	6.39293	20.5966	11.1134	27.1615	18.1145	4.63712	6.80242	38.591	7.5434	49.1189	38.1517	14.2051	7.44791	31.7768	14.2346	44.502	115.421	3.69716	1.03155	4.75577	3.27495	-//-
Os01g0583300	0.0725787	1.19454	0.274218	0.0669833	0.0651256	0.112018	0.358062	0.0314825	0.0358762	0.0314662	0.036902	0	0.113318	0.0671058	0.0330299	0.142748	0.102043	0.0332107	1.66447	1.77036	0.263394	0.123118	0.0893272	0.0964269	0.554194	4.30839	0.79256	1.93077	2.11923	0.460497	-//-
Os01g0584300	12.2742	65.9551	34.3262	20.1385	22.0275	8.04805	12.0892	6.54213	29.3447	21.6334	15.0919	20.7352	14.5294	9.9393	18.1084	12.1493	15.4148	21.2177	52.1161	44.9779	21.1074	29.6668	19.4181	14.069	0.0720666	0.0787138	0.0761773	0	0	0.0783078	-//-
Os01g0584800	13.7214	32.2621	21.5618	10.246	11.5289	24.5467	7.60855	4.86978	10.4822	11.0324	19.4075	14.8378	7.40081	9.22672	10.6724	12.267	24.6703	14.9547	35.5768	35.3317	17.4286	23.9111	11.2586	12.4848	9.52487	39.0434	16.9382	32.6191	19.7549	15.2202	-//-
Os01g0585100	12.2848	0.732173	4.94147	5.7335	18.0647	4.93831	9.38523	12.6432	4.52548	8.82942	6.9823	11.9896	12.8841	15.1157	3.69878	5.32844	7.26781	8.54949	0.5843	0.442142	5.12781	3.96182	20.5811	4.38545	10.4902	2.0624	2.48384	0.846027	1.89558	2.09736	-//-
Os01g0585300	960.457	301.88	25.3037	32.4895	166.649	276.237	619.836	802.844	42.1029	17.9426	157.161	109.428	646.605	819.996	21.4132	19.8428	167.237	89.5005	241.448	304.029	20.0983	33.4271	134.209	155.903	566.999	260.996	7.09328	4.95709	53.0316	16.3434	-//-
Os01g0586800	0	0	1.2974	0.760596	2.46501	3.25057	0.0821374	0	1.90108	10.6396	5.49386	6.38793	0	0.0846653	0.333382	0.810455	2.40324	1.42463	0.076364	0	2.32621	0.699006	16.1539	6.32626	0.0822599	0	3.39113	0.310978	3.89736	2.59213	-//-
Os01g0587300	1.03808	3.2074	0.641111	0.847504	1.12852	0.770272	1.27137	0.952534	0.572338	0.467364	0.487202	0.553477	0.83116	0.664477	0.14536	0.353371	0.187116	0.182695	1.14871	3.12517	0.326014	0.795809	0.769853	0.654224	1.11187	4.11336	0.947812	0.745752	0.810137	0.740483	-	Protein QUIRKY [Source:Projected from Arabidopsis thaliana (AT1G74720) UniProtKB/Swiss-Prot;Acc:B8XCH5]
Os01g0588900	345.829	192.305	36.786	97.8508	85.8332	104.408	244.704	378.4	50.815	39.6348	109.808	64.573	347.329	287.834	84.5325	47.1276	138.786	70.8198	294.305	273.95	72.159	53.5702	72.6767	81.589	255.178	142.552	63.4562	48.9535	77.3464	66.4652	LOG	Cytokinin riboside 5'-monophosphate phosphoribohydrolase LOG [Source:Uniprot/SWISSPROT;Acc:Q5ZC82]
Os01g0589000	14.88	33.3161	5.06514	11.8646	5.51285	8.08456	17.2334	12.416	7.23239	8.56046	5.01964	6.92396	18.5192	18.2563	6.78789	9.35952	8.98743	6.59755	27.9868	40.2092	7.05614	5.81337	4.1377	4.90693	8.77311	15.9589	4.4513	3.57792	4.25324	3.29318	-//-
Os01g0589200	2.81758	2.86069	9.73814	22.4576	8.61899	6.91827	3.38892	1.77772	15.0037	21.4326	4.55818	7.8461	1.86629	3.3748	9.55861	13.98	5.04181	8.08726	1.38845	2.28469	12.8396	11.8403	4.99148	5.72851	0.920399	0.565478	4.43886	0.869877	1.64795	3.6254	-//-
Os01g0589500	65.6159	63.6328	79.1119	126.772	100.749	65.5512	77.7648	58.9867	112.98	84.8272	62.8436	63.1594	62.6335	63.1549	125.935	105.433	73.4045	105.043	78.0368	66.7236	139.039	119.955	84.1706	88.4228	38.3785	42.5935	50.8432	53.6731	41.0483	40.7253	-//-
Os01g0589800	138.638	141.37	7.64384	13.758	10.1279	45.5226	109.647	126.74	15.5797	8.49421	24.4709	11.2373	126.128	119.52	6.978	11.5185	23.3545	7.60089	118.279	162.351	8.30816	13.5471	12.7558	23.2008	75.9494	133.731	8.69549	13.5003	9.48551	8.31505	-//-
Os01g0589900	0.539003	4.03663	0.905098	0.36848	0.161217	0.754866	0.232786	0.519564	0.236829	0.484674	0.426302	0.428498	0.477917	0.4799	0.3634	0.45153	0.879447	0.182695	4.19529	5.49448	0.57958	0.660352	0.294838	0.194499	0.412466	4.64222	0.720337	1.37851	0.335911	0.194864	-	Putative pentatricopeptide repeat-containing protein At5g09950 [Source:Projected from Arabidopsis thaliana (AT5G09950) UniProtKB/Swiss-Prot;Acc:Q9FIB2]
Os01g0590300	0.605049	0.270972	2.61258	2.39315	2.40434	0.733722	1.2405	0.599892	4.27257	1.72379	1.23053	2.39643	1.07962	0.639341	5.9004	2.63503	0.56712	2.29398	0.576655	0.314681	2.90155	2.05274	2.05671	1.14837	0.54353	0.508855	4.10381	3.03325	2.48106	3.62798	-//-
Os01g0590700	2.85375	11.157	1.59851	1.04124	1.459	2.8168	4.25637	1.81363	1.47624	0.920728	1.41722	0.890325	2.17598	2.51583	0.936282	1.37056	2.02169	1.06288	11.1798	10.317	1.44509	1.57612	1.38858	1.85163	1.10294	6.60942	0.252076	1.05179	0.42698	0.323908	-//-
Os01g0591000	22.3267	10.1649	0.71661	0.266737	0.389009	1.22669	15.814	21.6887	1.28578	1.28435	2.38792	1.35705	13.6126	14.1963	0.559001	0.675027	1.55768	0.429812	22.5357	23.9116	1.96663	1.53211	1.06714	2.87989	20.1864	30.9103	1.3036	1.67677	1.89522	1.12847	-//-
Os01g0591300	8.86283	22.7107	10.2354	3.51465	1.24261	2.69836	4.28546	14.3265	6.33186	7.98507	6.72413	2.91052	7.56745	13.7002	5.57742	5.7197	4.51057	1.23565	35.223	31.2329	4.89997	5.9609	1.87482	2.85176	3.66985	41.7479	5.32565	8.34768	1.81617	1.18278	-//-
Os01g0592900	1.98239	6.28471	3.00271	0.840608	1.50639	3.41794	1.53788	2.33956	0.794522	1.5176	3.03287	2.10839	2.04483	2.31177	1.59302	1.94949	3.06339	2.41895	6.38936	5.87777	1.5069	2.16614	1.62657	1.85076	0.369001	1.92757	0.152628	0.384126	0.44193	0.226628	-//-
Os01g0593200	5.10461	5.23168	2.59624	0.951274	1.7617	5.9467	7.26439	7.87756	2.37768	2.55356	4.3922	1.97539	9.34928	8.12331	1.42958	2.17207	4.23255	2.11119	7.81802	4.32437	3.29532	2.70599	1.36928	2.52148	5.42335	5.10488	8.2495	8.89002	6.60717	5.84512	-//-
Os01g0593500	3.31857	9.74235	6.64104	1.40159	2.01884	12.2404	1.86675	2.48862	2.5023	2.82873	9.32303	5.03048	3.86403	3.38036	1.48465	4.1485	9.85882	3.60326	9.28748	9.70633	2.14331	4.0551	2.1691	3.68662	4.95174	12.6934	5.55466	11.7794	8.85204	6.47866	-//-
Os01g0594300	0.611364	0.0504369	0.364716	1.90057	2.33869	0.198647	0.404073	0.195405	2.73572	0.418506	0.0981608	0.201444	0.0669844	0.0595013	0.38073	0.348073	0.0603199	0.382815	0.187836	0.023429	2.68578	1.06437	2.77216	2.53649	0.144527	0	0.427759	0.036425	0	0.0314088	-//-
Os01g0594600	1.65868	1.80777	0.905755	0.57405	0.906961	1.63999	1.02287	1.52891	0.409948	0.269667	1.08053	0.533114	1.40276	1.36586	0.353835	0.509734	1.19032	0.711545	2.80969	2.54755	0.493784	0.857294	0.616684	1.10185	0.512198	0.356008	0.689072	0.234707	0.41044	1.03722	-//-
Os01g0595600	5.25693	205.556	3.93998	2.53129	2.82	12.2585	10.6096	6.98962	0.67788	5.99507	19.349	0.970976	14.3932	8.08325	1.30021	3.03438	21.1556	1.09815	103.738	104.43	1.50341	3.05329	1.73472	6.98427	10.2148	46.2539	5.6429	2.91079	12.1033	4.9083	-//-
Os01g0597800	3.3327	10.0341	61.213	2.89305	7.99431	43.9249	0.976731	2.26148	15.9519	19.3127	33.9232	31.2523	1.33948	1.18984	6.84759	4.12107	12.6807	3.53313	5.55854	7.2799	4.58039	24.2928	6.76859	35.1007	0.118568	0.0323762	2.69463	1.30736	7.08733	7.27927	-//-
Os01g0598600	8.30461	14.3121	0.843458	1.15378	2.56406	2.17067	7.48917	8.87017	6.66516	0.348428	1.54367	2.19624	9.20172	9.32965	2.76339	0.790333	2.13433	2.36992	3.23936	6.17686	1.70134	1.70413	0.32971	4.5478	8.46295	8.32358	7.20743	8.79445	10.6505	3.26868	-//-
Os01g0599550	7.85191	16.8735	3.54081	2.4311	2.15913	4.41742	3.06714	9.64647	1.52746	3.33827	5.20278	2.3106	3.26913	9.13332	0.899095	2.96409	3.82229	2.20209	22.2421	26.4466	4.15937	4.81221	4.15649	3.58947	0.0455068	0.0497043	0.0721539	0.0286726	0.0250704	0.0494479	-//-
Os01g0600400	2.92942	4.44832	1.90231	1.8925	1.47859	2.40191	4.20424	4.03447	1.66524	2.76233	2.42034	2.09596	4.30693	4.43521	2.36635	3.31292	3.26062	2.44632	6.22954	7.38549	1.59466	1.3355	1.29194	1.45949	3.15789	9.84448	1.3213	2.36276	1.34104	1.57271	-//-
Os01g0600500	9.29307	11.8137	3.98992	5.62199	3.79034	4.32345	10.0109	8.60217	7.69269	4.97356	5.83274	4.69251	9.02495	9.04453	5.01837	6.03425	5.04293	4.88307	11.1983	11.5258	4.63924	4.56333	3.42944	3.07189	8.50797	19.0217	3.25109	4.37911	3.87296	3.47222	-//-
Os01g0600900	1845.77	3911.94	17.2425	23.5078	106.978	199.293	11623.4	1265.09	106.882	51.289	248.799	490.29	2414.27	2155.88	67.4904	80.0866	399.572	290.671	2741.42	2868.79	27.5389	52.0302	51.2621	242.528	4123.1	4765.27	38.4303	101.32	343.23	137.646	CAB2R	Chlorophyll a-b binding protein 2, chloroplastic [Source:Uniprot/SWISSPROT;Acc:P12331]
Os01g0601675	0	0	0.227538	0.277903	0.162117	0.185897	0.0180065	0	0.992297	1.74064	0.877775	1.4363	0.0626849	0.0556822	0.602957	0.572498	0.301057	0.826715	0.0167409	0.0146168	0.418898	0.85133	0.0494139	0.284487	0	0	0.74342	0.0681741	0.596092	2.21425	-//-
Os01g0602466	3.2736	1.147	7.38465	6.11353	2.59185	1.39685	3.52365	7.31713	8.37638	7.11297	1.68401	6.9233	5.45184	6.62323	5.99419	5.30232	1.66054	5.60406	1.44528	1.51429	6.56901	5.65114	1.32721	2.01259	2.80237	1.70047	3.36449	1.35152	2.21097	3.83452	-//-
Os01g0602800	7.9569	14.0136	1.4092	0.417242	0.953326	4.06447	10.3003	4.90266	1.89954	0.509611	2.27566	1.75886	5.55278	4.57716	0.905277	1.00033	3.75024	1.73772	14.2137	9.36529	1.29204	2.01314	1.27977	3.66395	22.6823	19.895	3.67048	13.1016	21.3003	7.08289	-//-
Os01g0603300	57.4167	5.43365	6.68692	7.66014	12.9677	14.6941	136.594	52.861	18.1004	4.91081	11.1211	7.77251	73.4338	44.0586	8.79881	5.80962	12.4476	8.53421	10.179	7.00333	8.41628	8.86192	11.8979	29.1466	42.3683	4.02402	2.22534	4.8637	15.5609	3.33605	-//-
Os01g0603500	2.26429	3.6941	0.480127	0.511769	0.248788	0.427921	1.78234	1.96437	0.137052	0.280478	0.751842	0.619923	2.35684	2.60625	0.252357	0.181772	0.779638	0.676636	4.58582	3.1628	0.209624	0.235164	0.79623	0.818585	1.16232	3.44588	0.131638	0.209242	0.228693	0.180427	-//-
Os01g0603800	0.0986292	0.216439	0	0.0910254	0.0177002	0.0608895	0.23002	0.222469	0	0.0855205	0.0802354	0.0176419	0.225853	0.328291	0.0179541	0	0.0184893	0.0361048	0.164501	0.186718	0.0536899	0.0167309	0	0.0174716	0.0354404	0.0387094	0	0	0	0	-//-
Os01g0604000	1.11943	0.475226	2.11472	2.53977	1.88339	0.431929	0.62757	1.3758	2.07503	1.73907	0.474302	1.58518	1.11663	0.862512	3.18401	1.14672	0.480908	1.57938	0.233383	0.475467	2.28515	2.1363	1.1864	0.743626	0.125701	0	0.177162	0.211202	0.0923341	0.182116	-//-
Os01g0604500	34.4196	9.35422	27.216	26.3141	35.8613	21.3515	13.5175	20.2905	38.5568	25.4544	21.9444	34.1259	23.1523	24.0214	24.031	15.1162	16.9502	24.2177	5.12748	6.53979	28.548	39.4192	27.3018	29.7388	18.8986	3.1347	28.9059	19.9936	27.9231	30.3616	CML12	Probable calcium-binding protein CML12 [Source:Uniprot/SWISSPROT;Acc:Q5ZD81]
Os01g0604600	9.45746	3.86723	5.43754	8.47534	5.65751	2.53854	2.33596	2.9331	6.68488	6.41777	3.25217	5.02597	6.3249	5.15365	2.28715	1.30297	1.84144	2.63417	0.114304	0.43247	0.953384	1.3563	2.47418	3.92531	1.47754	0.0448286	3.68764	1.44816	2.93944	3.65698	-//-
Os01g0605300	0.0319075	0.575165	0.120553	0	0.0572617	0.0738686	0.228964	0	0.0630884	0.138333	0.0973383	0	0.0996348	0.0885042	0.116166	0.0941336	0.0897218	0	0.665221	0.696981	0.0868459	0.0811889	0	0.0565223	0.0286633	0.500913	0.0605965	0.180599	0.094746	0	-	Probable ubiquitin-conjugating enzyme E2 37 [Source:Projected from Arabidopsis thaliana (AT3G24515) UniProtKB/Swiss-Prot;Acc:Q941B6]
Os01g0605700	2.28649	8.08966	0.493648	0.602917	0.527576	0.403308	4.57068	3.91057	0.58126	0.113291	0.265724	1.16853	3.67191	2.23487	0.475684	0.578195	0.551096	0.956576	10.4056	5.94591	0.474162	0.997371	1.28646	0.231451	3.28641	19.7425	3.10167	2.95811	1.16391	0.637683	SWEET6B	Bidirectional sugar transporter SWEET6b [Source:Uniprot/SWISSPROT;Acc:Q8W0K2]
Os01g0606000	0	1.07559	0	0	0	0	2.72961	0.465884	0.471913	0.0517379	0.0606757	0.213459	2.67061	1.54473	0.5974	0.176034	0	0.0546064	0.0497598	0	0.0541353	0	0	0	0.0536016	0.761094	0.566591	0	0	0.0582437	SWEET6A	Bidirectional sugar transporter SWEET6a [Source:Uniprot/SWISSPROT;Acc:Q8LR09]
Os01g0606050	6.32799	22.0316	7.24153	1.57234	1.09196	4.41374	3.92962	3.48391	4.57166	2.63795	4.57862	3.26508	2.78665	3.82553	2.76905	2.51312	7.64226	1.67052	26.6902	21.1772	1.87693	6.08973	1.79729	4.95813	4.26344	26.7461	2.42665	8.12771	3.13172	2.25694	-//-
Os01g0606400	1.60625	13.1863	1.28576	1.28141	0.952729	1.3656	4.15143	3.04679	3.36434	2.05374	1.19042	1.41221	1.50188	3.70024	1.685	1.98119	2.80698	1.02152	15.8472	18.5742	1.82781	2.37839	0.80417	2.17021	0.0244566	0.0534248	0	0	0	0	-//-
Os01g0606900	0	40.9594	12.0387	6.15209	1.62696	0.246918	0.191338	0	13.5493	2.45073	2.33182	2.14624	0.0555077	0.0986134	18.3474	10.7508	2.64921	2.34259	28.151	30.9084	9.72495	16.8713	1.44395	0.283403	0.0479059	20.9298	1.06341	2.83731	0	0.104109	-//-
Os01g0607600	0.826823	1.42563	1.90038	2.59447	3.14078	0.616788	0.815814	0.812944	2.6702	2.70044	0.252234	1.84868	0.401621	0.789957	5.6191	3.82157	0.490828	3.75817	1.35605	1.38468	3.40068	2.12724	0.972395	0.781158	1.55979	3.62365	5.88842	4.61749	5.51049	4.76178	-//-
Os01g0607800	2.59669	31.7758	2.174	0.490193	0.264777	0.728676	9.58147	5.63184	1.51694	1.48399	0.720144	0.950059	7.24848	7.42091	1.28916	1.33483	1.7148	0.972163	40.1598	47.0532	0.963776	2.30255	0.33896	0.784073	3.1279	44.3554	1.40098	3.13992	0.759379	0.17282	-//-
Os01g0607900	1.30762	1.76835	0.339053	0.094652	0.115034	0.217647	2.11586	2.71371	0.354869	0.400175	0.0521451	0.045862	2.8022	4.69384	0.116684	0.226927	0.216292	0.117323	1.00495	1.28816	0.209359	0.195722	0.210376	0.249806	0.230328	1.23271	0.267812	0.348295	0.126891	0.0750825	-//-
Os01g0609300	3.36488	7.45446	8.56025	5.87967	10.7287	16.9649	2.61582	5.81888	9.55834	28.8653	35.0836	14.4652	5.23026	3.50522	5.06358	5.91213	19.2601	13.5494	13.4132	6.07615	9.11784	4.45223	12.3321	37.0755	4.85655	5.85477	18.745	6.83099	68.676	17.7365	-//-
Os01g0609501	0.36269	2.84255	0.513871	1.50628	3.17309	2.58895	0.650657	1.41592	2.06173	5.18901	8.11389	2.18953	0.755029	0.503011	0.247585	0.891677	2.2097	1.82557	0.831769	0.660213	0.411322	0.307623	2.23193	4.97927	0.651627	0.800698	1.63589	0.205286	10.0517	2.3012	-//-
Os01g0609900	1.88523	3.96198	30.7996	19.3321	24.8608	57.3309	6.46348	1.72032	23.9391	70.7266	90.8259	44.3623	2.70359	2.32409	14.2102	23.0438	49.4512	26.0072	5.52005	4.19941	29.2417	16.748	29.5505	42.4127	2.05735	3.32956	32.8857	26.0678	59.3112	64.6257	-//-
Os01g0610100	98.5259	77.564	134.543	81.4074	86.6582	108.465	72.1233	73.3582	94.8541	102.124	102.428	99.765	79.174	73.9358	84.6944	98.3137	113.638	101.798	78.9116	56.0264	93.2139	123.162	102.833	122.207	76.2437	72.967	117.454	119.225	105.492	105.017	-//-
Os01g0610300	5.5697	16.5924	3.84667	4.55994	4.40661	6.14677	7.62821	7.06607	3.90769	3.94663	6.15092	3.85648	5.54799	8.36134	3.97923	4.21101	6.59585	4.08323	21.2012	22.4358	4.67286	2.99698	4.10316	4.56189	5.08409	10.4303	2.38849	3.25419	2.48969	2.71835	-//-
Os01g0611300	0.698008	2.00588	0.439538	0.214732	0.782911	0.448875	0.991331	0.353238	0.23002	0.201745	0.473194	0.312134	0.242179	0.752935	0.476485	0.228808	0.981377	0.319396	3.10451	2.41414	0.211094	0.394687	0.477268	0.309121	0	0	0	0	0	0	-//-
Os01g0612200	57.8749	35.6199	66.1439	28.8924	47.8042	87.4164	47.9102	48.1243	39.2978	48.3969	65.903	51.3309	47.4491	47.0996	38.742	51.1756	96.7177	58.871	39.9624	26.5439	35.0677	55.9007	46.1912	84.5838	30.9599	24.587	37.8108	61.1633	68.293	50.0596	-//-
Os01g0612900	22.1897	13.1228	7.56227	4.80093	6.38173	16.2456	17.0969	20.8018	4.41955	6.8716	20.4566	5.92457	21.6161	17.4352	4.25387	5.99489	23.1604	7.36415	11.2181	8.67029	6.08385	7.75576	7.03597	10.7628	32.3464	8.33403	4.12921	8.09701	16.4122	8.09269	-//-
Os01g0613800	0.702172	2.82498	1.59178	0.51843	0.714074	2.60095	1.63758	4.54842	0.971849	3.00364	4.09375	2.00957	4.7263	2.89986	0.809531	0.230173	4.91422	0.813963	1.05402	2.011	1.23165	2.38225	0.691365	2.32187	0.378467	0.321514	1.51132	0.37094	0.973013	0.731099	-//-
Os01g0614900	21.5801	18.5884	38.2629	62.3477	64.2701	26.788	22.5832	26.4955	46.9357	50.5043	24.8703	51.5225	23.6601	27.1548	78.1556	63.6455	32.7682	61.2041	20.8073	18.8706	58.9046	42.5166	80.1351	47.9487	33.7315	24.7635	68.1105	45.9266	40.9908	61.1281	-//-
Os01g0615050	4.84794	2.21639	927.182	198.822	312.392	2054.59	56.6216	22.869	1176.62	2901.63	2554.96	1531.98	76.9529	35.1119	346.566	548.359	1917.68	1120.72	6.31701	1.98558	524.507	675.548	290.792	1960.45	67.0492	1.28828	1846.46	628.486	2964.57	2651.31	-//-
Os01g0615100	6.12768	0.208805	304.495	122.818	210.016	646.599	12.6657	9.01411	714.702	1387.68	1425.44	1107.86	30.5041	13.3019	236.55	252.043	1168.19	671.842	1.11089	1.16393	258.635	304.834	183.515	1212.32	29.6772	0.130704	1103.26	196.94	1575.1	1517.19	-//-
Os01g0616100	28.5814	31.4127	55.2177	57.3566	55.3484	33.5459	36.0709	34.2236	55.2635	58.7292	43.0551	49.7864	36.7373	36.8737	69.7545	63.3389	39.5616	58.2443	35.6696	29.7887	66.0638	54.6571	44.9392	39.4152	50.7238	45.0654	81.0411	90.2545	78.3893	90.4121	-//-
Os01g0616400	24.5093	23.6843	47.2114	51.4335	50.0403	29.2148	29.9003	29.144	47.9474	47.7442	29.3723	46.5594	31.0301	32.1233	55.618	64.942	37.8479	59.4855	23.4078	20.7078	42.8583	43.7462	37.0561	36.3231	23.4496	19.4277	42.6382	45.1643	42.1327	56.5347	-	Zinc finger CCCH domain-containing protein 8 [Source:Uniprot/SWISSPROT;Acc:Q5ZDJ6]
Os01g0617600	2.9016	6.86403	4.75225	1.89173	1.52874	5.6287	1.67145	1.33946	2.21064	2.63136	5.08908	3.14264	2.13353	1.96902	1.96256	2.1728	4.96533	2.63108	5.1725	5.83425	1.81137	3.18356	0.982893	1.9334	2.48701	5.58952	6.44579	9.70331	5.40147	5.66463	-	Protein ROOT PRIMORDIUM DEFECTIVE 1 [Source:Projected from Arabidopsis thaliana (AT4G33495) UniProtKB/Swiss-Prot;Acc:Q689D6]
Os01g0618000	1.19889	1.38706	2.15699	1.73873	1.58805	1.85036	1.22902	1.53537	3.61217	2.27711	2.148	3.67624	1.24789	1.0557	1.92261	2.52642	1.81938	2.92582	0.142829	0.78981	1.13951	1.54951	2.24846	6.01736	0.410284	0.0560159	0.162633	0.129254	0.169523	0.278635	-//-
Os01g0618100	7.23136	158.69	11.584	9.9206	6.35724	5.91977	11.3074	4.23886	8.9846	4.82978	4.96854	4.32617	6.25548	5.51149	10.7177	7.01524	8.01458	6.6626	145.955	158.637	7.89068	10.402	4.45004	4.1113	2.41409	139.701	2.69099	5.91828	1.7894	1.19235	-//-
Os01g0618200	4.7708	32.8829	9.13891	2.88046	4.88101	6.53744	7.1589	5.10589	6.43558	6.14709	10.2468	5.94161	7.10062	7.70903	5.11336	6.05087	9.48676	5.99824	31.2335	36.9127	4.53066	10.4754	5.37784	7.5824	6.52873	24.2364	4.10681	11.1546	6.0461	5.09211	-//-
Os01g0618400	8.97776	47.2651	4.55602	5.14634	2.17657	5.2929	10.7539	5.15207	3.8865	2.36921	3.34553	3.09203	6.81989	6.85716	7.23244	4.11277	4.75628	2.62814	47.0837	64.8011	4.02203	4.56408	2.03603	2.66706	5.61039	65.1087	5.48034	8.30082	4.44309	2.88484	-	DEAD-box ATP-dependent RNA helicase 25 [Source:Uniprot/SWISSPROT;Acc:Q5ZBH5]
Os01g0618800	146.525	97.8121	33.1008	48.1165	49.224	62.9656	113.915	164.974	28.9808	35.3539	47.53	40.949	137.307	175.823	36.9804	45.9182	63.0536	53.0872	122.87	130.884	46.2617	40.2517	47.0871	48.3769	203.852	159.039	39.2153	46.9124	53.6834	55.6446	-//-
Os01g0619800	5.47535	13.6897	1.67536	0.747308	0.934178	2.46972	4.60003	3.27823	1.37231	1.03645	1.76444	2.03463	3.41146	3.60077	1.40382	1.25132	3.50574	2.11726	14.7595	10.023	1.81913	2.74717	0.696032	3.31278	4.26051	7.03699	2.5996	4.97602	5.49583	3.38743	-//-
Os01g0619900	58.6307	154.512	6.69215	3.45891	8.15407	19.3342	74.1892	39.1506	17.3078	3.78393	10.9635	9.87207	54.9885	35.127	15.2337	10.2996	25.9377	38.1047	151.607	95.7363	13.741	17.0263	2.94876	23.9644	148	135.104	29.8357	100.022	132.123	53.5223	-//-
Os01g0620301	14.3184	140.239	3.23593	0.364818	0.788223	7.21943	5.1216	14.0603	0.130264	0.190419	7.36938	2.08192	11.1091	10.5585	0.439741	0.431925	5.92821	5.58715	82.7788	83.0212	0.677425	1.2666	0.216228	1.08926	3.03809	10.2566	0.291944	1.88936	1.3042	0.428727	-//-
Os01g0621300	17.1858	7.62161	5.64194	1.00581	1.35404	8.1029	13.6671	17.9277	0.828788	1.76276	8.73797	1.64949	15.8595	19.3585	0.87749	1.1748	7.91673	1.30426	8.65158	6.89767	0.969756	3.5908	1.41011	3.48989	10.8069	9.25378	1.37319	2.44369	2.11594	1.41159	-//-
Os01g0621900	80.422	8.47043	38.0315	23.5182	48.8933	66.9674	50.7528	70.5278	31.7659	49.2221	97.349	48.7798	78.7736	80.8479	29.101	43.7116	84.4679	53.648	10.979	6.82785	38.0683	35.2741	54.7065	46.9011	66.7005	8.91492	61.2487	63.9313	79.4706	79.0964	-//-
Os01g0622300	16.0905	49.4554	17.5397	17.6804	12.7795	19.0632	26.9441	17.3852	12.1278	16.7569	16.6185	17.3214	21.9082	20.1599	13.6893	15.7408	18.3896	14.8024	53.8142	65.8908	16.2755	16.32	15.7877	17.0053	14.8319	55.6488	12.8455	17.9294	15.8432	17.2237	-	Uroporphyrinogen decarboxylase 1, chloroplastic [Source:Uniprot/SWISSPROT;Acc:Q9AXB0]
Os01g0622600	35.6453	35.0392	84.5177	49.0964	49.3611	90.9632	38.4193	44.6339	64.2861	67.2746	103.956	60.0621	43.2583	40.9542	63.0351	61.5394	93.8541	64.0495	40.2799	29.6819	63.9008	81.5841	35.3263	61.6228	41.8759	26.2387	99.0063	121.341	97.8509	96.6539	-//-
Os01g0622700	80.3961	21.8484	46.6647	49.0598	59.7405	42.8095	95.3642	85.6159	48.2886	44.0843	38.7445	50.3283	94.6152	88.8828	54.236	56.4783	52.1467	82.4208	23.6141	20.6761	55.5843	56.2658	46.0416	60.4194	77.3523	29.0767	49.3394	55.7904	67.4005	68.1065	-	Probable protein ABIL1 [Source:Uniprot/SWISSPROT;Acc:Q9AXA6]
Os01g0623200	2.89922	0.321543	26.6614	4.5689	4.12313	14.6692	1.86456	2.183	24.2006	5.62068	23.1682	12.0107	1.50886	2.85762	8.71308	4.62632	8.30626	5.682	0.319329	0.139406	3.47408	10.9497	2.91744	7.41302	13.661	0	24.6212	16.9362	29.617	37.8579	-//-
Os01g0623500	8.33635	1.32855	9.29982	10.8011	11.4184	6.27186	4.04082	9.93159	6.81813	12.3627	9.02018	8.49406	7.75861	8.48065	8.45414	8.335	7.05198	6.33281	1.85903	1.25118	12.1982	9.94618	10.784	10.366	6.36231	1.04807	13.2961	8.254	13.5607	13.4866	-//-
Os01g0624700	0.606794	1.31696	5.37879	3.36008	3.01559	5.43903	1.46538	0.202469	4.15305	4.73531	6.4077	2.75519	0.631595	0.302097	2.1242	5.64591	5.07505	3.41733	0.817431	0.917634	6.26751	10.808	1.68513	5.70525	0.167722	0.50378	5.18572	8.40133	7.53066	6.92541	-//-
Os01g0625200	1.40063	0.203283	0.195996	0.0478759	0.0930962	0.600479	17.0305	0.225019	0.615415	0.089961	0.422007	0.463949	3.02374	2.54206	0.283295	0.663185	1.41007	0.569692	1.47086	0.64212	0.282388	0.175996	0.553332	1.28652	4.75328	0.712587	0.147777	0.234895	1.38634	0.101273	-//-
Os01g0625300	7.29409	5.3614	1.32344	0.15213	1.77493	9.922	2.66144	5.97042	0.285183	0.393057	5.36387	1.99023	5.27595	2.81955	0.187541	0.243154	4.32614	2.75309	2.9555	2.73053	0.261717	1.53792	0.507192	1.46001	5.40486	2.14301	2.23048	2.37915	8.48416	5.22933	HSFC1A	Heat stress transcription factor C-1a [Source:Uniprot/SWISSPROT;Acc:Q6VBA4]
Os01g0625900	0.370473	0.399238	0	0	0.0415537	0.0357366	0.290771	1.40613	0	0.0401543	0.0941819	0	0.578423	0.685074	0.0421497	0	0	0.0423805	0.077238	0.033719	0.0420149	0.0392781	0	0	3.24485	0.545254	0.439736	0.419383	0.595879	0.316424	-//-
Os01g0626900	16.5372	30.9382	12.2649	9.80744	10.1125	10.9656	17.251	19.7401	9.83965	11.0731	13.3908	10.271	18.2969	18.8862	9.25412	11.2334	14.5533	12.8922	40.3516	38.1975	11.0305	14.1043	11.7597	12.1248	16.6715	36.7791	7.67712	13.451	13.3677	10.2534	-//-
Os01g0627933	33.5856	55.664	26.6364	26.3365	20.9749	31.8057	22.5105	42.3102	22.0369	28.5705	35.2555	28.064	38.3841	46.6833	21.6162	27.3273	36.0726	25.3284	54.582	61.1366	23.8205	24.0136	13.1035	21.5653	2.51983	6.86229	1.70468	2.70963	2.18412	0.985701	-//-
Os01g0629400	47.5092	37.4112	15.5958	21.7987	24.1815	33.8158	56.2551	69.5913	13.4322	15.331	35.1812	20.7622	55.6792	56.9465	19.0002	20.5288	51.1094	28.8211	47.236	44.4202	19.8374	18.6216	21.2996	25.0647	60.8656	36.1091	12.7308	17.8252	29.9693	22.4408	-//-
Os01g0629600	1.60956	1.92726	11.4024	2.55832	3.49033	7.31456	1.20313	1.28	5.34833	7.67601	11.3208	4.95836	0.7446	1.24016	1.34291	5.18823	5.90893	3.64162	1.56599	1.30219	5.02994	10.4664	2.2011	7.04893	0.803284	0.833508	13.4158	12.6532	14.4711	12.3072	-//-
Os01g0629750	36.8381	35.0174	17.3978	20.7018	20.7004	19.7025	46.2115	32.4332	21.6349	13.3619	16.5974	16.0654	52.3905	39.9618	23.8191	19.2791	27.5205	21.613	28.4395	33.4622	21.4265	21.887	18.0308	19.4639	7.2902	5.72593	5.54142	3.19986	3.06861	2.67019	-//-
Os01g0629900	6.14937	4.90931	8.1895	8.17804	6.51179	4.98125	17.9524	6.62712	11.7056	9.04132	6.71925	8.16419	8.78606	5.75629	13.558	8.82681	8.66372	7.65504	5.63783	4.70001	9.63352	9.65393	6.86328	7.7809	17.3959	9.14418	16.4296	14.5277	14.7062	14.503	MPK10	Mitogen-activated protein kinase 10 [Source:Uniprot/SWISSPROT;Acc:Q5ZCI1]
Os01g0631200	31.997	5.33716	1.71821	0.774844	1.00447	3.20348	3.93277	16.5096	1.47558	1.29419	3.41498	0.70916	16.798	22.0372	1.10379	1.33019	2.75429	0.384173	7.35158	6.99616	1.05794	1.4242	1.5691	2.14825	23.7156	5.81218	5.0934	4.48804	4.3397	2.09434	-//-
Os01g0631700	2.56282	2.55638	0.220066	0.188144	0.470381	1.19112	3.44822	0.909552	0.460662	0.0757566	0.296146	0.442786	2.516	2.36956	0.450621	0.0572791	0.409459	0.852872	3.76444	2.18414	0.581291	0.444622	0.310643	0.980203	3.84579	1.51447	0.331849	0.824192	1.52777	0.739116	-//-
Os01g0633000	399.347	628.818	132.193	191.389	147.871	162.971	334.608	309.057	168.479	130.958	134.131	151.951	332.607	337.703	150.307	158.909	154.463	122.456	823.627	854.555	198.511	205.842	182.227	161.293	209.383	571.868	123.197	98.4673	87.1246	101.888	-//-
Os01g0633500	0	3.63414	0	0	0	0	0.118836	0	0	0	0	0	0	0	0	0	0	0	14.7679	7.33133	0	0	0	0.0391145	0	0	0	0	0	0	-//-
Os01g0633800	0.0455489	0.190392	0.0143412	0.0140124	0.108991	0.0234333	0.177046	0.0658593	0	0.0394951	0	0	0.0632142	0.0842284	0.0414578	0.014931	0.128081	0.0138949	0.291218	0.497482	0.0275501	0.0128778	0.0124578	0.0268958	0.0409177	0.283049	0.0144172	0.0515622	0.180337	0.0296409	-//-
Os01g0634900	0.125102	1.91193	0.177248	0.173186	0	0.0482704	0.168322	0.542655	0.123678	0.0542374	0	0	0.0651075	0.289171	0.0569327	0.0615128	0.0586298	0.228978	1.35625	2.91489	0.170252	0.318323	0.0513236	0.0554028	0.224764	0.797862	0.118792	0.424853	0.123826	0.24423	-//-
Os01g0635200	38.8188	110.695	1.31378	7.70203	2.38268	6.63529	33.6858	41.2461	3.25016	1.53496	5.78612	4.29733	57.7785	41.971	4.94881	1.86521	6.87411	3.35584	123.48	145.653	4.24465	6.11312	1.0375	2.91189	17.9471	173.445	7.20411	8.30206	3.25406	2.09825	-//-
Os01g0635400	5.86597	9.53119	6.21643	1.65053	3.14531	3.36746	2.75918	4.15806	3.81897	2.48113	8.72926	4.67045	3.3507	4.03465	3.77643	1.33663	9.52135	3.4043	11.5734	14.1157	2.4663	6.37087	3.05219	4.30856	1.34952	5.96616	1.35857	1.2147	1.20371	1.46639	-//-
Os01g0635550	29.0444	47.2208	17.9054	5.52474	7.95781	16.5962	11.7833	26.1109	8.43877	10.7177	35.9602	12.294	30.8662	25.2143	7.56747	6.37747	43.9528	10.6017	33.0038	32.4889	4.52595	13.1165	5.9578	8.88602	17.9253	29.2049	18.2109	18.4473	14.3192	16.2314	ZHD5	Zinc-finger homeodomain protein 5 [Source:Uniprot/SWISSPROT;Acc:Q5VM82]
Os01g0636400	0.2471	0.697185	0.14004	0	0	0.266961	1.0639	0.0428739	0.0977148	0.0428516	0.150763	0	0.10288	0	0	0	0.046322	0.0452274	0.947905	0.575746	0	0	0.0405495	0.0875448	0.266371	2.66696	0.234638	0.167833	0.146748	0	-//-
Os01g0637300	0	0	0.090415	0.11779	0.0286309	0	0	0	0	0.0276667	0.519138	0	0	0	0.0290416	0	1.94397	2.68645	0.0266089	0	0.0289486	0.0811889	0.0261803	0.0565223	17.8572	25.1083	51.507	68.4471	63.4167	42.7318	-//-
Os01g0637600	36.4707	68.513	14.0846	10.608	12.8784	25.0758	26.1933	35.3052	9.95059	13.5221	22.1129	13.8362	38.6081	35.6163	12.8369	14.9083	32.7868	18.7637	63.6266	78.8066	11.3866	13.6487	10.6036	14.1429	27.0138	61.3884	9.38056	19.2009	14.5133	14.1915	PDF1B	Peptide deformylase 1B, chloroplastic [Source:Uniprot/SWISSPROT;Acc:Q5VNN5]
Os01g0637800	0.850827	1.33366	0.0730594	0.0713848	0.069405	0.238757	0.0693801	1.20785	0.229402	0	0	0	1.20764	0.572123	0	0	0	0	0.903048	0.619511	0.0701753	0	0.126929	0.0685088	0.208451	0.30357	0.073447	0	0.076559	0.0755011	-//-
Os01g0638000	9.6	1.36555	1.25851	0.0630597	1.34884	0.580009	0.275799	4.00119	0.337748	0.266607	1.35488	0.397209	10.2057	18.0681	0.310952	0.335967	0.544375	0.312654	2.05131	0.0497511	0.123983	1.07214	11.549	0.544672	0.184141	0.234646	0.421729	0	0.135261	0.133392	-//-
Os01g0638600	3.90001	18.0822	0.271436	0	0	0.0633606	0.846947	3.77519	0.0405854	0	0.333967	0.0367158	3.7603	2.01173	0.112096	0	0.0384793	0.0751401	10.8184	6.15769	0.0744918	0.139279	0	0.109084	10.2523	13.937	0.311858	2.18421	3.16945	0.16029	-//-
Os01g0639200	30.9361	36.9216	11.7239	3.38448	7.42498	15.3471	24.4599	26.5937	5.71706	9.98783	17.0679	8.74609	23.6366	21.1265	2.95269	4.39233	16.834	5.89468	21.0547	13.6933	3.66838	7.25764	7.98534	14.7415	29.1845	8.48806	7.54487	5.05612	14.7053	9.27035	-//-
Os01g0639900	2218.8	2539.05	76.2302	28.835	66.6169	239.218	2363.61	2602.87	173.031	85.0952	218.415	85.9315	2898.02	2967.38	120.792	185.314	295.789	86.6759	3156.95	3156.9	80.4187	306.454	96.9177	183.216	2250.2	1826.57	102.676	129.056	190.495	95.2218	-//-
Os01g0640800	9.74538	15.4439	7.13695	2.49615	3.73669	8.51437	7.35516	8.75248	3.39539	3.72252	6.2428	5.4522	8.66906	9.44714	3.39954	3.96855	9.1747	4.24322	19.4405	19.4433	3.62236	5.8989	3.55776	4.56301	12.1483	23.884	3.66894	6.65805	5.77909	6.03448	-//-
Os01g0641000	10.9901	18.1087	10.1327	10.0043	7.60649	6.6864	20.2879	15.8797	9.78959	4.65087	7.8954	8.42011	19.9114	13.2479	10.9589	8.22564	8.01591	9.02793	18.6116	19.6368	8.30346	10.2441	7.54019	5.61459	15.7356	22.1554	9.11798	10.4453	6.20008	5.93134	-//-
Os01g0641700	29.0593	12.0595	22.0934	21.587	23.2966	16.543	31.4498	31.244	27.8807	28.9559	18.6503	21.4305	32.0321	28.0572	28.3136	31.3878	23.6208	33.9182	13.2292	9.71227	21.6103	23.7987	22.0453	20.8439	33.8933	12.5268	19.406	21.8945	19.4739	27.2494	-//-
Os01g0642000	8.23656	0.401368	5.03879	11.6977	22.9381	2.99693	4.32567	12.0327	3.75497	5.0326	2.03966	9.6565	6.88522	8.95705	3.10747	9.73662	3.64011	9.21721	0.284716	0.217518	9.83463	4.85039	40.514	14.5528	10.3894	0.251241	0.162097	0.289863	0.422412	0.916465	IMCEL2	Probable isoprenylcysteine alpha-carbonyl methylesterase ICMEL2 [Source:Uniprot/SWISSPROT;Acc:Q5VNW5]
Os01g0642100	11.4445	0.615558	6.99471	13.7723	26.378	3.98293	4.4283	16.061	5.32435	7.10209	4.22154	14.8515	9.45978	11.7227	3.77857	10.4822	3.99638	13.9649	0.842122	0.490182	14.8623	8.94561	62.8785	21.3666	10.6841	0.440361	0	0.508056	0.888456	1.42379	-//-
Os01g0642200	408.938	787.903	40.3221	133.848	169.202	71.8854	608.479	452.262	88.8778	39.0989	96.1624	74.7148	396.667	501.738	118.108	52.2671	124.808	77.8761	1304.11	958.119	110.035	138.116	279.749	117.063	789.447	1989.29	130.198	216.501	69.2566	46.361	-//-
Os01g0642900	3.53772	23.8448	11.495	2.61198	3.61885	14.906	3.04635	2.45529	4.89642	4.47858	9.92893	5.44204	3.75596	2.28966	3.28436	5.14892	13.0648	4.92114	22.4808	22.4619	6.03416	9.78192	4.23798	7.33224	3.43226	19.7161	8.73417	19.383	10.8551	7.25182	-//-
Os01g0644000	212.933	34.6411	752.397	605.232	796.304	936.705	220.516	107.665	434.52	702.535	804.542	890.826	257.568	175.896	387.224	791.591	970.506	682.335	68.249	39.4654	532.046	692.587	1456.47	1128.74	17.6792	34.7155	158.589	121.009	271.967	377.697	-//-
Os01g0644600	14.4824	0.184061	7.2464	12.9324	36.3163	22.8957	11.0244	5.8406	8.74529	12.1503	9.71178	20.7939	13.6891	9.91607	5.70015	15.0889	16.5829	20.203	0.652834	0.741003	11.1508	11.022	65.5809	42.7811	5.48525	0.384051	1.33803	1.59512	5.73387	6.26595	-//-
Os01g0644900	0.238016	0.124362	1.34891	0.146444	1.70859	15.1226	0.284662	0	1.3334	3.78365	7.01898	1.77392	0.330325	0.146712	0.216637	0.46813	5.35428	1.74259	0.0661634	0.0577686	0.575851	0.740219	1.30196	10.9624	0.285087	0	3.84219	2.69438	15.4703	17.7347	-//-
Os01g0645200	191.54	37.7204	23.4015	15.031	86.5549	259.484	238.915	212.574	19.0323	24.194	170.737	72.3942	178.992	193.394	11.164	25.6021	239.491	80.4345	58.7651	59.0275	18.2032	25.1474	75.7142	158.104	233.543	53.5195	14.1925	19.7241	129.366	52.0938	BASS2	Probable sodium/metabolite cotransporter BASS2, chloroplastic [Source:Uniprot/SWISSPROT;Acc:Q5VRB2]
Os01g0645900	10.3057	129.354	33.9238	20.0951	16.9652	16.6533	3.61424	5.10895	17.8489	16.4275	17.7289	18.8845	6.00871	5.87479	13.8233	14.059	16.0511	17.161	84.2958	82.7404	19.3329	25.1387	22.3479	23.5064	11.903	114.651	13.1338	11.4031	19.1741	14.9761	-	Molybdate transporter 2 [Source:Projected from Arabidopsis thaliana (AT1G80310) UniProtKB/Swiss-Prot;Acc:Q0WP36]
Os01g0646000	0.127609	9.90121	2.33032	0.588854	0.572523	0.262601	0.114463	0	0.462572	0.922071	0.69207	0.418468	0.575573	0.275301	0.774314	1.12942	1.03661	0.50606	9.7195	12.8533	0.578877	1.44312	0.383915	0.301403	0.114634	11.7695	0.484692	1.68531	0.589434	0.124562	-//-
Os01g0646400	1.85679	8.53744	0.584615	1.14243	0.999671	1.14631	4.21932	1.28868	1.10139	0	1.63639	1.2178	1.54615	1.83123	1.12668	0.730391	2.2045	1.81256	11.3553	10.0047	0.898459	3.56973	1.52352	1.6446	1.8904	11.1741	1.76315	1.26115	1.96038	1.20831	-//-
Os01g0646800	7.51432	16.7504	4.81502	6.98728	11.3507	7.99882	10.1273	10.188	5.09562	7.31777	9.17709	8.07133	8.80404	8.32675	4.27892	6.25703	8.35282	10.9373	17.1777	16.7716	6.23511	4.90018	8.65967	7.89308	9.98977	19.0251	3.33461	5.6424	8.05437	6.11856	-//-
Os01g0647000	70.9265	55.4752	41.809	59.4393	81.1137	38.5616	45.9837	46.1384	34.4669	30.6875	43.8888	65.4494	53.7593	51.8772	27.062	29.5692	37.1732	48.0567	33.9133	27.7248	34.1979	50.2739	96.1667	69.4898	48.1632	26.444	15.6192	11.5088	29.2869	22.2351	-//-
Os01g0647200	115.193	6.53199	6.79452	1.69403	1.42448	56.5829	700.057	877.42	0.490446	77.0414	0	1.81911	1585.82	1773.5	7.72125	41.5657	23.7612	4.90328	5.8747	7.80235	10.8022	1.26232	0.0814098	0.263641	3.3424	3.74805	14.2735	0.112317	0.29462	1.64644	-//-
Os01g0648500	5.7738	8.13566	3.82917	4.64841	3.19671	4.83482	3.74652	7.19379	3.88634	3.94121	4.49714	4.22995	6.20159	6.01991	4.3607	4.89272	4.60583	4.66563	10.3471	9.34733	5.23838	4.1678	3.52789	2.61139	4.8005	9.94416	3.26623	3.19849	3.03984	3.53745	-//-
Os01g0649100	60.5319	55.4568	195.516	58.4394	67.4008	144.593	53.4623	46.613	80.6933	133.402	134.652	116.02	65.2471	54.3385	59.0589	89.8442	132.601	86.9686	57.5397	52.1275	85.2416	121.567	78.2545	114.727	54.4652	64.3863	97.3472	148.845	149.617	114.782	-//-
Os01g0649200	37.456	18.7577	95.0605	32.5804	43.8106	73.2313	37.9985	32.3908	50.1614	71.4925	92.9695	67.6401	38.9869	27.661	35.1809	54.2512	99.3791	63.1905	27.4438	20.215	38.5426	66.5831	52.3344	77.2684	31.3901	16.9079	35.5669	44.9747	68.5809	73.8242	-//-
Os01g0649900	0.865633	2.35666	0.645504	0.0420472	0.694978	1.40633	21.2096	1.02765	0.810737	0.948104	1.62151	0.81493	2.6082	1.85346	0.622013	0.627248	3.84332	1.33423	4.44529	2.02357	0.661357	0.888774	0.897169	1.08954	4.3383	6.88416	0.865237	0.773615	1.03718	1.95676	-//-
Os01g0650000	1.68234	2.42514	0.539148	0.110903	0.269568	2.41105	5.38943	0.703689	0.356398	0.937765	2.01624	0.725439	1.3446	0.666636	0.191405	0.413606	1.32345	0.632345	3.78301	2.34055	0.299816	0.305768	0.246496	1.72957	3.45438	1.94546	0.313794	1.19028	5.08476	1.87677	-//-
Os01g0650200	48.0573	19.4404	91.0542	55.7626	71.1354	124.011	36.541	35.4536	59.4772	83.2503	110.493	96.0001	42.7525	36.422	52.0982	91.0346	109.896	122.757	23.8994	20.0007	66.8327	93.6972	73.6208	114.959	45.3784	14.9225	80.9762	95.364	143.546	141.967	-//-
Os01g0650700	20.3725	22.4936	46.663	32.4364	31.959	20.3325	16.7545	18.2862	30.5131	31.8211	19.4725	25.2895	13.7123	20.7938	40.2542	38.6806	24.3433	37.9342	24.562	25.1112	40.4242	44.9343	24.2823	29.6711	17.963	20.9124	31.7204	37.3892	32.3659	34.3069	-//-
Os01g0651100	0.127048	2.75959	0.720025	0.452264	0.16286	0.336147	0.195361	0.330659	0.394749	0.5036	0.166106	0.405809	0.132241	0.100687	0.446029	0.642547	0.34024	0.29898	2.25523	2.69593	0.625735	0.800494	0.119136	0.208984	0.26087	4.20275	1.13747	1.78749	0.556904	0.265746	-	Putative pentatricopeptide repeat-containing protein At5g52630 [Source:Projected from Arabidopsis thaliana (AT5G52630) UniProtKB/Swiss-Prot;Acc:Q9LTF4]
Os01g0651350	0.652477	0.170458	0	0	0	0.0559461	4.35696	0	0	0	0.0737213	0	1.50921	1.27358	0	0	0	0	0.483667	0.105575	0	0	0	0	0	0	0	0	0	0	-//-
Os01g0651400	0.341457	0.267614	0	0	0	0	1.71518	0.118491	0	0	0	0	0.781909	0.820842	0	0	0.0640104	0.0624978	0.227803	0	0	0	0	0	0.0613478	0.134013	0	0	0	0	-//-
Os01g0652300	0	0	1.47038	2.53532	4.76568	0.282658	0.328549	0	0.995806	1.7468	0.558697	2.12931	0	0.169331	0.833456	2.07116	0.42915	3.43588	0.305456	0.0666749	3.157	2.64069	7.58856	6.32626	0.32904	0.718779	0.0869521	0.518296	0.906363	0.446919	-//-
Os01g0652375	0.797949	0.792154	6.23064	10.31	13.5564	0.862084	1.90866	0	4.52282	7.88759	1.94741	10.4669	0.332225	0.196741	2.85669	12.9215	2.54295	11.1485	0.842891	0.154936	11.728	7.39965	22.3915	14.041	0.334515	3.5493	0.353595	1.14417	4.05436	1.14238	-//-
Os01g0652450	1.83141	1.86595	18.5095	30.8464	39.0293	2.89725	3.77832	0.0794411	14.4845	23.7405	4.65581	25.9612	0.190626	0.507992	5.75085	38.6317	5.66478	26.649	0.840004	0.866774	25.0898	17.5528	51.4669	36.9032	0.740339	5.84008	0.43476	1.03659	9.33554	4.02228	-//-
Os01g0654100	4.7844	1.04722	11.1553	18.1395	15.1998	7.25116	6.4953	2.54275	20.6242	14.2021	7.75797	9.59874	3.23024	4.38377	23.6564	16.1072	7.95893	20.2753	1.72536	1.56921	10.9105	11.3697	13.8635	20.5774	3.02018	2.15687	8.96341	4.97689	8.91657	9.00373	-//-
Os01g0654150	0	0	0.0751237	0.183504	0.249781	0.0613757	0	0	0.275198	0.275851	0.161752	0.0355656	0	0	0.579119	0.625707	0.0745477	0.509503	0	0	0.0721582	0.168645	0.130516	0.176111	0	0	0.151044	0.180067	0.118083	0.116452	-//-
Os01g0654200	23.4751	21.1914	31.6306	49.8561	43.7276	21.3677	29.3273	28.0702	40.0964	38.3557	26.0859	37.6899	24.6995	27.5887	53.4164	48.2013	31.5736	55.7536	24.2469	21.3352	48.3956	37.4468	42.7233	31.0132	27.8974	28.1673	34.8601	32.1131	33.9856	43.6204	-//-
Os01g0654300	16.5565	13.9742	21.8539	19.4919	19.4275	17.6088	18.3733	15.008	20.8797	19.6935	20.1816	20.2178	18.7798	12.8548	23.2803	23.7964	20.592	26.1274	15.8428	13.9872	27.3463	27.7254	20.2901	20.3987	17.7333	17.2863	22.1713	30.3961	20.1694	25.5886	-//-
Os01g0655500	44.414	47.2505	80.187	92.3308	80.3255	56.8573	73.5175	101.971	59.4997	66.13	40.2158	72.2834	192.137	274.691	89.4559	83.6206	43.7323	68.9752	55.2556	54.8031	87.0406	83.6248	81.3505	66.6034	40.2702	61.6259	58.3948	74.8888	70.5698	97.5875	-	Probable plastid-lipid-associated protein 14, chloroplastic [Source:Projected from Arabidopsis thaliana (AT5G53450) UniProtKB/Swiss-Prot;Acc:Q9LV04]
Os01g0656200	0	9.64085	0.0804086	0.0392827	0	0	0.114539	0.0369263	0.0420797	0.0369071	0.0432828	0.0380676	0.310128	0	0	0	0.079792	0	4.93394	5.02074	0.115852	0.0361018	0.0698486	0	0.267656	14.8678	0.121253	0	0.12639	0	-	Probable protein phosphatase 2C 8 [Source:Uniprot/SWISSPROT;Acc:Q5SN75]
Os01g0658500	35.9961	20.3578	43.2788	25.1895	32.1813	41.0057	27.0841	30.8278	28.6776	36.128	43.4418	33.9622	31.1542	32.3674	25.8623	36.6305	47.3343	34.873	24.5206	21.5054	32.5385	39.869	44.5731	47.2399	43.1149	25.4865	31.4262	40.9721	40.9145	46.5914	-	Vacuolar protein sorting-associated protein 25 [Source:Projected from Arabidopsis thaliana (AT4G19003) UniProtKB/Swiss-Prot;Acc:Q8VZC9]
Os01g0658900	11.6071	11.7571	6.37234	2.86177	8.6104	7.21103	7.85557	7.16147	2.40271	3.05204	4.04799	6.44592	5.58281	5.77275	1.29674	3.42023	6.40203	5.48379	15.5853	9.42784	4.21992	5.22452	14.0278	8.75902	8.05551	10.6898	0.954953	1.37562	2.28116	2.69957	-//-
Os01g0659200	161.765	140.485	207.2	254.342	234.778	219.153	163.296	137.909	213.137	234.006	198.545	232.676	139.947	142.487	286.357	262.755	256.974	288.866	161.253	126.648	229.556	220.128	240.423	222.029	100.557	93.461	143.84	142.564	136.021	158.739	-//-
Os01g0659800	2.91666	2.96043	1.30973	0.573662	1.1155	1.58661	1.37243	1.74219	1.41809	0.538969	1.99347	1.02631	2.28934	1.81255	0.609272	0.188082	0.851517	0.700123	0.677858	1.25333	0.433802	0.567763	0.627709	1.1858	1.07381	0.891373	1.49829	1.19078	0.899201	1.26015	-//-
Os01g0659900	1.20979	0.0768781	0.0617684	0	0.0880182	0.252322	1.02651	0.482223	0.0646497	0.0567027	0.132996	0.263186	0.544536	0.665093	0.0595205	0.0321544	0.183884	0	0.272674	0.380923	0.0593301	0.0277327	0.0536565	0.0579211	0.79306	0.192491	0	0.370137	0.161818	0.0957491	-//-
Os01g0660200	7.49017	9.23657	10.0928	20.4964	30.55	30.9622	23.7265	33.0809	77.622	125.215	98.1106	83.9468	55.0103	64.556	23.6941	74.2252	48.4571	53.7833	12.5364	13.9206	40.2984	34.9634	10.7873	76.363	28.9848	5.80744	45.7582	20.0413	79.7369	112.277	-//-
Os01g0660900	3.56071	56.0672	23.2373	16.192	18.5894	8.09349	3.0197	3.70688	19.521	13.5848	10.1383	15.9227	2.62807	2.1549	19.2686	16.3621	13.2893	13.0345	44.2713	58.8297	12.5697	22.184	22.4697	11.8698	2.6171	44.8466	7.00816	15.9033	3.07583	6.63541	-//-
Os01g0661000	2.39779	9.97707	2.51191	1.28752	1.25181	2.99423	2.3072	1.28593	1.68089	1.58768	1.68462	1.6376	1.36134	1.28988	1.8253	1.07181	2.94215	1.91508	10.7979	7.8724	1.81946	2.03373	1.39507	1.42872	0.861596	5.98861	0.95214	1.92471	1.16509	0.893658	-//-
Os01g0661400	7.24869	18.6045	12.1256	5.31103	5.36234	14.6036	3.02764	4.6084	3.77455	5.32569	10.6346	6.28496	3.97406	4.55333	4.58308	6.63865	14.5221	5.97543	20.396	19.2586	7.53035	10.0904	5.7206	7.2535	3.77777	20.4139	6.46277	16.4113	9.31075	6.37345	-//-
Os01g0661500	40.2861	17.1041	32.1628	86.8137	103.639	35.1862	56.5855	38.4575	43.343	50.2222	34.2293	61.1248	41.02	40.446	55.6443	67.4023	41.5047	64.9097	22.2214	19.6502	81.763	50.7791	118.111	57.2556	24.112	26.5751	33.3511	40.0349	35.1981	33.6181	-	AMSH-like ubiquitin thioesterase 2 [Source:Projected from Arabidopsis thaliana (AT1G10600) UniProtKB/Swiss-Prot;Acc:Q6NKP9]
Os01g0662300	84.0246	286.193	11.0592	14.4923	14.9556	16.3698	172.978	51.3849	19.201	5.37469	7.1436	10.3482	69.2502	79.4715	14.9194	15.1714	17.559	17.018	276.724	400.482	9.37289	10.5148	11.9802	27.3289	50.4859	219.489	5.62432	11.6948	15.5428	8.47074	-//-
Os01g0662600	747.442	257.26	368.288	448.537	503.887	646.048	443.46	680.374	385.117	279.452	515.984	490.757	618.777	618.801	597.894	385.62	531.463	431.881	206.398	257.427	287.453	382.748	432.376	385.246	705.877	210.089	494.678	223.063	340.393	434.474	-//-
Os01g0662700	13.8855	51.8833	1.42017	1.71411	2.46018	1.16027	36.1754	8.40171	3.8909	0.690193	0.989296	1.50289	13.9468	11.203	4.1457	1.26114	1.11913	2.22584	40.7133	60.3085	2.88869	2.21293	1.30623	1.56672	8.3423	45.8626	1.76363	1.80214	3.06393	0.733815	-	1,4-dihydroxy-2-naphthoyl-CoA synthase, peroxisomal [Source:Projected from Arabidopsis thaliana (AT1G60550) UniProtKB/Swiss-Prot;Acc:Q8GYN9]
Os01g0663051	0.535043	23.0634	0	0	0	0.0688152	1.99969	0.464172	0	0	0	0	0.464093	0.0824495	0	0	0	0	14.5756	14.2197	0	0	0	0	0.961285	76.9964	0	0.100946	0	0.174089	-//-
Os01g0663400	5.00899	19.0679	2.06326	0.382338	1.35176	5.49297	5.26998	5.55441	0.744656	1.07765	3.56165	1.71783	5.64493	3.79556	0.239952	1.03702	4.73029	1.48206	15.6095	14.1774	0.717552	1.4694	1.8232	2.00146	12.0105	25.2758	2.78945	5.15866	6.22533	3.93357	-//-
Os01g0663800	54.8767	38.6523	54.3113	76.5872	66.8915	76.3147	54.6958	61.6057	62.8195	56.2593	73.4861	57.6968	58.4252	58.066	92.3449	73.8702	69.0186	59.9263	43.0536	41.1819	79.2468	60.6896	56.0905	50.8022	68.4781	59.0187	83.6993	69.3178	66.5912	80.1409	-//-
Os01g0664000	23.4138	49.7419	16.1465	15.4827	18.4801	20.7347	22.4699	24.0594	14.8322	14.231	16.0422	16.5082	20.7743	24.969	18.0417	17.7942	20.7955	19.5135	58.6528	61.175	14.478	14.6532	12.1982	18.3623	22.4218	49.3813	14.8507	15.9544	14.94	14.0235	-	Carboxyl-terminal-processing peptidase 1, chloroplastic [Source:Projected from Arabidopsis thaliana (AT5G46390) UniProtKB/Swiss-Prot;Acc:F4KHG6]
Os01g0664200	0.607889	2.88022	0.078298	0	0.0743816	0.255876	1.68538	0.167799	0.273168	0.0239589	0.112391	0.0247123	0.460171	0.638693	0.150897	0.0543455	0.0258992	0	4.49335	1.93144	0.175483	0.0468722	0.0453435	0.293684	1.0177	3.0907	0.209902	0.218954	0.355543	0.215773	-//-
Os01g0664500	27.2453	15.6973	9.92835	13.7066	23.5559	25.8274	18.1531	21.4588	8.7888	12.1521	20.6859	19.7836	19.2144	23.5469	6.28283	13.4223	27.694	15.4581	22.8517	22.1607	11.1021	15.5684	33.8543	24.8265	8.54984	12.9302	1.24142	1.00637	2.32924	1.93973	-//-
Os01g0665300	23.7091	22.4579	62.9113	79.2449	57.5568	29.2663	37.8521	29.5593	85.4031	73.3966	41.1678	59.0122	37.6898	30.1704	118.484	92.7491	45.3774	71.6889	24.6838	23.3072	97.4061	72.4907	60.3589	49.7036	36.5467	27.1158	100.13	79.5608	63.0959	91.5045	-//-
Os01g0665400	6.63555	19.0573	33.6886	26.1478	17.8624	26.6812	8.69305	10.1877	27.2758	28.0489	28.2776	32.4838	7.40659	9.40458	19.6683	35.761	28.3564	22.1331	20.9332	18.3725	23.2491	31.4358	23.8914	29.6569	6.9805	17.3904	20.0219	23.9184	17.8024	20.1131	-//-
Os01g0665500	27.7726	77.9477	103.336	111.185	58.5972	46.4844	25.7533	15.3029	51.2025	66.3865	33.3936	53.8729	19.1416	17.6972	41.5039	70.8627	36.4091	43.792	53.5199	37.5747	52.778	71.4636	55.4295	96.4008	13.6544	22.647	49.7146	32.0764	43.6486	45.0604	-//-
Os01g0665750	6.20978	30.1331	31.8233	41.0927	25.0151	19.6781	10.7846	5.73111	22.2052	39.1804	16.7942	24.342	4.95083	5.98583	21.5258	42.8769	20.0622	27.5684	33.3853	30.3038	37.7594	42.808	33.1728	37.0967	7.7148	22.9457	22.5827	21.5374	26.0243	19.6032	-//-
Os01g0665900	1.85857	92.6584	74.9023	17.0575	11.1181	7.56967	5.09396	2.59774	33.3796	23.5465	6.19483	32.8751	3.54665	2.29123	25.1866	31.1728	5.22619	12.3788	19.7186	45.9363	8.33744	22.2446	13.047	19.2054	2.31889	43.1585	55.5923	74.6897	23.0974	29.3295	-//-
Os01g0666200	18.0692	17.7909	25.1293	31.5086	28.1905	22.4924	29.9722	24.6558	29.6228	26.5326	19.5745	32.3205	45.5543	28.46	34.5453	41.3425	32.5112	44.5398	9.69234	16.9251	19.7711	31.8067	29.2793	26.6201	15.09	16.9273	27.0732	27.6497	24.4456	30.4893	-	High mobility group B protein 14 [Source:Projected from Arabidopsis thaliana (AT2G34450) UniProtKB/Swiss-Prot;Acc:O64702]
Os01g0666400	4.37092	3.47531	0.0598344	1.34465	2.3305	1.02657	2.27284	5.44063	0.626254	0.439418	0.772992	1.58632	4.41769	3.33848	1.26845	0.809838	1.00938	1.50729	1.10937	2.0756	0.517251	0.591016	1.45534	1.45879	5.69058	2.48619	0.902276	0.573676	0.752406	2.28786	-//-
Os01g0666500	17.0311	10.6088	16.244	27.4938	19.5133	9.20425	22.492	15.6415	23.4733	18.5676	9.75933	14.3884	25.176	16.8752	25.297	23.4041	12.2196	16.3985	7.35588	11.2698	25.216	23.9029	16.2045	14.7408	17.9407	8.98127	21.9667	20.2843	16.6926	18.3031	-//-
Os01g0666600	256.924	1.00533	0.997797	1.04456	36.0198	111.856	129.002	304.914	1.04434	2.09364	52.022	11.0673	245.512	255.2	0.686775	3.93273	69.0981	19.6803	1.32142	1.92293	0.753035	1.40797	19.5021	29.6734	273.775	0.29614	0.429896	0.512497	20.9118	10.827	-//-
Os01g0666800	12.7877	13.7253	19.6124	22.0033	19.915	15.1703	10.4983	13.8579	18.706	21.3304	17.3454	18.8609	13.1073	13.4265	21.917	23.3818	15.013	19.6964	12.0017	12.2306	21.4142	19.1186	17.3925	15.5497	18.4384	14.5461	32.3326	30.3748	25.1643	24.4569	-	Protein VACUOLELESS1 [Source:Projected from Arabidopsis thaliana (AT2G38020) UniProtKB/Swiss-Prot;Acc:Q93VQ0]
Os01g0666950	71.7139	66.2388	115.125	65.4166	70.8872	100.241	62.9259	36.4801	62.8713	63.3557	78.1107	61.252	56.1191	54.7579	52.2939	62.3351	101.266	79.537	63.5373	51.0043	87.4441	97.4622	57.3046	79.9283	61.5238	74.5516	95.9684	147.281	131.353	101.192	-//-
Os01g0667600	2.98189	3.58345	18.4641	6.84943	5.2919	4.70451	3.09079	3.62168	9.30241	10.7445	6.60353	8.59326	5.17295	2.8183	11.8213	12.2509	8.63334	8.67191	4.91817	3.71517	11.3025	20.9077	5.49141	9.74283	3.69066	4.61624	7.86529	9.60159	7.80502	8.53804	-//-
Os01g0667700	0.964832	1.48715	1.03285	2.01835	2.10667	1.31539	0.634657	1.72987	1.04923	1.75685	1.24275	2.15726	1.10469	0.981284	3.13215	2.62506	1.86899	2.08972	1.42148	1.84997	2.15923	1.77308	2.03191	1.3958	1.21343	1.64091	2.35151	2.43926	2.73764	2.51145	-//-
Os01g0667900	55.1221	9.82559	55.1359	54.3006	102.197	74.9397	93.7706	80.6219	91.4799	77.014	117.501	103.877	91.0682	77.6441	80.3582	79.9735	93.9449	103.805	15.5994	11.6882	58.0146	86.417	107.764	150.816	65.9042	7.48467	202.125	104.75	140.963	147.756	GRXS5	Monothiol glutaredoxin-S5 [Source:Uniprot/SWISSPROT;Acc:Q5QLR2]
Os01g0668901	1.25287	2.14421	14.853	2.9497	4.74923	15.647	2.24762	1.99638	9.37803	25.4739	26.1825	17.3337	1.06455	2.29315	4.09592	8.85084	14.5234	10.2257	2.81461	2.90431	7.09852	11.0602	8.53862	23.0772	1.99831	4.0893	6.94387	8.04653	22.8531	23.336	-//-
Os01g0669100	18.7625	3.17239	9.10851	1.97772	3.71755	9.7384	5.55296	15.9468	2.98948	1.11487	11.1619	5.13207	10.756	15.8287	4.26932	2.10736	9.93138	5.20789	5.16265	5.46114	2.89471	5.53349	1.30895	2.93142	20.5552	4.01831	13.9274	19.1102	15.1539	15.9903	-//-
Os01g0670100	1.78096	11.4494	37.9407	6.08596	7.60163	18.0524	1.7702	0.668132	15.7748	30.572	27.973	19.4581	0.626267	0.489548	3.72391	9.7037	16.3096	10.9025	16.5982	14.0366	11.005	20.4538	7.9976	19.5687	6.22655	11.382	24.4986	49.0125	56.9811	41.0646	-//-
Os01g0670500	0.894651	2.1354	12.8678	2.70222	2.62728	5.42905	0.401245	0.423353	4.58314	8.85053	8.22914	3.63699	0.380953	0.488793	1.40651	1.99955	4.00226	2.71677	1.49217	1.62855	3.94776	8.79538	2.10211	5.90708	0.840219	0.99752	6.48732	5.8464	6.39994	5.16035	-//-
Os01g0670800	5.70667	12.5275	13.371	6.69844	4.49921	4.44657	6.46063	6.24855	8.65426	8.79146	7.32418	6.56556	4.8442	6.17281	9.78307	8.99002	5.86825	6.10986	13.7457	13.7363	7.18815	10.3619	3.59133	4.58833	4.80293	10.655	7.62849	8.02803	5.8404	5.94898	-//-
Os01g0672800	4.59946	4.42267	5.84126	6.92019	5.44504	6.59171	9.11803	5.9015	8.25354	6.03249	8.41092	5.70366	6.9599	7.9692	9.8502	8.01998	9.2019	8.34777	5.18943	4.19328	7.60948	9.60529	3.29819	8.21615	9.72189	4.51291	14.2402	15.2262	17.0242	11.4693	-//-
Os01g0673300	8.07284	9.22818	8.51795	14.3558	12.8269	8.84325	7.98301	7.78928	19.271	10.551	8.68966	13.3834	7.91092	8.84767	17.1686	13.8252	8.93248	13.1182	5.15592	5.82071	11.0399	9.68621	9.14412	10.5685	7.67654	6.25947	22.0622	15.2904	13.3695	13.1078	-//-
Os01g0673500	36.0763	28.5318	21.7129	24.8954	19.2798	26.3556	47.0881	47.618	18.598	22.4543	23.1847	24.3771	61.5266	46.6722	19.3856	22.283	31.748	26.2322	29.3029	27.7711	19.4087	23.1978	20.863	26.0532	25.0331	24.9025	21.4272	23.6324	29.0681	23.3087	-//-
Os01g0673800	8.75243	152.182	32.1063	15.5142	11.8428	18.0113	9.96929	10.0438	14.6502	11.6046	16.7644	13.5847	11.5685	10.3189	17.8293	16.3946	20.2273	12.248	219.819	249.993	16.932	29.0658	14.5149	10.4594	8.32013	211.877	19.5683	36.2242	6.14213	10.7132	-//-
Os01g0674000	36.0035	33.3949	54.1531	64.7136	65.6711	44.4613	28.3583	27.8368	52.2008	49.0982	60.8909	63.3026	32.2688	26.0026	56.1766	45.1971	48.1209	53.1159	21.2495	20.9927	38.7868	41.3432	50.4097	59.8495	25.1791	18.8436	49.7357	42.3057	52.2634	56.3315	-//-
Os01g0674700	19.8034	57.2263	19.4012	19.5764	14.8146	17.2385	29.0939	20.1878	14.1372	18.1858	11.7213	13.1575	21.56	22.6172	15.1257	18.1324	13.0381	13.424	66.2942	86.1694	22.9993	17.6236	14.7377	14.5849	4.08739	183.87	37.0743	62.5688	21.5101	27.6846	-	Pentatricopeptide repeat-containing protein At1g30610, chloroplastic [Source:Projected from Arabidopsis thaliana (AT1G30610) UniProtKB/Swiss-Prot;Acc:Q9SA76]
Os01g0674800	16.4287	14.0398	44.3617	13.7487	14.3668	25.6066	28.8482	10.9109	30.0517	31.3877	25.2478	17.4325	9.85434	11.8859	14.9531	25.5119	27.4917	27.8189	20.8991	17.5378	34.7789	42.0392	10.167	45.668	27.1403	9.83567	51.9564	93.1981	124.715	76.9205	-//-
Os01g0675100	299.823	282.362	101.018	40.2724	77.2548	227.544	447.751	277.834	86.6952	90.3274	167.49	112.719	329.23	258.868	62.4455	80.285	248.559	123.728	359.555	287.059	61.788	91.7795	74.4368	158.621	384.445	282.054	66.8242	114.975	207.552	134.35	PRXIIC	Peroxiredoxin-2C [Source:Uniprot/SWISSPROT;Acc:Q9FR35]
Os01g0675800	3.24192	1.69388	6.7739	2.58399	3.48199	3.71477	2.77578	4.00569	4.90464	5.79245	5.49442	6.28211	2.7609	2.17997	3.75548	4.0576	6.81404	6.24845	1.92527	1.3591	4.05542	4.91614	5.27975	4.61171	3.39768	1.06031	4.71091	3.72552	6.27185	4.65088	-//-
Os01g0676200	9.65482	99.2505	57.0906	98.8697	46.2837	9.90011	15.541	18.0714	77.8629	38.7044	17.0131	59.1428	18.3781	22.8061	89.9228	68.0228	18.5331	44.4813	86.9124	116.765	73.076	81.5529	58.7629	22.6087	9.38603	95.1858	78.1782	49.4819	20.4218	49.3807	-//-
Os01g0678000	0.814343	0.938579	1.31215	1.45891	1.65486	1.645	2.21285	4.36353	1.37336	1.01763	4.14045	2.16352	4.81153	5.97919	2.616	0.82438	3.59197	4.07699	2.11723	2.02299	2.43378	1.13763	0.962958	1.44256	10.2846	14.3589	1.5238	1.13876	1.94397	1.65993	-//-
Os01g0678100	1.65619	11.1331	1.54431	1.23457	0.266739	0.63904	0.99039	7.34988	0.839661	0.846914	2.37509	0.911525	3.73509	4.55465	1.43013	0.50114	2.38826	0.874437	8.87133	11.7191	0.847628	1.1526	0.296175	0.601817	5.30267	17.2712	1.51218	0.288437	0.651517	1.11922	-//-
Os01g0678500	16.075	33.548	8.72956	6.41314	7.14979	16.6056	26.6982	25.9423	8.3353	6.10563	14.5092	9.75717	22.0603	24.7357	8.62271	8.10912	19.3227	14.2025	39.8304	38.6558	8.19583	9.58729	6.17673	10.5452	51.4368	58.2267	15.9021	21.3437	37.1411	18.9244	TPC1	Two pore calcium channel protein 1 [Source:Uniprot/SWISSPROT;Acc:Q5QM84]
Os01g0678600	183.318	369.166	14.5814	24.9325	16.3627	20.3264	246.391	130.912	35.6739	8.78427	15.5017	20.8823	152.046	158.344	21.1639	19.5457	23.9652	20.9266	441.329	549.512	24.16	21.8497	11.0831	30.5083	120.822	395.333	11.4521	14.1987	27.3127	8.28779	-//-
Os01g0679700	349.852	232.759	524.855	343.883	308.344	399.242	253.966	198.539	290.949	279.82	310.911	289.883	294.852	267.794	309.808	289.693	402.249	375.021	236.351	201.011	450.785	527.168	298.654	409.155	240.631	251.453	343.616	642.942	567.065	407.728	-	60S ribosomal protein L37a-2 [Source:Uniprot/SWISSPROT;Acc:P0DKK2]
Os01g0679900	6.57078	2.69835	6.82286	9.17938	9.26807	4.91437	3.35064	5.85661	6.20677	8.27303	4.37057	7.46653	3.32598	4.9934	5.75531	9.16149	5.8425	8.36102	3.69687	3.2442	9.65676	7.978	14.0139	9.36763	4.68981	3.11318	3.41884	3.46439	4.20963	5.09597	-//-
Os01g0680400	65.4709	45.8145	96.0742	146.271	118.807	69.1318	87.3688	69.6038	119.699	106.949	65.4616	104.757	115.226	81.1398	171.455	158.805	93.8993	169.719	33.2711	35.8066	93.8065	97.6743	79.6798	87.825	46.9332	34.4855	70.1482	75.8513	68.998	77.6022	-//-
Os01g0680900	2.32445	3.84595	1.99228	1.98634	2.0085	2.12595	2.39389	2.09124	1.57455	2.23945	1.53202	2.00189	2.24024	1.71138	1.80224	1.31226	2.46116	2.52119	5.45637	4.01184	1.17161	1.56992	1.76595	2.28757	2.70681	5.70178	0.858362	2.68005	1.44861	1.63868	-//-
Os01g0681000	1.70975	19.5073	5.71444	6.61518	6.31371	1.62388	1.06174	1.96819	4.2257	4.27646	3.67783	3.99924	1.67696	1.73282	4.01015	4.4621	4.09887	6.2588	14.7792	18.8413	6.14514	7.16713	5.93518	4.13537	3.04228	16.8403	6.11941	8.37461	5.95562	6.38684	-//-
Os01g0681200	7.40114	5.07808	15.7479	7.72994	10.7061	20.2847	6.59147	9.11708	9.60829	20.0517	27.5331	18.256	8.30677	8.54771	7.50351	13.4687	23.3544	11.5941	5.57905	4.73693	9.3673	11.3038	18.9096	15.8868	8.30487	7.18435	6.8528	7.09615	12.2007	12.932	-//-
Os01g0681600	76.477	26.8232	77.2033	269.022	222.005	43.8009	108.983	96.3233	143.137	135.108	52.9434	156.823	198.983	157.177	250.016	182.271	62.53	234.328	6.02927	20.1683	179.064	106.955	162.403	86.5742	70.7255	22.387	231.323	137.168	169.377	250.395	-//-
Os01g0681700	77.4213	147.212	299.629	421.675	176.843	71.6655	82.5311	97.6888	373.179	232.397	78.9222	187.858	164.943	128.532	445.975	421.563	112.069	253.396	14.1533	37.3503	93.7712	95.1841	78.0761	90.9531	85.5664	39.6662	371.929	412.092	274.817	297.451	-//-
Os01g0681800	16.5334	28.2453	62.7299	53.2341	14.5022	8.6014	11.4976	20.3064	60.8811	26.0946	18.5126	26.0844	26.6838	18.5501	64.5896	44.3011	14.191	21.4211	10.2247	16.0963	44.3265	64.2858	11.508	12.7518	32.6251	20.7791	76.1162	88.7437	58.8395	39.0772	-//-
Os01g0681900	99.7981	89.3895	251.888	39.2575	113.458	160.16	50.1047	43.9992	132.165	108.016	202.49	138.795	26.5166	34.3591	73.8162	94.4643	219.506	92.4011	98.2334	74.3676	95.8448	149.27	156.291	135.592	32.3332	38.7553	43.7206	87.045	61.0725	61.3693	-//-
Os01g0682500	110.723	121.456	59.351	79.0923	72.1116	64.1407	85.5685	124.856	47.7617	49.931	52.2273	69.2235	113.133	124.101	76.0364	68.8706	54.57	55.0242	149.292	172.833	64.3838	71.2152	77.0568	64.0549	66.1074	75.4454	8.88554	8.91524	11.8604	13.6391	-	D-glycerate 3-kinase, chloroplastic [Source:Projected from Arabidopsis thaliana (AT1G80380) UniProtKB/Swiss-Prot;Acc:Q944I4]
Os01g0683100	15.9834	17.7847	9.24532	6.39444	10.7566	13.5225	41.6626	16.9512	11.0538	10.1082	8.42485	10.3605	21.9788	19.0828	8.24154	9.69767	13.2978	12.581	19.8715	16.069	9.61208	10.6961	9.80582	13.0854	28.058	21.7256	15.0033	23.1149	26.7423	20.1463	-//-
Os01g0683400	0.39524	2.26129	1.04531	0.291815	0.177326	0.427007	0.567239	0.925794	0.742406	1.19948	1.24593	0.671621	0.69937	0.877045	0.719479	0.855095	1.55594	0.614905	3.06533	2.64762	0.430306	1.37445	0.356727	1.01521	0.319548	3.87803	0.600489	1.0738	0.704174	0.540123	ORC4	Origin of replication complex subunit 4 [Source:Uniprot/SWISSPROT;Acc:Q5N8Q4]
Os01g0683700	0.279958	0.164561	1.05774	0.452155	0.314011	0.378074	0.251118	0	0.138385	0.364123	0.142342	0.312977	0	0.0647117	0.0637031	0.0688278	0.196806	0.192155	0.233468	0.254806	0.444494	1.66216	1.89509	1.05385	0.18862	0.480708	0.265838	0.0792293	0.415653	0.136637	-//-
Os01g0684900	5.02994	9.66468	7.0193	2.75535	2.99924	7.11208	6.60759	8.19247	3.94606	11.9306	6.76481	4.96293	8.1404	7.56105	3.10133	5.58471	6.87423	4.81111	13.9642	16.5401	5.27012	4.04606	3.06205	7.01324	10.8445	22.0019	7.08736	11.0206	14.0365	9.40789	-//-
Os01g0685400	3.93734	3.43997	7.1942	8.39942	11.0045	2.63995	3.87913	1.34392	1.91435	2.46258	2.82236	2.77093	3.35924	1.79038	0.939985	2.34859	0.968005	0.767919	2.74522	2.6789	4.04071	2.46359	20.4429	10.8052	2.84121	0.823317	1.96132	1.02295	1.72498	0.945081	-//-
Os01g0685650	0.826244	1.19068	0.47833	0.516563	0.47832	0.822723	0.812852	0.43933	0.316195	0.300438	0.569163	0.476746	0.638075	0.739296	0.388145	0.733899	0.849396	0.682973	1.62257	1.47492	0.507811	0.158244	0.415512	0.75543	0.670406	1.64755	0.404941	0.754293	0.685911	0.338216	-//-
Os01g0686000	4.15315	3.31881	0.0769191	0.0751561	0.511502	0.439898	10.7377	2.75526	0.161014	0.282444	0.165618	0.218494	2.62764	2.03292	0.14824	0	0.152659	0.223577	2.17316	1.77884	0	0.13814	0.200452	0.216384	4.53557	1.27843	0.386636	0.36874	0.88664	0.15898	-//-
Os01g0686100	10.7146	24.3053	9.45532	15.5292	11.1038	8.96715	14.5742	13.7685	16.983	13.0416	8.90052	10.145	9.5032	14.6739	12.6825	14.42	10.6559	11.7161	26.4074	31.1514	17.4796	13.013	8.66758	10.4481	12.6528	34.9199	8.57403	10.677	10.3066	8.81383	-//-
Os01g0686200	8.61829	3.1995	1.01269	0.608908	1.55405	13.015	5.36326	9.15809	0.366897	0.321797	5.74468	1.4383	8.11211	12.5436	0.112596	0.364963	12.0591	1.66045	2.20084	1.5613	0.261884	0.62955	0.845858	1.42442	69.7522	17.2764	4.15055	5.18145	17.1832	8.61376	-//-
Os01g0686700	3.03749	0.560142	0	0.109934	0.106885	0.643457	3.73963	2.32513	0	0	0.363384	0.106533	1.48783	0.826012	0.0542091	0	0.949026	0.109012	0.794692	0.650495	0	0.151548	0.244342	0.738534	0.214012	0	0.0565548	0	0	0	-//-
Os01g0687150	1.23315	1.38067	6.48946	10.7304	7.11331	1.08756	3.63438	0.534903	11.5815	5.65175	0.358276	3.07229	1.10018	1.79168	7.85671	6.4965	1.73377	5.23961	1.17528	1.4751	9.90933	10.3098	2.74633	1.56032	0.316505	0.172849	4.34926	3.58957	0.174367	1.89153	-//-
Os01g0687300	9.57607	73.9266	88.7515	59.3734	7.95834	7.80312	5.957	7.89876	60.3392	72.2408	7.29785	9.13921	8.07209	6.71475	47.6745	58.6306	7.85129	11.5281	85.8077	82.4858	74.4802	75.0435	6.64438	6.50836	9.68013	77.0378	158.753	293.609	21.4801	23.7972	-//-
Os01g0687400	7.5876	4.19264	42.4343	17.7333	13.7638	44.4415	18.3125	10.4184	25.6876	56.8456	54.1764	29.2921	28.0682	18.7751	10.3343	30.0614	32.4387	26.0271	7.05595	6.87612	36.4009	67.7357	12.2274	61.0647	17.1629	2.35664	40.2232	67.9111	89.5281	98.8945	-//-
Os01g0687500	3.0609	8.93857	1.94066	0.851347	1.27923	2.75038	2.33187	3.01922	0.870509	1.30886	2.55828	0.900013	2.53135	2.9464	1.37391	1.60814	2.98693	1.4198	10.665	12.4565	1.29343	1.24474	1.20414	1.37412	2.22235	13.2063	0.477786	1.09171	1.07907	1.02323	-//-
Os01g0688200	4.34599	6.14669	19.9117	10.3731	8.78552	7.01596	6.1835	3.64031	33.1868	24.9492	9.44828	16.0836	5.14757	4.2492	49.6046	30.1626	11.0033	18.3321	5.20731	4.61935	22.5248	17.2867	5.32838	7.47745	8.66084	11.0281	63.752	49.5932	33.276	37.6436	-//-
Os01g0689000	7.40195	6.64196	10.9433	4.5542	4.52415	5.71206	5.14798	6.93336	8.53729	9.20867	9.65407	7.81925	7.42534	5.85193	6.59065	5.80218	7.94344	7.01943	2.99692	4.33509	5.83961	10.0541	7.39366	9.83411	9.73311	7.89421	15.8399	15.4832	14.2813	12.9844	-//-
Os01g0689451	26.274	29.622	17.7636	25.8941	22.1948	23.0159	24.292	40.1669	19.436	21.672	19.7128	20.9768	44.0993	53.0101	29.2546	25.5832	21.2129	22.8735	26.6007	26.9652	22.7176	15.7054	20.095	16.8057	37.2248	42.4826	24.5437	27.7932	27.1525	27.6252	-//-
Os01g0690200	4.16705	1.37262	1.02678	0.613097	1.84247	7.22367	3.73779	6.86343	0.835862	1.25677	8.22914	1.67437	7.6061	6.08634	0.71458	0.534507	7.41541	1.9344	1.5109	1.31919	0.986252	1.33179	1.43701	2.56755	9.06002	2.48874	4.41566	3.41824	6.15693	5.6592	-//-
Os01g0690600	0.076495	0.139888	1.61367	0.47065	0.274559	1.41674	0.503176	0.553021	2.01664	4.64297	4.66718	2.14363	0.398107	0.565813	1.4389	1.83048	4.03908	1.63346	0.850561	0.222792	1.11042	0.519046	0.313824	1.46799	2.72579	1.90141	1.42853	1.73187	1.86763	1.96627	-//-
Os01g0692200	4.68178	9.57458	1.24374	0.135026	0.393844	2.08872	3.084	5.26744	0.57856	0.12686	1.26459	0.327123	2.58885	4.73456	0.732405	0.143877	2.05701	0.803362	1.52512	4.47423	0	0.558415	0.300112	1.16628	2.23431	0.430658	0.20839	0.579672	0.0724066	0.571249	-//-
Os01g0692300	35.8771	61.0358	3.68061	2.79993	3.27173	25.9035	27.7873	45.0091	1.95367	1.08603	12.8213	2.63864	32.5633	44.3662	2.10267	1.50542	16.9314	3.10759	47.1188	63.3116	2.65149	5.90185	2.16956	3.82115	46.1061	59.8899	6.92454	12.4456	12.6176	8.4223	-//-
Os01g0693300	1.00812	1.67897	3.68987	2.06432	2.62898	2.60131	1.44118	3.19771	2.98993	5.54527	9.22625	3.74735	2.22981	2.73805	2.78139	2.13768	7.4708	3.77688	1.55006	1.74335	2.28659	2.77894	3.07604	4.26925	5.99973	6.36766	9.30353	8.48775	12.7224	12.6696	-//-
Os01g0693400	69.3434	68.8112	26.0479	43.8472	66.7319	28.8418	52.0481	65.6539	78.2818	26.951	37.2324	40.5646	58.1993	60.0536	40.2445	20.3913	32.2607	28.9863	10.8472	22.8162	14.0616	13.862	55.1296	61.5312	125.458	17.7348	209.168	86.8163	96.1825	56.7637	-	AP2/ERF and B3 domain-containing protein Os01g0693400 [Source:Uniprot/SWISSPROT;Acc:Q8RZX9]
Os01g0693800	55.8176	25.3831	47.1256	31.0217	33.3089	42.5224	31.1586	57.9671	35.0822	27.4329	37.1588	34.6308	45.7631	59.512	36.5765	32.9883	41.3058	32.6004	21.2436	21.3751	33.7713	42.4613	25.7356	37.8257	54.9149	26.3645	66.2612	89.6331	66.7766	52.324	-//-
Os01g0693900	24.1261	17.7527	9.40397	4.76437	8.13005	21.5449	13.1829	23.8552	5.62436	8.26733	18.8554	9.28109	23.8511	24.0115	3.93155	9.27271	22.0706	9.83448	15.1118	18.4875	5.83066	10.3656	9.94107	13.4373	20.6794	18.9171	4.70192	9.89883	9.28089	6.22174	-	Peptidyl-tRNA hydrolase, mitochondrial [Source:Uniprot/SWISSPROT;Acc:Q5N9Q7]
Os01g0694000	1.48434	4.65336	2.22889	0.245881	1.40022	1.43917	0.341394	1.25471	0.413895	0.561027	1.62551	1.56581	0.911161	0.668612	0.588907	0.336856	2.2118	3.86627	4.50705	3.57493	0.241715	1.35582	1.65512	1.61811	3.11132	3.77174	0.795092	3.23135	3.50349	3.45507	-//-
Os01g0694400	18.3122	22.4704	18.8694	51.2135	41.4943	26.5501	26.215	19.7379	27.7957	40.0969	22.1952	28.2887	23.4889	17.1024	52.5277	49.2955	27.7403	31.8246	13.1117	24.3777	31.3822	20.2385	35.2109	22.1176	32.236	33.9389	58.6648	50.254	48.8838	48.9305	-//-
Os01g0694800	3.84997	3.25559	1.62686	1.87008	4.00008	0.70366	4.45303	2.46106	1.40226	1.22989	0.824202	1.90284	3.48004	2.2482	0.553289	0.498167	0.379855	2.22527	0.760414	1.69672	1.28688	1.37492	3.0758	2.06395	1.82027	1.78935	0.865847	1.03221	0.601689	0.395583	-//-
Os01g0694900	7.46218	8.79547	2.97356	0.914664	1.5955	6.34339	6.27513	4.62772	1.95957	3.28574	5.18721	2.86767	4.85448	5.09375	1.00818	1.57659	5.46437	2.42754	8.28923	5.73056	1.40164	2.20039	2.27212	4.82797	7.82943	8.6374	1.49467	2.17783	3.20255	2.02017	-//-
Os01g0695100	1.04582	3.92487	1.55774	0.315543	0.360932	1.41235	0.703564	1.7099	0.437425	1.11609	2.20875	0.701501	1.19323	1.24589	0.384415	0.553787	2.35639	0.625794	3.94144	3.79281	0.383185	0.887034	0.544566	0.534407	1.01175	2.90082	0.592025	0.660244	0.776364	0.883426	-//-
Os01g0695300	36.0403	30.0382	7.55859	1.27716	3.18534	10.2613	62.0109	57.3132	3.27154	4.69536	11.013	5.00444	47.471	57.5775	3.23104	4.85185	18.6106	6.05695	36.8794	30.7106	2.94776	4.69497	5.62794	6.02196	85.2908	66.4738	4.39924	4.01853	8.21842	4.22862	-//-
Os01g0695600	10.4951	9.66012	2.88175	2.4215	3.8874	9.08789	10.016	13.4986	2.47326	4.76174	8.43856	4.4749	12.3213	14.0478	2.33258	5.16046	10.1804	4.9699	10.5842	9.81881	2.87871	3.31224	4.65613	4.48574	12.4428	11.7345	1.62234	1.79591	3.32177	2.62069	-//-
Os01g0695700	2.67844	4.98228	0.112086	0.0469356	0.273804	0.61485	4.9419	5.52971	0.0670366	0.014699	0.448196	0.212257	4.27009	2.52349	0.0617181	0.133366	0.444905	0.139626	5.21657	4.46829	0.0307603	0.0143783	0.0973656	0.120119	8.37569	6.63663	0.0160972	0.0191901	0.620831	0.0330947	-//-
Os01g0696800	1.72278	5.08106	5.22436	0.878663	0.854294	2.30907	3.00929	5.15238	1.88245	1.69036	3.18101	1.33804	4.67174	2.72464	1.03161	1.07001	3.01709	0.995764	6.23827	5.38073	1.31623	3.57612	1.07877	2.28886	1.38471	0.711732	5.38122	3.07929	7.17982	5.62023	-//-
Os01g0697100	9.23252	4.85335	2.58783	0.658106	1.85221	7.5881	10.5033	6.28395	0.519446	0.650848	5.38114	1.81255	6.99255	4.51106	0.444075	0.332169	3.06047	1.51125	4.81992	2.924	1.12366	1.87811	2.18638	4.72032	8.59723	2.24629	0.926581	2.42166	5.8322	1.72182	-//-
Os01g0698900	0.394414	0.0441598	1.06442	1.09202	1.41565	0.304368	0.303243	0.195526	0.946957	0.781698	0.229184	0.503924	0.410535	0.208384	0.153852	0.720326	0.0528127	0.670342	0	0.0410263	1.0224	1.57707	0.832165	1.59699	0.151848	0.165854	0.695541	0.956751	1.72887	1.37499	-//-
Os01g0699100	5.04292	1.38866	3.3472	0.922442	5.66652	8.69476	3.46389	3.42901	3.50333	4.56964	11.8731	4.02258	2.69545	2.60436	1.11648	3.03808	12.5622	3.99144	1.40183	0.727763	2.59678	3.23685	7.64181	11.3074	5.55049	0.356615	8.28296	11.3145	21.8546	15.1667	-//-
Os01g0699400	0.429692	0.52386	42.7063	41.463	58.1349	13.4847	0.72803	0.455615	52.9112	57.212	24.5661	66.8678	0.447254	0.353147	19.6852	53.0078	15.7075	21.497	0.756488	0.20858	46.3483	26.524	112.273	49.857	2.48757	1.73327	20.7637	28.2663	38.8921	36.1644	-//-
Os01g0699600	0.0491947	0.231335	3.2527	1.58907	8.69614	23.1577	1.58857	0.298749	1.89675	8.40329	24.5123	2.63985	0.307232	0.0909701	0.716417	1.30621	9.54494	1.84587	0.697431	0.21492	1.78531	1.04314	9.20314	12.6797	0.353542	0.675767	7.47418	3.56412	21.9118	11.957	-//-
Os01g0700000	189.747	12.6849	70.6462	45.8787	126.873	152.478	164.385	171.678	60.3757	69.6902	143.32	141.425	159.467	171.163	54.0759	84.4757	152.129	162.518	14.5453	9.80846	71.0496	86.4163	138.326	169.043	216.285	17.9026	66.8208	77.2132	191.742	150.479	-//-
Os01g0700100	153.144	0.087482	0.527161	0.309047	13.4713	93.2009	129.308	95.2381	0.882802	1.45178	91.0881	11.8297	102.299	83.0793	0.507977	1.20745	72.2951	13.8926	0.37234	0.0406372	0.607622	1.08875	10.166	31.538	111.151	0.164281	0.741941	1.38993	39.1108	17.2695	SWEET2B	Bidirectional sugar transporter SWEET2b [Source:Uniprot/SWISSPROT;Acc:Q5N8J1]
Os01g0701700	5.96351	4.4614	0.938811	1.58441	1.86478	1.22023	2.47197	5.09521	1.16126	1.29273	1.10258	1.81824	1.73991	2.67337	1.31585	1.15514	1.14334	1.8192	5.1239	3.48692	2.21339	2.26081	1.33448	0.920351	5.07308	8.95426	1.93048	3.7334	1.87813	3.04286	-//-
Os01g0701900	2.82631	8.86039	4.25469	4.21151	1.45296	1.31772	3.22177	4.62294	4.80242	4.49289	2.15552	2.26442	2.39024	4.43698	5.2521	4.60339	3.55978	2.82903	9.64885	8.4246	4.64766	4.46977	1.83589	1.95573	3.62329	6.3551	3.41062	4.69917	2.3021	2.8163	-//-
Os01g0702000	0.432563	955.237	182.136	68.7536	3.96768	1.29814	1.33645	0.250177	80.1109	39.5909	0.928604	4.85731	0.300162	0.577697	102.715	56.9541	2.79308	6.77371	1185.68	1343.55	89.0427	163.428	3.43091	0.595981	0.690812	1436.2	148.371	342.061	3.33006	11.0719	BBD1	Bifunctional nuclease 1 [Source:Uniprot/SWISSPROT;Acc:Q5N8J3]
Os01g0702500	2.2148	0.0667626	0	0	0	0.19721	0.458456	0.960714	0	0	0.259868	0	0.70933	0.866371	0	0	1.11782	0	0	0.12405	0.0772852	0.072251	0	0.1509	0	0	0	0	0.0843156	0	-//-
Os01g0702700	0.427893	3.05175	0.202084	0.118471	0	0.198122	1.61202	0.185608	0.0846043	0.0371022	0.565652	0	0.668073	0.276939	0.038946	0.0420791	0.721925	0.0391592	8.06451	2.99099	0.116464	0.145171	0.035109	1.02329	0.691896	2.35111	0.446944	1.16252	0.88941	0.125303	-//-
Os01g0703400	175.217	21.8272	23.8726	36.0648	29.7874	47.4093	137.069	165.332	24.0733	18.6697	29.0121	13.6058	196.392	147.354	45.6096	29.9688	51.206	27.3555	30.1562	23.5696	29.2802	33.6803	21.7744	56.8253	154.782	23.0816	11.9073	17.2764	20.8308	8.96677	-//-
Os01g0704100	0	0.626092	2.6724	1.1059	1.07522	1.46412	0.477706	0.202136	3.68553	3.43452	0.947727	0.982379	0.0692918	0.123102	0.424141	1.04746	0.811171	0.578772	0.555161	0.581666	1.29855	2.68202	0.873952	1.41512	0.239209	1.30637	4.33012	3.69262	5.43608	2.37182	-	High affinity nitrate transporter 2.5 [Source:Projected from Arabidopsis thaliana (AT1G12940) UniProtKB/Swiss-Prot;Acc:Q9LPV5]
Os01g0704300	74.5324	136.738	266.96	169.539	164.335	99.7037	44.7203	59.66	268.736	167	137.47	210.335	67.9105	60.2205	174.331	159.907	113.024	136.163	75.8278	81.1185	162.503	243.42	136.496	135.598	42.2737	50.5651	214.552	171.784	141.507	139.443	-//-
Os01g0704400	21.8706	54.3308	38.9527	16.3188	17.9598	21.1727	18.029	29.8261	25.2066	27.2025	28.3857	26.2728	15.4201	27.447	19.7015	22.0881	24.7944	23.4625	53.9659	56.7389	24.4588	40.1042	14.1853	20.5166	26.2379	51.2204	17.9113	30.5177	29.327	22.7752	-//-
Os01g0704700	18.3285	23.881	9.21383	15.9915	17.0222	16.6995	16.6246	19.5308	10.075	13.6221	13.0518	15.1984	17.1806	21.1949	9.4159	16.03	14.4607	15.4815	28.3862	32.5787	14.5794	9.0139	18.5772	14.2104	7.90964	12.4677	1.41378	2.5572	4.11615	3.4579	-//-
Os01g0705300	18.7415	36.352	5.83487	4.41273	5.69959	11.6079	14.3378	12.3835	5.38248	6.0221	9.90159	5.96175	12.9687	15.3921	2.41419	6.62398	11.4494	5.46167	49.9147	61.7256	4.24298	6.63074	6.21402	7.26433	9.62503	45.8866	1.55759	3.83226	3.4199	3.37264	-	Protein PLASTID TRANSCRIPTIONALLY ACTIVE 7 [Source:Projected from Arabidopsis thaliana (AT5G24314) UniProtKB/Swiss-Prot;Acc:Q8VZV9]
Os01g0705400	0.334287	3.23126	0.105251	0.925545	0.399945	0.343957	0.899553	0.676685	0.11016	1.06281	0.33993	0.597943	0.231967	0.412106	0.811364	0.547898	0.626662	0.305927	4.0887	3.97559	0.303288	0.850597	0.182857	0.296085	0.500497	7.21593	0.740664	0.882977	0.551462	0.543842	-//-
Os01g0705800	6.38464	6.40499	1.80919	3.06405	5.04152	5.81387	9.27763	6.09283	3.91341	3.87524	3.7656	4.79652	7.17724	7.79221	3.13804	2.26032	4.18908	5.14183	10.7553	9.39064	3.3597	3.57408	3.66705	7.46462	0	0	0	0	0	0	-//-
Os01g0706100	0.0635955	3.61357	0.480556	0.0293463	0.0855973	1.12876	0.370788	0.193101	0.0943072	0.137858	0.582022	0.426578	0.198584	0.3822	0.0289417	0.03127	0.834524	0.349202	3.12905	3.2414	0.201944	0.215759	0.130452	0.450624	0	0	0	0	0	0	-//-
Os01g0706400	11.7747	17.7368	19.7986	28.651	24.5032	15.3698	17.2846	13.6926	23.4671	23.153	18.1726	19.8106	13.7554	14.0139	33.1016	26.4025	18.3357	27.8376	20.7009	19.1384	29.8324	20.5583	20.6073	19.6379	16.9541	24.233	34.415	33.1104	32.1536	33.7268	-//-
Os01g0706600	6.08579	2.79602	13.6771	19.1739	22.4083	5.18222	4.14121	4.64247	15.8711	20.1979	7.57561	21.2084	3.71335	2.52239	15.0895	24.6614	7.17953	19.3972	1.13754	1.75721	10.2813	12.9935	47.9543	19.9814	0.659812	1.44134	3.18834	4.98875	4.05043	10.5495	-//-
Os01g0706700	5.36389	0.585617	1.13429	0.71423	1.98748	2.01816	4.54803	4.21352	0.976141	0.902428	1.1126	2.02868	4.91648	4.66333	0.510071	0.577348	1.25066	1.53859	0.734398	0.680079	1.54953	0.882737	3.87561	3.09637	3.81166	0.654597	0.304081	0.362508	0.660345	1.38059	-	Anoctamin-like protein Os01g0706700 [Source:Uniprot/SWISSPROT;Acc:Q0JJZ6]
Os01g0706800	2.64737	0.691617	0	0	1.4397	0.371449	5.75674	2.22711	0.07931	0	0.0815776	0.573986	1.83705	1.33513	0	0	0.827138	0.220253	0.0669013	0.292064	0.145568	0.0680431	1.3823	0.0710556	2.08993	1.33814	0.0761773	0.0908143	0.15881	0.0783078	-//-
Os01g0706850	9.028	3.4447	0.112203	0.87705	2.345	3.39177	6.07349	6.28634	2.58361	0.515006	1.93272	4.56832	9.02606	10.3242	2.05428	0.817725	1.67014	6.08786	1.28782	1.4704	0.215548	2.21658	3.50884	6.10244	9.71074	1.51521	1.91757	1.8826	1.29336	1.85525	-//-
Os01g0706900	7.68722	1.88453	1.20443	1.98379	1.63455	2.89581	3.26793	10.3037	1.58477	1.86382	5.6312	2.18309	13.6138	11.2508	1.39272	1.82721	4.54175	1.46703	0.972234	0.822349	1.81796	2.03946	2.39144	2.3879	5.66195	1.50137	5.53518	2.80446	3.8585	1.52918	ILL2	IAA-amino acid hydrolase ILR1-like 2 [Source:Uniprot/SWISSPROT;Acc:Q5N8F2]
Os01g0707500	1.77317	2.13088	0.186095	0.43639	1.20215	1.21631	11.3103	0.683686	2.3373	1.09333	0.641102	0.528614	2.09172	1.60302	0.32278	0.503746	0.554003	0.504852	0.624344	0.774655	0.393247	0.668421	1.03459	0.523511	0.955727	0.502609	0.374164	0.133817	0.390018	0.0384628	-//-
Os01g0708500	6.20386	4.54852	15.8311	9.83505	7.22783	14.7486	7.58425	3.38552	17.2621	19.1312	9.15763	8.54641	4.06193	3.23809	16.4845	19.7295	10.1762	9.15733	4.42262	6.70294	18.6106	17.0588	9.27751	23.6192	8.854	12.0761	15.155	14.8953	16.5399	11.6231	LOGL1	Probable cytokinin riboside 5'-monophosphate phosphoribohydrolase LOGL1 [Source:Uniprot/SWISSPROT;Acc:Q8LR50]
Os01g0708900	5.90785	25.8842	29.4515	31.9949	26.9476	10.0996	9.86252	6.29986	24.0519	23.4076	20.2339	25.8315	9.4375	6.25895	28.9772	28.121	20.3042	27.5214	29.2528	25.8698	30.0012	27.525	35.9182	26.745	7.51849	21.2948	17.8815	18.6701	18.4768	20.5041	-//-
Os01g0709500	63.3485	23.019	37.2616	32.7978	46.3573	46.3304	54.1323	87.4115	38.7625	36.536	51.3147	42.4706	40.4867	69.5759	39.269	37.4018	50.8981	45.6108	28.4755	29.1257	36.5744	47.5839	44.6735	56.938	81.977	18.8353	17.7043	31.1565	38.9752	23.493	-//-
Os01g0710200	10.0302	3.41079	1.40936	1.49181	2.0083	3.29441	6.65476	6.54418	2.17168	1.47347	1.9809	2.55772	6.16917	4.06209	0.716761	0.570627	1.39856	1.44137	1.14062	1.96162	1.0905	1.05462	1.22427	1.21145	5.92003	5.61206	3.85695	2.67437	4.71779	4.89534	-	Probable polyamine oxidase 5 [Source:Projected from Arabidopsis thaliana (AT4G29720) UniProtKB/Swiss-Prot;Acc:Q9SU79]
Os01g0710700	134.273	141.51	73.4146	31.7891	66.5972	139.888	114.827	112.33	72.8434	61.0359	108.425	67.4337	143.82	112.871	40.206	56.2439	117.743	93.291	136.435	135.037	61.5925	94.3798	33.7796	85.5693	170.521	76.2265	18.4425	47.8188	92.1901	32.3304	-	Phospholipase A1-II 5 [Source:Uniprot/SWISSPROT;Acc:Q5NAI4]
Os01g0710800	16.1088	25.3698	8.78381	10.8805	12.2203	9.88216	13.8113	18.8686	11.2533	10.2225	11.3167	12.4528	14.3341	19.0757	11.4706	12.4933	13.7177	15.8584	35.6821	30.5258	12.5865	13.3613	13.9263	14.538	0	0	0.0482536	0	0	0.0496031	-//-
Os01g0711100	18.6395	37.6644	55.2372	46.6502	36.5469	22.6192	16.2727	18.8553	56.372	46.5432	25.5375	42.6621	19.5494	19.2731	77.639	58.6284	31.908	38.739	35.2711	40.2237	49.3131	57.0831	33.1562	32.0736	15.8496	40.2074	38.1011	45.0192	27.8149	38.75	-//-
Os01g0711200	2.42127	0.587368	0.0272265	0.10641	0.181053	0.778537	0.568818	2.02554	0	0	0.322424	0.0773386	0.450042	0.612975	0	0.0283463	0.324213	0.0263793	1.03363	1.07039	0	0	0.0236509	0.280837	0	0.0848469	0	0	0	0	-//-
Os01g0711400	1332	54.9714	14.3732	75.3029	250.965	357.084	661.874	1656.84	79.5322	25.3485	114.584	122.192	888.909	1413.55	143.814	91.3418	162.466	162.121	77.7774	95.6683	66.6541	65.7357	125.214	219.513	824.056	28.6839	126.006	58.9014	158.013	169.299	-//-
Os01g0711500	32.272	12.3005	34.6984	48.9309	74.2874	30.9978	20.9848	18.6791	32.4865	41.5064	29.0264	50.2684	19.0928	22.1294	37.2747	44.9519	29.2836	53.1885	11.3705	11.9276	35.8205	32.7801	100.405	59.2533	6.82913	7.21842	10.7116	6.82903	9.51489	8.61742	CBL10	Calcineurin B-like protein 10 [Source:Uniprot/SWISSPROT;Acc:Q3HRN7]
Os01g0711600	11.3384	8.79424	19.1998	17.5669	19.8209	14.5074	10.6446	9.072	16.2041	19.6118	14.5167	20.281	9.35581	9.55995	14.9185	26.8644	11.4536	18.8174	10.5333	9.75293	18.7084	21.476	29.9342	27.1619	8.65505	5.99482	3.68181	8.77849	9.82713	7.45488	-//-
Os01g0712700	42.6729	8.38884	110.588	120.76	296.976	184.447	40.8147	10.9221	76.2164	135.535	193.951	289.841	17.5705	9.06812	21.6732	69.2765	91.8404	76.2499	10.5383	5.35594	78.33	86.6655	422.483	252.922	16.4773	4.48772	19.432	22.5786	85.4087	110.095	-//-
Os01g0713200	3.79853	4.31459	141.645	6.65572	27.4159	686.608	10.518	14.7098	55.2408	144.206	711.793	113.586	22.1756	23.6685	15.1823	29.0177	387.879	35.0147	12.4414	16.4346	23.6246	133.682	24.1659	366.383	24.9247	0.81023	153.426	283.177	415.429	461.169	-//-
Os01g0714600	3.00374	2.45433	13.7634	5.78026	17.548	19.6782	20.6946	6.43151	6.69727	29.8134	35.1587	24.6922	8.51476	6.14538	8.60903	7.60469	22.0443	19.4179	4.69009	2.46631	7.88569	6.93838	27.0057	25.0765	0	0	0	0	0	0	-//-
Os01g0714800	0	0	0.461321	0.050083	0.633023	3.05706	0.0486765	0	0.429191	0.988138	2.42805	0.776541	0	0.0501746	0.0987851	0.106732	0.661244	1.09259	0	0.0395131	0.098469	0.092055	0.133579	3.98942	0	0	0.360709	0.491448	2.95423	1.69507	-//-
Os01g0715000	21.4668	23.4095	10.8264	9.72659	11.3308	14.5794	18.1663	22.5839	8.97869	10.0227	12.3468	12.4663	22.1925	23.7996	10.6976	15.0925	16.7524	14.3564	25.8404	28.0077	10.4871	9.18613	8.88652	12.9912	20.8111	28.2109	5.85697	8.57674	9.51824	8.86523	-//-
Os01g0715700	0.54375	1.38502	0.513602	0.125457	0.0914835	0.288482	0.121934	0.117931	0.335975	0.265208	0.483813	0.334335	0.353734	0.157109	0.0618639	0.0334203	0.541518	0.124405	1.36036	1.55893	0.184998	0.63414	0.223076	0.270906	0.061058	1.43383	0.225893	0.269296	0.235464	0.0995188	-	Putative pentatricopeptide repeat-containing protein At5g40405 [Source:Projected from Arabidopsis thaliana (AT5G40405) UniProtKB/Swiss-Prot;Acc:Q9FND7]
Os01g0715900	0.307993	2.89664	0.581834	0.0852746	0.193456	0.237678	0.0828798	0.106879	0.182692	0.213647	0.219235	0.110182	0.256466	0.256292	0.196231	0.363458	0.346423	0.140932	3.0308	2.98264	0.139716	0.287354	0.126356	0.163678	0.166007	2.14561	0.175476	0.871636	0.152426	0.120256	-//-
Os01g0716400	12.0544	11.5922	3.40271	4.1559	7.17991	12.6437	11.6515	11.5094	3.21899	3.75439	9.89787	7.24922	10.7804	12.2663	5.64346	7.63035	11.2987	8.65419	10.5148	13.4683	4.52547	4.34821	5.71273	5.95202	6.56569	12.2694	1.01965	1.60769	2.87999	2.46827	-//-
Os01g0716800	0.668459	2.90764	0.441977	0.185077	0.149954	0.386886	0.629578	1.18883	0.231297	0.115923	0.339872	0.269028	1.04367	1.2052	0.456314	0.131473	0.626555	0.152937	3.42834	4.8429	0.181941	0.453574	0.0822714	0.296034	0.900739	2.16441	0.0317373	0.113506	0.0992461	0.0652498	-//-
Os01g0717000	33.2659	199.315	69.0633	14.1664	37.1059	61.2073	64.8034	43.6044	27.5257	32.5394	107.884	41.1412	34.9784	24.6239	15.6458	24.7615	205.374	24.3728	197.948	187.922	18.4953	42.5897	38.6182	84.1471	113.749	179.021	26.3465	36.3969	53.2002	35.3076	-//-
Os01g0717400	2.58244	81.9985	0.203271	0.16551	0.0643679	0.0553571	6.88489	4.13846	0.283671	0.0622002	0.145891	0.064156	3.54665	2.02291	0.228519	0.176359	0.5379	0.459541	90.2415	56.9849	0.0325411	0.243372	0	0	14.2092	90.972	0.340582	1.7459	0.887533	0.385118	-//-
Os01g0717700	29.9486	168.741	67.138	57.6786	86.9782	61.4742	39.1293	40.1001	40.134	37.9487	74.2343	107.425	28.4298	30.7852	28.8468	54.3505	55.7084	62.2136	162.117	139.914	53.212	45.3059	123.917	68.5074	16.4748	56.7436	2.33321	9.67487	9.93978	2.81559	-//-
Os01g0718000	9.82917	16.2218	24.8174	15.6133	24.0001	18.4523	13.6488	6.39541	17.2855	18.2748	13.3588	29.4998	11.0179	7.34029	9.46246	30.2064	15.5912	20.9314	9.22154	14.5891	16.292	26.6137	47.2263	38.4232	7.21665	14.8373	5.11545	14.3365	21.3288	10.148	SAP2	Zinc finger A20 and AN1 domain-containing stress-associated protein 2 [Source:Uniprot/SWISSPROT;Acc:Q942F8]
Os01g0718700	1.23456	0	0.233222	0	0.531735	0.495406	0.354362	0.385571	0.0488201	0.0856379	0.25108	0.132496	0.77101	1.50673	0.0449469	0.145688	0.27772	0	0.164727	0	0.044803	0.0418847	0.202593	0.262434	0.266168	0	0	0	0.293272	0	-//-
Os01g0719100	51.5039	20.1829	67.8139	135.949	148.242	94.5051	37.2512	63.535	160.477	82.6414	85.1936	150.841	37.1079	60.1389	281.992	159.556	96.5506	290.79	18.5025	21.457	110.11	97.6299	67.6213	63.0861	58.1577	42.9434	104.727	128.413	127.709	130.165	-//-
Os01g0719300	0.230721	0.036165	0.130757	0.873026	1.09725	0.427311	1.05546	0	1.64228	1.0803	0.586539	0.990463	0.120075	0.0639968	0.398995	0.612607	0.15138	0.548983	0.26937	0.151195	3.80973	0.489227	5.20598	1.34874	0.0621786	0.0679138	0.0876338	0.026118	0.114184	0.0900847	-//-
Os01g0719400	0.252793	0.733059	0.0477553	0.186643	0.226833	0.351143	0.204077	0.328962	0.124957	0.153436	0.437003	0.113043	0.289437	0.303849	0.115044	0.198878	0.379113	0.161943	1.05407	1.08599	0.206416	0.0428823	0.311128	0.201514	0.136254	0.942537	0.16803	0.143083	0.0750643	0.0987027	-//-
Os01g0719600	0.301117	8.61392	0	0	0	0	0.135049	0.130616	0	0	0	0	0.0783562	0.139205	0	0	0.0705603	0	14.5646	11.8944	0	0	0	0	0	9.159	0	0	0	0	-//-
Os01g0719700	62.2709	19.7741	0.507054	0.297259	0.770707	9.19658	34.3804	68.4596	0.212282	0.186188	3.71199	0.384085	42.9127	62.0422	0.195441	0.316745	5.23293	0.589532	42.1708	48.2336	0.292223	0.273188	0.704742	1.14113	53.4318	31.8137	0.101949	0.243075	1.91283	0.3144	-//-
Os01g0719800	28.7154	10.1786	0.0616439	0.0903464	0.292802	4.0542	16.1569	29.2148	0.193558	0.0565884	1.46001	0.0583678	22.0432	24.408	0.0297003	0	2.23275	0.119451	19.4024	18.8652	0.118421	0.110707	0.428386	0.693652	26.7924	17.0331	0.185913	0.0738781	0.516773	0.031852	-//-
Os01g0720300	45.6419	30.8666	63.8006	64.529	56.1556	61.0343	59.039	42.4045	39.1486	43.2245	47.8388	75.5606	58.4015	46.3902	47.1403	64.939	68.267	58.9517	22.8555	14.6917	34.361	41.5492	38.1578	67.8545	44.2968	18.4214	54.303	48.3695	66.8567	70.1458	-//-
Os01g0720400	68.3892	2.99825	3.83582	1.03203	14.1533	20.6652	115.667	127.086	0.814586	0.867551	20.4083	9.7905	182.311	98.5486	0.803527	0.636657	15.005	8.18699	1.71784	1.88557	0.961147	0.848621	18.1573	6.3076	108.015	6.64094	5.70042	0.99937	12.4664	6.26199	-//-
Os01g0720500	201.933	54.4854	0.718213	0.701751	4.58108	18.8607	3807.07	149.365	15.1417	0.188375	16.4583	1.74868	564.869	255.503	4.54793	2.24326	10.7924	2.187	168.943	9.01655	3.15365	5.80433	4.36724	18.665	609.388	164.667	3.09438	6.64011	29.8896	2.33268	-//-
Os01g0720600	11.6551	3.15427	11.5593	14.2524	32.7309	21.2066	10.9118	17.0943	13.1607	18.0013	24.9259	24.8379	12.4537	15.255	13.6912	18.7863	22.7194	24.7825	3.06775	3.65975	14.9527	11.183	44.5729	21.4367	9.06312	2.28715	4.46148	3.93751	8.21953	15.8386	-//-
Os01g0720700	268.155	12.3096	202.449	924.52	958.862	211.96	207.372	271.02	993.564	355.249	194.578	483.934	198.969	250.059	1456.75	697.686	207.18	993.542	12.7785	11.5756	825.269	637.16	708.475	422.939	438.764	9.58469	572.737	230.703	393.2	730.849	-//-
Os01g0720801	0.481459	0.880458	1.36429	1.24416	2.82252	1.48616	1.00768	1.11383	1.45967	1.92036	1.46876	1.95204	0.334092	0.801277	1.54836	2.14639	1.08307	2.46744	0.883316	0.817983	2.21319	1.17063	1.8962	1.93319	1.26869	1.38571	1.18866	1.74407	2.98637	2.5378	-//-
Os01g0721000	30.7577	26.3808	65.301	37.5757	64.4221	54.0661	27.8423	22.8366	47.9027	47.572	51.5679	56.0261	21.525	17.1077	26.8209	30.7625	33.6282	42.4991	24.4062	19.9887	43.9246	52.0046	75.9753	71.838	35.9593	22.743	47.9246	59.9622	80.439	60.6367	-//-
Os01g0722700	0.747003	0.878185	1.99916	1.89588	1.73159	1.41713	1.42386	1.32311	3.4771	3.56246	2.53204	2.53316	0.745137	1.29501	2.2097	3.06085	2.10052	2.44967	1.06421	1.33712	2.4003	2.13835	1.09815	1.62652	2.48848	1.95453	4.81752	4.68615	4.09742	5.74218	-//-
Os01g0723400	29.2293	64.605	185.147	53.8629	108.275	90.2739	25.0683	13.6519	51.7095	55.7466	105.3	111.645	12.0762	14.7572	50.845	53.517	113.884	118.437	102.339	83.8471	55.2475	136.679	155.704	158.854	9.8753	38.868	24.5596	67.6999	38.9238	52.1197	-//-
Os01g0723450	2.06797	10.6507	16.9022	5.68668	12.8378	13.6136	3.4449	1.39131	4.29747	8.01415	14.3339	11.097	1.845	1.20965	5.03209	6.10095	13.6475	6.48869	10.1362	8.48136	6.50929	10.0586	16.2753	13.2701	2.04727	7.4537	3.96743	12.0871	9.52426	9.06308	-//-
Os01g0723700	0.974934	0.582168	0.328885	0.192808	0.437408	0.895658	1.3534	0.845795	0.252433	0.462933	0.708137	0.602052	1.35304	1.11604	0.338044	0.296757	0.674484	0.297408	1.14212	1.01411	0.273782	0.157507	0.190462	0.53456	0.479608	0.660502	0	0.0788316	0.252735	0.226584	-	B3 domain-containing protein Os03g0120900 [Source:Uniprot/SWISSPROT;Acc:Q5JNA1]
Os01g0725000	11.3953	31.3074	9.22583	15.1395	15.3938	8.40717	14.8267	8.90816	14.1129	10.3151	12.479	15.0072	14.5982	15.3988	17.7802	10.0979	16.9017	16.2731	23.6008	27.2623	8.86164	8.92168	15.3092	6.9875	0.112491	0	0	0	0	0	-//-
Os01g0725400	1.34728	0.0555745	2.07631	15.2481	2.86324	5.85509	1.3993	1.8455	3.99582	11.6821	12.3302	8.43462	3.54276	4.26155	5.42139	9.27441	14.2233	4.0883	0.059134	0.309786	5.40404	1.62387	4.36363	3.39152	0.191099	0.347875	1.48133	3.05029	3.22856	0.761378	-	CASP-like protein 3A1 [Source:Uniprot/SWISSPROT;Acc:Q5JM57]
Os01g0725600	11.925	12.4701	37.525	51.2573	39.4334	12.9706	9.20676	11.1235	33.5614	38.5663	15.673	39.3036	10.5799	10.0736	45.683	45.5035	16.7817	32.6487	12.7702	14.149	41.167	35.4427	54.4826	26.9204	8.14626	14.7642	16.8434	13.4241	12.7897	14.9475	-//-
Os01g0725800	120.202	28.2874	26.7735	37.0423	65.0271	64.484	91.4798	125.297	25.7246	29.4606	42.928	37.3499	119.844	118.406	31.3546	33.9142	52.1977	54.9245	28.933	35.5677	38.3863	33.1292	44.034	45.9773	115.195	30.9638	42.9393	47.2965	67.0164	53.8979	-//-
Os01g0726400	0	0	0.268205	0	0.16986	0.0730407	5.77315	0.0821123	0.0935719	0	0.384989	0.423252	0.98518	0.962634	0	0	0.177432	0	0	0.0689169	0.0858725	0	0.0776607	0.922164	0.340104	0	0.0898759	0	0.281052	0	MADS32	MADS-box transcription factor 32 [Source:Uniprot/SWISSPROT;Acc:Q8S151]
Os01g0727100	0.765025	0.0249825	6.56369	0.853138	1.25852	4.45235	2.14443	0.165923	2.83618	3.17853	4.05177	2.39472	0.663578	0.559975	0.609272	1.69274	2.77864	1.40025	0.186079	0.0232098	2.42929	4.56914	0.967718	4.29146	0.200445	0.0625525	3.96516	6.67559	8.96046	4.76058	-	Probable galacturonosyltransferase 15 [Source:Projected from Arabidopsis thaliana (AT3G58790) UniProtKB/Swiss-Prot;Acc:Q8L4B0]
Os01g0727500	5.04613	0.84747	48.9991	33.6488	48.8869	22.3803	12.3852	3.4637	39.0598	50.7986	20.046	34.6909	9.2061	4.74252	22.0055	42.8619	17.7757	18.4975	0.578045	0.585454	27.922	31.7707	74.1404	33.3246	3.08846	0.544086	7.05581	9.44729	10.9773	12.2059	-//-
Os01g0727600	0.877239	0.756281	2.98296	8.01512	6.92696	2.64015	1.41637	0.608833	3.81591	5.93304	1.8733	4.47201	0.730475	1.62218	5.34959	6.81517	2.96009	5.13803	0.951032	0.958113	5.81001	4.98513	7.12584	3.96265	0	0.344293	0.0832996	0.297915	0.260487	0.770664	-//-
Os01g0727700	33.1548	30.4437	511.628	396.698	358.938	191.815	62.9984	15.6581	349.108	417.955	102.54	387.058	27.9755	19.4086	191.061	404.567	108.676	149.556	6.05335	12.999	112.49	183.868	556.471	328.065	7.22566	17.5167	13.7853	23.5407	37.2828	40.2146	-//-
Os01g0728300	0.154364	0.0725888	1.7205	0.626838	0.387834	0.881504	0.304617	0.241051	0.793554	1.49909	1.41273	0.966394	0.0964039	0.313992	0.730595	1.24478	1.76518	0.988878	0.334698	0.202314	0.532188	1.59731	0.683947	1.09379	0.0832013	0.151459	0.498368	0.209691	0.641716	0.632848	-//-
Os01g0728400	44.1765	39.6802	73.0727	70.9397	65.2819	50.8901	31.1663	45.707	75.57	75.0115	69.5106	69.9503	38.3799	45.238	84.4188	80.6107	61.1471	74.6277	38.7919	35.0059	70.1239	74.8182	53.469	60.4822	0.382198	0.0695751	0.0673331	0	0	0.0692162	-//-
Os01g0729100	14.2809	9.87578	49.1427	28.9442	29.1465	36.6055	16.1755	14.187	32.3891	47.4919	43.4522	39.6691	15.331	14.9646	20.6952	35.1373	44.0416	26.9588	9.57424	11.5809	35.2116	49.5907	39.8399	64.336	11.6718	6.15439	14.9433	22.823	31.7073	26.4586	-	Protein VTE6, chloroplastic [Source:Projected from Arabidopsis thaliana (AT1G78620) UniProtKB/Swiss-Prot;Acc:Q9SYM0]
Os01g0729200	3.83223	7.12526	2.73407	3.64966	2.92655	2.73709	4.64423	3.96125	3.10343	1.9089	2.90196	2.73461	4.54051	5.95568	4.15594	4.32991	4.43268	4.66372	6.35769	7.00557	2.88506	2.69713	2.00705	1.40827	10.694	13.9605	10.2975	11.7222	10.2092	10.6253	-//-
Os01g0729500	9.11015	9.2668	14.7384	8.76558	11.2184	11.8916	13.3007	6.30593	14.1803	15.7987	14.1916	14.9953	11.6009	6.81023	9.08579	13.0572	15.0796	12.9494	7.03155	5.99825	11.6946	21.3725	12.2462	19.1426	3.22131	3.70862	4.78549	7.7895	6.5231	4.91933	-//-
Os01g0729900	4.29556	3.91969	11.6795	10.9021	7.6263	5.35115	3.35767	5.13735	15.8643	10.2162	6.80172	13.1992	3.8324	6.80853	16.4768	9.98737	7.21855	10.6422	4.11957	4.1554	13.3619	14.8337	8.4589	8.39746	4.63057	4.39537	11.1588	13.4418	6.43836	9.25454	-//-
Os01g0730200	8.91698	10.6851	15.627	19.1796	15.705	7.08025	5.58567	7.79978	12.7132	13.0674	8.91764	16.8067	8.70614	8.55119	10.8326	11.233	6.52753	12.0721	8.02005	7.19027	19.1555	16.0326	18.7446	15.9591	2.87975	6.14613	5.17832	4.7134	6.16363	6.94167	-//-
Os01g0730500	62.9671	93.1413	17.6925	22.4059	19.5	34.0316	23.938	79.1987	10.4724	8.23901	22.4683	21.8754	50.2085	64.7344	13.6141	8.8524	21.6477	13.2309	108.51	123.409	13.6118	15.0388	20.7779	11.2348	46.273	66.6	1.94268	1.08078	1.53	2.79582	-//-
Os01g0730700	1.93857	3.48182	18.3872	13.1575	9.60348	9.3811	1.99246	1.96209	13.6151	18.4901	9.3226	14.3759	2.18596	2.46454	12.2776	8.81709	6.62465	10.5338	2.59338	3.20535	10.5895	8.80354	7.8868	9.37216	0.471647	1.38694	7.90011	1.463	5.31667	8.04221	-//-
Os01g0730800	57.8067	109.125	15.1544	24.9264	18.8094	41.3117	47.3681	59.8019	13.9484	14.9602	25.825	23.218	60.0854	84.6067	20.9137	25.4504	37.0288	30.8414	101.86	112.183	16.0191	15.3176	15.8764	19.8519	35.7058	71.7491	6.04799	6.5712	6.38405	5.11536	-//-
Os01g0730900	4.14452	4.16669	3.48276	1.45086	3.66762	5.44816	3.6663	3.19879	1.86499	3.64324	5.23177	3.60442	4.43292	3.54129	0.806484	1.40542	3.77754	2.45885	3.31325	2.51825	2.67103	3.24859	2.50942	4.86077	4.05692	3.05691	2.11702	2.87971	4.21541	2.56684	-//-
Os01g0731100	18.366	0.359855	9.97494	0.582659	2.0085	36.0969	15.29	18.8212	11.6885	15.3278	33.792	13.5513	24.9712	31.0436	1.35821	21.3348	18.452	4.93733	0.622218	0.29253	2.13494	25.9463	1.55404	28.8234	15.3644	1.80204	5.23192	58.9935	49.5937	5.60234	-//-
Os01g0732200	39.0369	93.9878	30.6512	19.9781	17.0456	29.8457	28.5312	38.5349	17.2713	16.2626	20.1338	19.1805	30.767	40.4007	17.7653	18.2861	29.4375	20.5089	108.649	125.246	18.1457	25.4116	18.2558	21.9123	33.5886	121.37	21.89	32.2791	25.7592	23.7175	-//-
Os01g0732801	20.8094	13.8416	21.7001	25.6067	24.411	12.2242	8.51651	8.36498	28.0135	19.7925	12.3062	23.1427	12.955	11.0074	12.7612	10.0143	6.73218	13.6865	2.05127	4.58497	11.9616	12.4759	12.513	24.1829	0.0883856	0.0965381	0.0467136	0	0	0	-//-
Os01g0733001	8.91351	5.83032	15.6358	11.2571	14.3125	15.2569	6.43231	5.40717	12.8536	14.1792	9.20028	18.1614	7.67339	5.39097	7.31992	11.4018	7.41248	11.8373	3.29749	3.26949	14.8362	12.335	10.1731	22.26	3.7929	4.80032	9.29127	9.93852	11.1443	7.45773	-//-
Os01g0733200	0.705616	155.122	79.0905	53.3997	5.17077	0.317637	0.580184	0.20405	74.06	30.4897	0.956703	8.835	0.734456	0.489305	83.5445	39.4369	1.54323	7.37236	79.9788	117.912	65.5654	68.2769	9.4564	1.9791	0.264113	172.969	43.2727	54.9154	6.22756	5.33795	HSFC1B	Heat stress transcription factor C-1b [Source:Uniprot/SWISSPROT;Acc:Q942D6]
Os01g0733500	0.960894	10.6688	0.0378174	0	0.0359258	0.123586	48.8774	0.659946	1.66242	0.590171	0.203566	0.250653	2.58377	5.58974	0.32797	0.118118	0.15011	0.366407	14.4239	10.4948	0.254272	0.0339584	0	2.37595	0.791262	8.60317	0	0.0453229	0.118887	0	BURP3	BURP domain-containing protein 3 [Source:Uniprot/SWISSPROT;Acc:Q942D4]
Os01g0734100	13.0711	14.8241	7.48043	3.61901	6.55432	15.071	11.8625	9.93891	4.86485	7.00029	10.0861	5.91386	11.0443	11.9432	2.86929	6.42706	11.3868	4.99597	16.7354	14.0522	6.55731	9.06485	5.42555	10.692	11.4658	14.1831	10.2215	17.669	14.6881	14.4101	-//-
Os01g0734466	1.81485	0.956425	0.236445	0.144391	0.196541	0.362203	1.93664	0.814377	0.185606	0.135659	0.127275	0.419774	1.23764	1.2151	0.341761	0	0.469265	0.229088	1.46129	1.11639	0.340668	0.212318	0.231068	0.277148	0.787055	1.75	0.0297125	0.673009	0.278743	0.274891	-//-
Os01g0734600	32.6707	43.7286	0.801538	0.358951	0.317269	4.44754	15.5406	46.7478	0.454419	0.429219	1.68987	0.189735	43.4644	40.1453	0.257456	0.382481	2.94958	0.517732	44.8486	54.631	0.320791	0.689759	0.145057	1.25269	11.9746	25.9153	1.51086	0.960618	1.04992	0.586731	-//-
Os01g0734800	2.97181	12.9723	12.0809	1.38871	4.11809	2.20624	4.79146	6.10275	0.669411	0.456653	4.36082	0.942024	6.02992	4.90414	0.821736	0.924836	3.20863	0.895088	14.211	8.73759	1.05801	2.99919	0.679046	0.832973	12.5372	13.3983	8.53722	6.51536	6.85107	12.0073	-//-
Os01g0735300	0.468566	32.0718	0.0737644	0	0	0.542387	0.560397	0	0	0	0.754421	0.104766	0.0406431	0.0722055	0	0.0383991	0.731988	0.250142	28.46	19.1627	0	0	0.0320385	0.41502	0.385847	0.421437	0.296623	0.265213	3.01461	1.21968	-//-
Os01g0736900	81.0512	113.078	66.2069	27.8403	38.8787	103.176	82.418	69.5504	38.3521	44.6137	131.154	67.0253	85.9372	60.7318	31.9848	37.5925	141.493	60.4583	138.23	106.155	43.7669	61.7479	38.2897	62.3621	96.5713	96.21	39.5881	72.3603	86.5826	75.6735	-//-
Os01g0737300	1.34475	3.91462	0.907281	0.177297	0.2873	1.72957	1.09135	1.88883	0.506454	0.555249	1.10699	0.229083	0.933144	1.42097	0.174853	0.377838	1.44052	0.35162	3.95174	4.24299	0.232391	0.32588	0.472877	0.340308	1.09297	2.82739	0.121612	0.362449	0.887357	0.187521	-//-
Os01g0738300	0.242655	0.133125	0.0229201	0	0.0217736	0.0936279	0.870631	0.0210513	0.0959568	0	0.197401	0	0.580916	0.246792	0.022086	0	0.0909772	0	0.283303	0.0706734	0.0220153	0.0205813	0.01991	0.214925	0.37057	0.0714266	0.0691249	0.0274689	0.0720538	0.0236861	-//-
Os01g0738900	12.6017	9.31105	11.3124	11.2751	8.97707	4.71389	12.0802	9.05481	13.647	9.63398	5.7225	6.75366	13.8177	10.006	8.23028	7.94639	4.95914	8.01124	5.57542	5.07814	8.77124	13.4625	5.99868	8.90375	10.4131	6.74863	15.2089	16.3344	14.3775	9.10826	-//-
Os01g0739200	21.4626	9.36039	10.1155	7.44321	11.1913	16.5286	29.4506	23.5135	10.5437	8.82732	22.8108	10.3268	19.8627	19.8441	10.1886	9.62137	20.6128	12.624	10.3274	7.99023	11.1956	13.2698	10.8482	19.205	27.2379	11.8482	11.2153	17.3115	20.5457	14.7124	-//-
Os01g0739400	11.8414	19.3992	8.8873	2.93565	5.8044	11.9846	5.9222	11.0614	2.11406	3.03624	8.5893	5.92874	7.95726	10.4295	1.50841	3.18066	9.19497	3.22904	19.9729	22.6354	3.34669	6.66547	11.668	11.0091	8.83652	13.9791	2.1067	6.95955	5.42377	4.51389	-//-
Os01g0740600	2.62834	6.39665	1.4373	0.638345	2.35844	1.49452	0.868585	0.360031	1.09407	0.959584	1.40669	1.97951	1.43988	1.27902	0.881362	1.0883	1.55594	0.506393	14.8817	8.5616	0.878541	0.938646	4.42666	1.10273	0	2.98608	0.394071	0	0	0	-//-
Os01g0740650	5.38311	42.675	2.38483	3.5612	8.37824	2.97774	4.23035	3.92617	3.53218	2.80885	3.97227	8.05243	3.42138	4.97718	2.12461	2.38922	3.88471	4.40327	25.0282	26.8822	4.53816	2.90918	9.42008	4.346	1.49781	21.0338	0.678533	1.50996	1.41457	1.76703	-//-
Os01g0741200	0	0.396145	0	0	0	0	0.264475	0	0	0	0	0	0.0438428	0.0778898	0.0383379	0	0	0	0.59715	0.490714	0.0764304	0.035726	0	0	0.151354	0.5786	0.11999	0.143046	0.208458	0.123346	-//-
Os01g0741900	79.615	35.2492	212.658	332.714	215.369	124.595	77.6908	82.2024	294.571	196.64	135.388	211.936	82.0156	87.6352	401.924	249.912	148.754	262.476	27.4953	26.5651	306.117	203.5	197.392	167.539	96.0089	44.589	341.742	233.551	179.14	226.711	IAA6	Auxin-responsive protein IAA6 [Source:Uniprot/SWISSPROT;Acc:Q8LQ74]
Os01g0742000	6.42223	46.518	18.5898	4.39753	3.3461	7.35409	5.389	5.12223	9.52367	6.37701	8.42664	8.43036	7.7629	7.08723	9.61661	7.0287	11.9422	5.11902	59.086	79.4201	6.29658	11.7729	2.88972	6.14705	5.49009	61.0828	9.1475	15.1265	9.2275	7.98777	-//-
Os01g0742100	3.65248	30.7014	7.50368	3.07594	2.13031	5.32012	3.19432	3.80242	3.20467	4.15673	4.64268	3.67495	3.89681	3.33484	3.86464	3.99594	6.50468	2.92479	27.3374	35.7699	3.10667	4.492	2.54736	4.04385	2.99402	32.209	4.72552	10.4401	6.32665	4.36746	-//-
Os01g0742400	0.916605	2.68612	27.3851	6.52844	9.74458	21.9737	2.00184	2.0917	11.5044	28.1283	51.6899	20.7438	2.7585	1.87921	5.74926	8.48484	21.9082	9.62847	2.14362	2.51003	9.96121	20.0444	17.2325	16.043	6.89158	2.75673	30.028	18.9026	33.529	33.941	-//-
Os01g0742500	36.7712	17.6117	9.25064	14.7224	16.4167	23.6237	39.7201	39.4066	17.8496	10.3415	15.3051	11.8757	34.4593	37.0538	13.2343	13.5604	19.8237	16.7434	23.625	16.4714	18.0162	14.2182	10.0324	13.6503	37.6474	22.9328	18.3142	22.0712	24.3831	17.4481	HXK6	Hexokinase-6 [Source:Uniprot/SWISSPROT;Acc:Q8LQ68]
Os01g0743400	8.01506	16.0281	5.11215	1.52518	2.29847	5.89826	13.6376	10.9677	3.02249	3.08083	5.41958	2.91906	11.6109	14.3629	1.9178	2.84403	7.47389	3.06259	17.0547	22.5317	2.39895	3.2589	2.16954	3.84231	9.79811	24.8494	2.9031	5.61229	4.9481	2.62134	-	Tryptophan--tRNA ligase, chloroplastic/mitochondrial [Source:Projected from Arabidopsis thaliana (AT2G25840) UniProtKB/Swiss-Prot;Acc:Q8RXE9]
Os01g0743800	43.9654	50.9289	24.1865	26.9019	19.0027	18.2068	41.7476	45.4069	28.0213	18.4326	18.3416	16.8517	41.5717	39.31	31.1483	22.8848	19.8499	24.0971	60.9731	69.1257	27.6881	41.0465	16.4513	15.9045	35.2274	57.1225	35.1723	35.4586	25.1856	27.117	-//-
Os01g0744000	0.450563	1.39043	0.132994	0.0519783	0.0505368	0.478084	5.1529	0.732904	0.194877	0.0732523	0.229084	0.277037	0.644845	0.494697	0.153785	0.138464	0.343133	0.231941	1.64387	1.00471	0.102195	0.167192	0.0462113	0.199537	0.430049	1.24336	0.0534799	0.159389	0.362348	0.109951	-//-
Os01g0745000	1.61851	0	14.6997	0.689412	4.91548	6.1489	0.111675	0.432037	18.2163	13.1703	5.31729	25.61	1.29589	0.345337	2.37968	21.426	4.08435	10.1405	0	0	6.55141	13.9389	9.60244	32.751	2.01315	0	20.0976	62.9987	69.1323	44.7222	-//-
Os01g0746200	8.08936	21.0272	16.0003	11.4443	9.07901	16.4772	8.7573	9.08581	10.6797	11.6757	13.2027	9.11717	9.58137	8.34687	13.9177	16.0598	18.2782	11.9285	21.951	21.3446	11.9176	14.2385	6.57496	9.07407	10.57	28.3896	17.9874	26.0366	19.2014	16.1637	-	Nuclear pore complex protein NUP85 [Source:Projected from Arabidopsis thaliana (AT4G32910) UniProtKB/Swiss-Prot;Acc:Q8RXH2]
Os01g0747300	28.1949	14.3335	84.1834	192.932	209.348	48.5387	67.4981	11.2936	216.901	118.906	74.9058	110.264	21.5478	14.8839	239.978	136.948	64.9078	128.782	6.32833	7.02811	153.568	120.217	196.223	123.964	17.5129	9.00337	463.249	155.452	74.5451	119.415	-//-
Os01g0747500	0.518514	3.88965	0.979531	0.478539	0.598201	0.857434	0.963422	0.739011	0.878762	1.31668	1.0922	0.662481	0.693909	0.684878	0.910174	0.546331	0.6943	0.440631	5.96107	5.77104	1.34409	1.72774	0.850891	1.08254	0.299439	3.77934	1.09023	1.84476	0.549885	0.433829	PYRC	Dihydroorotase, mitochondrial [Source:Uniprot/SWISSPROT;Acc:Q0JJD1]
Os01g0747700	9.64811	11.1415	5.59117	2.19381	3.26219	7.73316	6.3966	11.605	2.99511	4.89015	8.67348	6.12773	7.71377	11.2477	1.99387	4.95025	9.39279	6.48358	15.47	15.3397	3.29839	6.16709	5.54527	5.57318	10.5094	17.3782	3.36365	5.11796	5.39766	5.18658	-//-
Os01g0747800	36.2183	26.7004	43.4042	40.9469	39.659	43.3218	45.0762	32.7465	42.072	39.5992	50.1805	43.2738	34.8712	33.6965	33.7378	33.2242	41.9044	39.8266	26.0508	24.1465	42.2556	48.9589	31.389	45.0615	37.3653	21.5442	46.2138	51.6982	57.1902	48.1139	-//-
Os01g0748600	28.4976	20.1855	40.2538	68.9149	65.7068	34.7174	37.9274	30.799	56.9324	50.7695	40.5475	43.815	37.4926	29.6722	75.5877	52.2591	47.9689	57.5861	22.3127	20.8578	70.6052	47.713	72.0022	49.9567	29.1954	20.5801	60.6306	33.4763	28.2069	37.0413	-//-
Os01g0749200	46.064	246.232	5.03176	7.69276	6.86082	11.3171	98.1531	23.8687	13.0733	7.33622	7.32896	10.3134	40.0534	44.1549	8.49939	10.2309	10.3976	10.7828	265.87	330.704	7.27813	8.34559	6.2736	15.0432	21.3376	209.322	4.40383	6.52702	6.69954	3.36466	-//-
Os01g0749400	60.1361	28.5123	54.5206	73.2105	80.7464	58.5219	51.2163	56.7705	63.7047	68.5212	65.7564	53.665	53.2256	51.205	63.7685	47.0581	45.2416	51.3563	31.8649	28.9622	89.3121	69.3787	71.7451	81.9599	55.0727	33.7513	140.474	81.1904	86.3986	73.2694	-//-
Os01g0750100	276.986	176.316	345.788	342.508	349.766	287.896	245.151	202.541	351.75	287.062	286.451	299.913	273.32	216.711	332.071	269.834	285.347	293.069	110.236	123.248	285.384	280.752	346.523	345.154	318.749	130.656	792.34	541.81	491.368	543.916	-//-
Os01g0750300	0.194499	1.08883	0.0787348	0.0512867	0.199458	0.128652	34.07	0.0964203	0.0549383	0.0240926	0.0847637	0	0.665187	0.333974	0.0758695	0	0.20835	0.127142	1.90005	0.627174	0.0252089	0.0471337	0.182386	0.246102	0.274564	1.71755	0.131921	0.25163	0.192515	0.162732	CESA4	Cellulose synthase A catalytic subunit 4 [UDP-forming] [Source:Uniprot/SWISSPROT;Acc:Q5JN63]
Os01g0750500	10.9968	3.66845	92.2055	152.235	107.177	20.6715	37.6349	6.99614	243.19	132.466	28.845	69.0977	15.1443	15.5903	236.317	153.84	39.8026	98.0584	11.0048	2.87434	172.936	158.275	99.4841	121.577	13.7289	0.774659	218.162	75.5853	40.7477	96.2779	-//-
Os01g0750900	18.5307	13.7879	8.19774	4.32964	9.47152	7.7836	38.6089	15.8727	10.2034	3.55933	6.55946	4.82507	19.7764	16.049	8.21966	4.95947	11.3229	13.4167	14.4754	9.39368	6.17162	10.7434	4.90782	11.4268	17.1734	6.55934	7.23892	6.77109	6.26868	4.46482	-//-
Os01g0752500	41.1283	19.2744	45.863	37.8281	41.4314	35.199	15.9004	44.3727	26.2524	21.6888	39.6139	53.0757	38.5794	41.7195	53.8873	39.4121	38.0903	43.6024	3.33051	5.66282	3.5598	7.54726	18.7414	36.8006	20.0153	3.2311	33.9311	26.9671	26.6999	25.989	-//-
Os01g0752700	30.2698	34.1988	84.4519	33.5751	53.706	51.7673	22.1734	20.9376	36.8717	49.3588	52.6303	55.8744	22.6034	23.2089	38.7892	49.6457	56.7684	44.2903	31.6548	32.5321	48.0658	69.8315	60.7443	54.0272	19.3021	35.4704	41.9665	75.1604	51.9342	60.2869	-//-
Os01g0753000	23.3817	20.305	42.4781	67.4481	47.3645	20.945	29.9577	28.2098	55.6107	57.9186	23.5076	48.0493	34.6715	27.6207	65.3419	67.2476	23.7606	44.0596	20.7482	23.5696	75.7129	47.9597	48.6611	36.5021	35.1216	30.2047	52.1311	44.3247	38.8143	45.9622	-//-
Os01g0753500	4.84121	6.6227	1.91226	0.751433	1.91534	2.20761	8.76396	5.93721	1.76215	2.17521	1.87967	2.0468	8.17706	4.13027	1.64238	1.92599	2.70201	1.83262	7.3405	6.64948	1.51733	1.73579	1.53474	2.16348	6.0095	6.69335	0.877619	2.3416	2.83154	1.13844	ARF3	Auxin response factor 3 [Source:Uniprot/SWISSPROT;Acc:Q5JMM1]
Os01g0754700	0.201919	2.01771	0.57217	0.186352	0.11324	0.272685	0.113199	0.0656899	0.09981	0.175082	0.12833	0.0677202	0.131357	0.116683	0.252701	0.198568	0.425837	0.0923944	2.21009	2.64641	0.068698	0.406747	0.0621285	0.268266	0	2.27837	0.431404	0.371436	0.0749472	0.123186	-//-
Os01g0755700	14.706	14.4844	49.176	21.0084	31.1948	24.9147	35.2773	10.9495	25.4007	15.7805	21.7152	21.9711	20.5854	10.6797	28.719	20.2799	28.0436	18.0477	5.12171	8.65654	13.5979	29.7254	22.9308	46.4125	13.4638	8.34798	28.3567	43.6278	43.8353	23.3198	-//-
Os01g0756400	62.2302	48.5689	107.014	53.7582	68.6542	50.227	73.1323	86.0493	97.1171	103.04	70.4978	109.377	100.629	88.8272	81.8495	115.841	90.3737	113.981	64.6718	51.6766	100.748	107.546	76.2001	89.3858	79.306	74.8168	86.3775	133.445	117.537	143.962	-//-
Os01g0756501	69.242	57.796	92.131	62.1232	77.1354	61.5399	83.8378	84.4332	75.0236	103.535	74.7708	109.475	119.823	86.8144	80.1931	98.45	86.4013	100.447	41.2965	41.0517	80.131	70.7295	75.6343	88.671	84.9257	70.2529	104.63	116.726	141.527	142.501	-//-
Os01g0757051	0.701158	2.01493	0.331141	0	0.104859	0.0901802	0.943394	0.506903	0.462117	0.50664	1.06949	0.418056	0.851452	0.972428	0.106363	0	0.438136	0	2.63125	2.72284	0.424092	0.198234	0.0958843	0.310516	0.209956	1.26127	0	0.264574	0	0	-//-
Os01g0757200	0.629625	0.841789	0.139933	0.0341814	0.0997002	0	0.166107	0.289178	0.292921	0.0642284	0.602592	0.298116	0.077101	0.102732	0.134841	0.145688	0.62487	0.203368	1.79141	0.809025	0.201614	0.0942405	0.607779	0.262434	0.33271	0.327059	0.0351688	0	0.146636	0.14461	-//-
Os01g0757600	0.92486	1.3893	0.145597	0.355649	0.345786	0	3.11095	2.54079	0.761943	0.334141	0.0783728	0.344648	2.80776	1.49646	0.631343	0.60634	0.216721	0.282133	1.28546	0.785653	0.279699	0.19611	0.569142	0.409585	2.354	3.78108	0.805031	1.39595	0.305142	0.376157	-//-
Os01g0757700	9.15543	40.5727	8.62499	7.84764	5.76585	7.64311	11.0942	8.84387	7.76158	6.7656	7.9098	7.58328	7.76954	10.6316	5.95849	9.92995	9.03435	7.29546	51.0683	58.9064	9.07352	9.9577	6.89766	5.56302	1.58415	34.1313	1.03223	1.88687	0.956416	0.7074	-	Pentatricopeptide repeat-containing protein At4g21190 [Source:Projected from Arabidopsis thaliana (AT4G21190) UniProtKB/Swiss-Prot;Acc:Q8LG95]
Os01g0757800	5.27469	21.5245	11.9128	8.67544	6.16087	5.66227	4.28198	5.8798	7.92392	11.3447	4.85433	7.40561	6.90119	5.09491	8.04624	11.6783	6.60125	6.68798	28.8992	27.6999	10.3999	10.7972	7.47112	5.68982	3.86483	26.3109	5.87609	8.37281	4.43338	3.82561	-	DNA polymerase eta [Source:Projected from Arabidopsis thaliana (AT5G44740) UniProtKB/Swiss-Prot;Acc:Q8H2D5]
Os01g0758200	1.92357	4.19296	63.7625	36.1157	41.371	17.2563	2.42637	0.677941	32.0907	56.7611	13.5089	42.2563	1.37651	1.61178	12.365	36.3551	12.6209	12.9278	1.80466	2.05714	19.1426	39.8702	60.3209	96.7411	0.377998	3.24393	24.7727	17.8284	14.8151	20.7127	-//-
Os01g0759400	0.779742	6.75622	1.69806	0.0999482	0.563623	0.95273	0.582848	0.770411	0.235542	0.300492	1.16733	0.716738	0.495985	0.680891	0.177427	0.2769	0.771465	0.515372	6.28581	6.56069	0.157208	0.992032	0.462067	0.613897	0.369688	7.52319	0.14397	0.343265	0.385894	0.211423	CIPK12	CBL-interacting protein kinase 12 [Source:Uniprot/SWISSPROT;Acc:Q5JLS2]
Os01g0760000	3.75862	3.60708	21.5187	136.134	149.084	7.22168	13.3481	1.5971	215.669	188.493	28.7825	99.9544	3.51303	4.82271	117.083	114.055	26.3146	103.193	7.16447	3.9655	146.285	58.8144	231.109	200.832	9.4403	2.70947	118.434	27.4393	63.7762	44.4008	-//-
Os01g0760600	16.0788	11.4505	56.9158	81.7581	81.1554	58.7885	21.5643	12.7754	47.2286	85.1251	67.2088	73.5945	19.7935	11.2927	49.7084	83.6967	62.8555	58.5051	13.2475	9.87812	80.8288	60.91	113.407	80.1417	9.4094	9.10167	36.2244	25.4645	38.1801	46.4809	-	Aspartate aminotransferase, cytoplasmic [Source:Uniprot/SWISSPROT;Acc:P37833]
Os01g0761000	122.034	147.756	2.73068	0.727661	2.51549	31.5038	187.886	120.31	1.64555	0.91154	10.4228	2.19381	135.411	144.34	1.27579	1.37842	18.804	1.92416	239.847	231.805	1.66911	4.38395	2.73147	10.5528	162.905	162.2	0.915056	0.694195	5.63625	0.684107	-	Protein CURVATURE THYLAKOID 1C, chloroplastic [Source:Projected from Arabidopsis thaliana (AT1G52220) UniProtKB/Swiss-Prot;Acc:Q9M812]
Os01g0761100	13.7751	8.73562	20.7974	20.801	17.7421	15.0683	13.5352	16.7972	12.9414	13.7015	13.8963	17.1694	17.8443	17.0662	18.0216	16.3204	14.041	16.2155	8.06186	7.37796	12.1996	12.845	16.5157	12.8316	23.765	12.038	31.3357	33.8534	32.7989	40.0712	-//-
Os01g0762000	17.0025	15.3953	53.2158	68.6395	59.3784	28.1048	14.9352	19.5508	51.3219	65.5134	26.3946	47.1484	20.6034	20.4179	71.5849	76.107	25.956	45.9436	15.857	14.248	70.443	55.9774	59.5174	46.7601	20.3801	15.6708	121.374	87.153	51.4332	82.3197	-//-
Os01g0762300	130.22	70.2622	15.0256	31.6386	53.7766	58.5244	94.7942	142.07	14.1417	11.7618	18.4333	20.0723	179.055	172.164	31.8758	31.7722	48.1987	50.7839	77.9504	86.0178	19.467	22.1735	14.0641	32.0022	195.742	103.692	65.2222	76.079	75.065	64.037	-//-
Os01g0763100	3.54988	11.3174	2.78474	1.61034	1.88961	5.57173	3.1842	2.08791	2.02241	1.40861	3.30389	2.63675	2.56769	3.2822	1.20479	2.13008	5.86516	2.20253	12.3433	10.12	2.18352	3.52123	2.22156	3.30409	0.918849	8.6782	1.02839	3.60987	1.72706	1.64446	-//-
Os01g0763700	36.2203	79.4994	3.23264	2.45664	3.83868	7.77642	60.2882	44.6185	6.39092	1.73106	4.35021	2.12558	48.7833	41.224	6.48957	5.14187	12.0294	5.30708	117.572	121.69	5.69255	11.6917	4.44616	6.48359	40.5652	101.206	6.49957	15.174	10.6329	4.17584	-	Protein CHLORORESPIRATORY REDUCTION 7, chloroplastic [Source:Projected from Arabidopsis thaliana (AT5G39210) UniProtKB/Swiss-Prot;Acc:Q9FL87]
Os01g0764400	48.3608	16.8996	24.1861	8.4194	14.5579	59.5598	45.8432	48.6552	16.0392	28.6296	80.697	31.106	48.557	38.7234	11.5114	14.8842	76.6661	19.354	19.9704	13.7379	9.64054	13.409	12.8015	36.4986	42.2796	8.59506	17.5713	15.2559	44.4814	36.4797	-//-
Os01g0764500	11.0365	14.1618	8.41461	5.82512	6.31083	8.0715	9.2202	17.1154	9.37762	6.19212	7.7386	6.93519	11.7128	16.0734	9.09321	8.93803	10.7841	8.84593	18.5278	17.4376	7.82066	10.3397	4.73492	6.74046	11.0807	19.7113	4.86321	5.0219	3.67701	3.90784	-//-
Os01g0764600	19.4541	26.2773	18.3755	10.1281	8.24862	13.8029	14.1263	26.2123	12.3638	11.8327	15.1087	15.5507	21.2877	21.578	15.307	15.7325	17.5667	13.043	30.6049	29.1085	12.2516	16.3796	9.706	11.298	20.5809	33.981	13.1273	15.8916	12.4492	13.8075	-//-
Os01g0764800	6.48497	0.107226	1.21474	1.03538	10.435	6.22914	2.13533	9.82766	1.24436	2.30142	12.7715	9.96011	6.52217	8.197	1.02111	1.2378	9.69473	5.73448	0.136913	0.338701	3.89758	0.696248	6.71295	3.80502	6.16973	0.51011	13.3291	25.4306	41.9796	27.8312	GH3.2	Probable indole-3-acetic acid-amido synthetase GH3.2 [Source:Uniprot/SWISSPROT;Acc:P0C0M2]
Os01g0764900	22.1818	76.1408	27.5443	30.5039	21.5596	20.9249	27.0567	26.9689	27.5206	20.6596	21.3326	17.5066	28.7665	23.7727	34.4644	27.691	29.777	31.2759	99.1812	101.376	29.7323	36.5392	16.0281	17.7994	23.3496	107.562	28.1856	44.9985	31.0077	24.4712	-//-
Os01g0764950	0.570251	3.23366	0.66537	0.433413	0.361194	0.543604	0.601773	0.465615	0.928543	0.814403	0.272884	0.390005	0.663389	0.52725	0.335844	0.593774	1.00612	0.552571	1.7064	2.0028	0.547804	0.910438	0.275233	0.564505	0.452003	2.63304	1.08298	1.5189	0.365222	0.491148	-//-
Os01g0765000	1.0362	7.20311	2.97881	1.08105	0.606388	2.22507	1.01028	1.40705	2.36059	2.46106	2.79459	1.97435	1.26613	1.83282	1.23017	1.06331	3.04043	0.989527	5.41021	5.77348	1.18536	1.22279	0.850214	1.47644	0.364245	3.71319	0.898384	2.142	0.535114	0.39579	-//-
Os01g0765400	0.604645	5.72047	0.122383	0.0797186	0.155015	0.333288	0.464879	0.749364	0	0.224692	0.614853	0.347637	0.494496	0.519118	0	0.254833	0.445297	0.07905	3.31356	4.49693	0.156736	0.21979	0.0708738	0.267774	1.16393	2.24594	0.287075	0.537797	0.213742	0.168631	-	Serpin-Z1 [Source:Uniprot/SWISSPROT;Acc:Q94DW6]
Os01g0766200	19.6541	19.8293	25.0143	21.4919	26.8661	29.1855	22.9693	21.7976	19.7332	25.3161	35.298	32.5717	22.5077	18.5767	16.0561	22.9868	37.7056	29.4838	20.6247	16.0318	25.4169	26.9171	35.3773	34.5447	19.3859	20.7445	16.834	23.3885	37.8674	24.3548	-//-
Os01g0766300	6.84335	8.68362	20.0074	7.81951	14.2306	22.8005	11.3999	11.0256	10.4166	16.2002	21.3185	19.0412	9.72353	9.34031	7.31623	17.8392	30.2391	29.8228	0.996448	2.68915	2.95655	7.92337	3.9216	24.5339	2.53708	0.106581	14.3373	10.2061	27.2017	14.7383	-//-
Os01g0766600	15.6604	23.5983	36.7133	35.9835	31.0742	23.2045	12.0559	13.9712	33.9568	25.583	19.6596	30.8636	15.1241	13.4719	39.7856	38.0645	21.7531	36.9376	20.835	21.6593	36.6189	36.5615	32.9847	28.3134	20.5945	28.1176	49.709	55.2395	33.3183	52.0054	-//-
Os01g0766966	9.45793	11.3277	5.09589	6.57731	7.47068	6.01368	9.26031	8.20515	3.29234	5.2555	5.28291	6.19515	9.0819	10.7154	3.63737	5.23998	3.87065	4.20587	2.05515	4.21925	1.69201	1.5253	4.09876	5.54541	8.25696	4.70534	6.64083	6.03186	7.25184	6.50148	-//-
Os01g0767600	26.6852	21.7788	5.6903	6.57788	18.8057	49.7307	23.4035	25.6165	4.69748	6.76865	49.6984	21.0962	23.6691	23.4569	6.68026	3.29593	47.2014	17.5492	17.336	11.9856	5.27322	4.85777	27.5346	24.9133	24.1244	35.2993	3.2631	2.92956	13.2695	11.264	-//-
Os01g0768200	45.951	36.5096	68.4152	94.9696	103.037	46.842	45.6273	41.2157	55.5336	84.7522	56.9234	85.1534	40.9385	41.8108	60.1216	96.8389	63.6018	88.5601	44.4093	42.8506	97.821	70.9712	135.675	102.612	46.5699	52.5848	31.0149	43.9172	57.7683	55.3545	-//-
Os01g0768333	0	0.550022	1.16004	0.971529	3.14862	3.11403	4.72123	0.304416	2.94866	5.17239	6.24434	2.98134	0.365237	0.648871	0.638757	2.24297	6.90687	3.69296	2.19469	0.127748	1.59178	1.04167	1.87143	5.43893	0.315218	0.172147	3.49858	0.59583	1.91024	2.0551	-//-
Os01g0768600	6.20575	3.69844	12.4866	33.7673	36.6302	10.0019	15.7717	14.6371	38.8237	31.1367	18.7343	31.8556	9.89095	13.3882	52.012	43.9589	19.9344	44.3398	4.52831	5.27168	46.7724	18.4772	29.7556	15.6595	7.89761	9.22862	18.2308	10.4644	12.7648	21.17	-//-
Os01g0768700	3.46664	9.12615	5.14953	2.51575	2.44598	6.72228	4.5447	3.54725	3.36859	3.39126	9.43056	5.43234	3.33077	4.95852	3.1283	4.57461	10.3312	6.04681	10.699	10.5928	3.8441	3.79475	2.91734	3.72657	2.5286	10.2914	2.30707	4.4945	4.22311	3.84662	-//-
Os01g0769900	8.06421	49.4968	7.91664	5.35191	2.3375	5.83855	8.0056	11.8697	5.50902	4.81219	9.81278	7.21228	9.85566	11.9591	7.21619	6.81655	12.2298	7.71177	62.5279	84.1512	6.20661	5.39886	2.78796	3.91241	5.55531	66.5448	5.65709	9.23141	6.21068	5.66052	-	Protein PLASTID TRANSCRIPTIONALLY ACTIVE 12 [Source:Projected from Arabidopsis thaliana (AT2G34640) UniProtKB/Swiss-Prot;Acc:F4IHY7]
Os01g0770000	23.9971	79.8428	21.1002	11.3736	25.18	38.8437	24.7335	26.2911	7.97227	6.99229	29.9903	15.035	26.8056	13.2885	7.33977	12.8866	33.7392	20.8603	56.3214	63.4994	9.46987	20.2158	14.4072	27.8789	60.0272	36.8498	27.758	37.3613	59.5418	41.9921	-//-
Os01g0770100	0.26697	0.523088	0.042028	0.0821293	0.0798516	0.20602	14.4479	4.70935	1.05572	0.231487	0.904923	0.994859	4.67768	3.2089	0.769472	0.350052	1.75164	1.91385	0.779228	0.485971	0.403689	0.150957	0.109526	0.197051	6.83503	9.43008	0.802768	2.01477	3.43521	1.8676	-//-
Os01g0770200	4.27784	23.2314	1.20901	0.435217	1.39034	1.2477	3.65588	5.75675	1.23211	0.876207	2.29491	1.17489	6.06547	3.42582	1.22633	1.55686	1.29446	1.69544	14.7193	19.4002	2.16978	3.77119	0.939686	1.96908	8.29096	18.3758	1.31138	2.21158	4.53427	1.80837	-//-
Os01g0770500	11.8637	33.1932	9.51903	6.593	7.15419	13.5851	7.89538	8.7429	4.66624	5.30938	7.58865	7.35882	9.89218	10.1435	4.52825	6.08431	11.6581	6.94631	40.9043	46.7676	6.6549	10.1166	11.1473	11.6379	8.76663	25.5966	3.21003	5.05428	6.18702	7.28448	-	ABC transporter I family member 10, chloroplastic [Source:Projected from Arabidopsis thaliana (AT4G33460) UniProtKB/Swiss-Prot;Acc:Q8H1R4]
Os01g0770700	4.04626	38.5303	12.6123	4.57454	6.89843	9.99196	9.34582	5.35321	5.10025	4.91187	10.0807	7.41854	7.0545	5.42466	3.49869	10.7436	16.3082	9.35007	44.6256	36.8275	3.57927	13.4703	5.89299	17.7401	10.4502	17.1708	7.10806	6.75616	10.6132	8.98546	COPT1	Copper transporter 1 [Source:Uniprot/SWISSPROT;Acc:Q94EE4]
Os01g0771000	0.490456	0.672683	2.49004	0.509225	1.54032	5.34608	3.35449	1.1701	4.78812	2.7111	10.9098	2.90601	3.38208	4.19462	1.50661	2.35129	11.6652	2.58088	0.357884	0.223197	1.00119	1.81996	1.40848	4.18118	3.19427	0.541381	11.1773	5.69086	12.4397	7.30087	-//-
Os01g0771300	18.3268	22.6076	39.6404	48.4398	34.5438	13.8917	20.2325	22.3907	60.7869	41.6551	14.2253	29.5808	13.9965	21.9581	58.9253	48.4158	20.024	44.6593	8.68171	15.6341	31.4837	38.4468	28.0281	26.7019	3.60442	4.8945	18.2263	13.9945	9.44561	16.9365	-//-
Os01g0771900	2.18307	4.4485	0.985193	0.984998	0.892384	1.38517	1.65358	1.83078	0.455624	0.652007	1.15929	1.0413	1.56536	1.79418	0.94934	1.45508	1.5233	1.19872	5.09753	4.6627	0.990316	1.0904	0.915517	0.708985	2.15722	4.23639	0.23033	0.549173	0.552206	0.710316	-//-
Os01g0772400	13.1914	7.85891	18.6211	14.3308	18.9563	16.5281	16.4171	16.8917	24.1095	26.0419	24.4523	20.6353	20.7732	18.3626	28.2221	29.2958	34.0822	27.263	9.86422	7.72657	23.583	20.189	20.4492	22.8505	11.8939	7.11638	13.3581	13.7207	16.5259	17.9605	-//-
Os01g0773000	0.758002	7.66899	0.195266	0.0635967	0.247332	0.478593	0.803539	0.71738	0.204374	0.149376	0.245254	0.123259	0.322766	0.414134	0.12544	0.0338828	0.484421	0.126127	6.32127	7.72691	0.156298	0.350681	0.0848109	0.0305172	0.0619029	6.72746	0.196302	0.195016	0.477445	0.0336319	-//-
Os01g0773700	2036.99	1674.89	165.449	194.256	293.992	793.602	4081.7	2253.6	288.475	76.7038	381.727	197.141	3484.9	1987.58	311.597	221.964	725.366	329.419	1141.72	1983.01	177.15	455.101	151.71	397.998	2328.45	1868.16	195.442	376.872	418.416	144.589	PSBW	Photosystem II reaction center W protein, chloroplastic [Source:Uniprot/SWISSPROT;Acc:Q5ZBY9]
Os01g0773800	0.0702934	0	0.863148	0.389245	5.80289	3.74292	0	0.182947	0.277973	3.5961	18.6563	1.69742	0.146333	0.0649928	0.255919	0.276507	21.6768	0.83629	0.175861	0	0.38265	0.119242	1.49958	2.86398	0.378878	0	2.26944	0.795734	3.13094	2.05845	-//-
Os01g0774200	2.29847	2.64206	1.01315	0.883862	0.618731	1.06423	2.5084	2.79163	1.02254	1.26222	1.2855	1.50748	1.59494	1.98347	1.32495	1.35619	1.22082	1.29714	3.64189	3.93291	0.590843	1.13721	0.597206	0.542882	0	0	0	0	0	0	-//-
Os01g0774500	0.371359	0	0.263077	0.228486	0.138843	0.143288	0.083276	0.241627	0.305942	0.241501	0.188814	0.110709	0.418749	0.200291	0.253503	0.182598	0.0870198	0.311533	0.0258075	0.0675992	0.393076	0.944928	0.0507838	0.19187	0.556001	0.0303643	1.11666	1.19109	1.50091	1.35934	-//-
Os01g0775100	49.3852	10.961	2.43035	3.42791	34.4083	43.907	79.2522	67.3978	5.64131	7.12491	39.5843	28.6535	74.1249	64.9808	6.17583	7.97862	40.7074	36.8211	14.5356	12.5251	9.50707	4.85749	29.0457	31.6115	75.2136	7.8181	9.69415	8.71459	42.227	33.4606	-//-
Os01g0775200	14.69	13.951	28.8125	22.0586	31.0268	18.3516	14.8868	17.706	24.7005	27.3196	22.7335	28.1427	16.669	14.8254	22.8322	31.2211	20.9358	35.3908	13.3886	11.1638	25.909	23.7618	25.0286	26.7512	21.3089	13.5669	35.1205	35.9166	40.0251	55.5351	-//-
Os01g0775300	8.24111	6.98057	13.3529	14.6265	11.4904	9.80851	7.20736	10.353	15.8559	12.5738	11.0232	13.9897	6.6809	10.521	20.238	19.0296	9.95271	16.3603	7.7713	7.50073	16.0322	14.6384	10.663	10.6963	11.0194	8.36594	20.4817	25.3141	19.2004	22.2302	-//-
Os01g0776600	7.11804	25.4694	22.2512	16.6578	35.9653	19.4869	14.5938	7.27791	30.7031	34.5705	33.3043	39.6742	10.5842	9.83275	16.9295	22.0413	32.406	35.7116	27.6307	23.1994	20.4887	27.9226	54.3019	34.8254	6.01369	27.7285	19.0299	31.9912	29.7753	30.2324	-	Purple acid phosphatase 10 [Source:Projected from Arabidopsis thaliana (AT2G16430) UniProtKB/Swiss-Prot;Acc:Q9SIV9]
Os01g0777200	41.126	13.3867	59.9289	246.128	144.903	61.0421	115.904	39.1025	161.779	121.043	44.9568	130.9	73.6002	71.2351	234.162	185.485	65.376	146.633	19.8035	12.461	204.887	141.693	113.914	96.3531	31.8497	7.38704	190.189	160.203	127.766	159.831	-//-
Os01g0777300	0.898589	0.114647	0.236865	0.0385727	0.0375029	0.5483	0.168702	0.707046	0.0206595	0.0724799	0.233752	0.0373795	0.41328	0.618291	0.0570613	0	0.274224	0.0191246	0.156845	0.167376	0.0568787	0.088623	0.0514395	0.111056	0.657044	0.246051	0.138904	0.212906	0.14479	0.101992	EXO1	Exonuclease 1 [Source:Uniprot/SWISSPROT;Acc:Q60GC1]
Os01g0777700	8.00417	15.1045	9.40629	15.6184	8.78656	7.05919	9.49203	11.94	9.94783	13.5382	8.94265	11.0819	9.67299	12.8405	13.6054	12.7168	8.26239	11.2446	16.5748	18.1502	15.2784	7.82928	6.34573	6.00303	13.1481	20.5213	7.71894	7.71939	9.0749	10.6948	-//-
Os01g0777900	0.665139	4.17037	0.20942	0.20462	0.39789	2.90862	4.37522	0.0961727	0.219189	0.576736	4.17094	5.05641	1.03849	0.614983	0.403598	0.763116	3.53285	1.52178	7.48825	3.55158	0.201153	0.846228	0.909587	1.76739	0.697096	10.5508	1.57898	0	2.08479	1.29852	-//-
Os01g0778100	0.0448029	18.1188	2.11594	0.330791	0.160808	0.0345743	0.200938	0.155474	0.354343	0.116545	0.0911185	0.160279	0.326439	0.207122	0.611682	0.176237	0.125983	0.20501	6.50114	7.73148	0.162593	0.494007	0.294089	0.198415	1.89164	28.3981	0.63815	2.33302	0.354767	0.349865	-//-
Os01g0778700	23.7926	15.6067	37.1027	34.9096	44.0857	35.6221	22.266	25.5056	24.5705	36.1623	42.6251	36.0796	26.374	26.7345	26.235	34.575	39.4034	37.7234	17.8701	15.7351	33.3007	32.5969	65.8776	43.4896	28.1259	17.0998	21.1249	24.3604	31.3199	34.1711	-//-
Os01g0778800	4.53201	7.75815	21.1784	15.2812	14.0548	20.8767	11.5714	9.07053	17.6073	43.6055	22.4362	17.564	11.0069	11.2476	16.4094	23.7109	21.6308	16.4446	10.1448	9.21942	19.1702	16.7244	15.2983	16.9895	5.16045	5.94849	13.5521	18.2486	19.95	16.2012	-//-
Os01g0778900	11.1664	5.30995	1.42211	1.15793	1.2384	1.54914	3.0386	7.40157	1.48845	0.43516	0.893085	1.23432	5.09315	7.88831	0.685178	0.987065	1.41121	0.918573	0.732414	2.10116	0.113831	0.532081	1.75007	1.33353	2.70501	1.10794	0.476551	1.27826	0.496743	0.489879	-//-
Os01g0780400	10.5932	15.3356	6.53251	3.61172	4.51053	14.3449	21.8183	9.21935	4.40251	7.34239	13.6881	6.75861	9.86741	10.6366	3.77687	6.03812	15.5262	8.33608	16.149	13.6087	5.81552	4.72136	4.9549	8.546	15.5774	18.57	3.78013	6.11044	10.8525	8.03514	-//-
Os01g0780800	5.07051	6.8988	3.10351	1.68465	2.91188	8.9214	5.09396	4.85636	1.40358	4.00969	11.1784	4.89763	4.81331	5.28824	0.886095	3.35083	8.89696	3.86077	8.49081	8.7426	1.36169	2.16753	6.02425	6.57491	5.10156	15.6815	1.46369	1.28574	2.20827	1.42544	-//-
Os01g0781000	90.526	64.0323	94.5589	253.504	174.276	52.2477	79.469	45.2788	234.201	140.967	45.5714	122.769	67.9604	56.416	162.908	131.874	43.6857	123.985	49.4471	42.0186	219.747	161.75	123.55	93.5546	58.0339	53.8483	197.977	95.765	103.524	145.637	-//-
Os01g0781200	4.22697	7.70698	2.42607	1.80155	2.3969	3.83958	0.0263301	0.190994	0.116079	0.114537	0.134323	0.196897	0.152769	0.149273	0.146946	0.331968	0.302652	0.201478	7.30711	8.36771	2.37024	1.95443	2.39648	2.32695	0.0922929	0.129607	0.0278735	0.0332293	0.130746	0.0716327	-//-
Os01g0782200	2.93333	28.6154	22.4589	89.1777	59.3306	8.01594	6.74814	2.48491	26.1335	23.4896	8.24669	23.6109	3.05322	3.4141	43.3145	24.3667	8.41006	30.4767	26.9947	31.8868	53.9151	28.8018	72.7425	17.6366	1.64305	22.1108	9.53585	3.32058	2.45936	10.5436	-//-
Os01g0783100	2.01691	13.1728	0.799663	0.804314	0.714979	0.653321	7.05787	2.89465	1.15698	0.410222	0.329166	0.48993	3.73216	4.88076	0.679908	0.563197	1.12028	0.592479	10.694	14.867	0.790687	0.92926	0.449476	0.816019	3.51183	17.2975	0.591107	1.04293	1.18301	0.461805	-//-
Os01g0783500	29.8726	34.6625	82.7252	109.025	79.9799	32.9697	26.1864	24.5274	67.5989	75.4783	43.2477	85.0079	23.5221	25.0194	73.0056	86.9383	41.1364	61.5113	24.9928	19.7031	82.4515	83.2505	96.332	73.8787	29.4927	34.0688	45.4962	37.8787	36.2879	35.8338	-//-
Os01g0783600	12.1108	12.0697	26.9741	25.4589	17.441	17.4225	13.2102	9.4689	21.2851	24.5026	16.2682	20.4592	13.3061	12.0961	24.4955	27.6424	19.8302	21.1404	11.5959	10.7778	18.245	25.363	17.175	18.6063	10.5436	12.543	14.0555	15.9099	16.4269	16.7837	-	Frataxin, mitochondrial [Source:Projected from Arabidopsis thaliana (AT4G03240) UniProtKB/Swiss-Prot;Acc:Q9ZR07]
Os01g0784700	0.142809	1.28714	0.0449638	0	0.0427147	0	0.0213497	0.0412977	0	0	0.0242034	0.0212871	0.0495488	0.13204	0.0216637	0	0.0223095	0	1.84596	1.42111	0.0215944	0.0605634	0	0	0.128289	1.96171	0	0.107775	0	0.0232332	-//-
Os01g0785300	110.921	203.697	256.176	796.61	469.81	108.647	71.3371	122.204	530.302	475.236	131.666	491.93	98.4006	133.592	488.691	378.073	122.247	368.293	99.6355	164.961	469.434	400.793	334.007	172.026	0.911767	0.142267	0.550729	0.0820684	0.071758	0.99073	-//-
Os01g0785700	2.99008	10.506	4.47444	2.66654	3.46683	8.06305	2.74233	2.73975	2.29176	2.85485	6.83271	3.45542	2.58775	2.64035	1.71241	2.34575	6.77042	2.8594	10.2263	10.8858	3.74916	3.7899	1.95719	3.30303	3.41039	13.1198	3.34971	7.98666	7.04978	5.31266	-//-
Os01g0786900	33.1957	13.4324	29.7238	47.2422	48.4526	33.7167	29.3846	38.0031	30.1721	39.4974	31.2471	39.9925	38.9778	37.7295	41.0802	44.4036	34.9041	42.9726	16.3187	15.7545	43.5317	31.3109	66.4972	39.9426	37.2714	15.6803	28.0251	21.4211	28.6114	34.6263	-	Autophagy-related protein 18f [Source:Projected from Arabidopsis thaliana (AT5G54730) UniProtKB/Swiss-Prot;Acc:Q9FH32]
Os01g0787400	19.3477	8.35939	3.39726	2.86155	6.73289	6.65174	22.472	15.9241	2.63615	3.97896	4.85551	4.54776	18.3957	13.3019	2.03191	2.98814	7.14929	5.10758	8.5328	6.99863	3.03811	3.94474	7.22512	8.45847	8.30029	8.9442	3.65082	3.86091	8.22481	5.2662	-//-
Os01g0788400	0.0696506	0.382116	1.31578	0.642809	1.46871	0.94061	0.0624756	0.332336	0.895149	1.44944	1.41653	1.65075	0.507482	0.128797	0.570552	1.84935	0.652844	1.17922	0.174253	0.126786	0.284363	1.00429	1.08583	0.987057	0.688257	0.37587	1.52117	1.69518	4.06747	2.7535	-	Pectinesterase/pectinesterase inhibitor 18 [Source:Projected from Arabidopsis thaliana (AT1G11580) UniProtKB/Swiss-Prot;Acc:Q1JPL7]
Os01g0791033	77.6883	40.3411	33.7461	25.0061	19.0771	10.7321	83.0919	29.8159	48.832	10.049	12.11	22.0881	33.3604	25.1996	14.5495	8.80316	3.59596	8.11916	29.7275	19.3212	7.10642	28.8112	0.983702	10.1941	4.66698	16.2334	7.51362	9.86209	6.01243	14.6673	-//-
Os01g0793200	7.80178	23.0531	18.0797	5.59029	4.65258	18.0992	3.78158	6.01166	7.80877	5.88248	13.6988	6.4575	4.99345	6.36219	6.30713	7.48168	15.3976	7.58338	22.0241	20.3588	7.16624	11.2616	4.13508	7.21065	1.95891	14.6919	4.14129	10.8614	6.18735	3.7841	-//-
Os01g0793800	3.21112	0.24355	29.3523	76.5744	75.2872	17.0263	4.45986	1.79728	78.0327	88.1105	29.1773	56.9744	3.12672	1.53237	58.7368	60.8135	29.3215	38.1083	0.172766	0.226268	54.6017	35.8458	107.005	62.3879	0.465262	0.304906	43.967	11.4914	26.0421	29.9289	-//-
Os01g0794400	3.80286	5.135	0.865544	2.24112	6.04354	2.75787	6.16466	3.97487	0.951215	0.913744	2.51592	1.55713	5.19824	2.92302	1.33447	1.71217	3.47858	2.26425	4.69971	4.10341	1.9953	1.2047	7.33077	3.77409	11.1129	15.0601	1.74027	1.81532	4.17222	2.72814	-	Probable nucleoredoxin 2 [Source:Uniprot/SWISSPROT;Acc:Q0JIL1]
Os01g0795000	0.0812639	1.95315	0.383791	0.299995	0.121531	0.5644	0.267273	0.587498	0.482032	1.24485	0.936539	0.169584	0.366536	0.275499	0.443789	0.532768	0.761696	0.198319	2.10084	1.79484	0.466945	0.275703	0.0889036	0.263917	0.0486676	0.15947	0.0257218	0.0306641	0.107247	0.185088	-//-
Os01g0795400	0.313729	0.228319	1.12184	0.889308	2.0108	0.881949	0.381915	0.194409	4.23143	10.3761	1.04823	1.40293	0.326552	0.0621582	0.673083	1.49854	0.882186	2.09183	0.523261	0.0815839	3.41564	3.66832	2.26159	3.11619	0.140915	0.109938	0.744766	1.44596	0.33271	0.481231	-//-
Os01g0795600	1.28314	4.8454	49.4715	46.8303	66.361	39.6078	5.33626	1.82156	66.8862	79.0956	51.2431	80.4352	7.89209	2.37276	41.3008	38.0847	37.7211	40.1391	0.972781	4.50158	15.4515	24.3388	72.3579	43.4972	4.6107	2.97581	35.6666	12.4126	22.3991	39.0553	-//-
Os01g0795700	0.477788	0.187231	5.07709	6.0631	8.78883	3.9636	1.92856	0.518126	6.25861	14.0857	8.25951	12.4989	1.11896	0.773078	3.91386	5.87322	8.17301	7.10538	1.09573	0.434863	12.2459	7.29442	31.5583	13.8594	0.107302	0	1.81476	0	0.354686	0.349785	-//-
Os01g0795766	3.39745	3.84615	17.2042	8.18719	13.5492	6.99146	2.11629	3.60241	11.9423	14.1567	8.15717	14.433	5.69738	3.31577	6.95766	10.8584	8.84575	9.15493	3.85638	4.39782	9.6753	12.7271	21.6816	11.2009	1.27167	2.03715	3.40533	1.60249	2.80233	2.85572	-//-
Os01g0795832	13.6509	9.85131	40.0863	42.2859	42.4472	24.9278	15.033	12.1945	33.6718	31.7594	29.5493	54.758	25.604	16.1205	33.9528	39.7412	36.3584	39.9522	0.338138	4.42852	5.51807	8.827	21.0705	37.7092	0.971319	0.132614	3.97856	1.989	2.67557	2.6386	-//-
Os01g0796000	6.92834	6.23117	106.209	12.7884	34.3456	63.8083	9.16912	3.94139	42.8934	89.4231	69.6445	81.569	7.80263	6.09085	18.9181	24.5727	52.8038	63.9254	13.9236	12.405	19.9911	48.5527	47.0624	93.4572	4.99952	4.2348	48.1016	46.5437	96.5695	87.5852	-//-
Os01g0796400	56.2559	36.9819	145.554	120.115	126.31	126.432	33.8904	46.9189	108.462	132.24	113.901	153.48	34.8895	44.7102	104.346	163.213	121.207	121.938	43.7073	40.9006	120.735	127.121	176.403	139.56	23.2406	33.1758	80.5248	61.0805	71.6503	100.197	-//-
Os01g0797600	26.909	15.2553	14.0053	2.92832	20.2035	32.3962	42.6913	14.3985	8.86755	12.1689	47.591	22.3745	21.0225	13.2016	4.05424	6.36057	53.8758	17.7576	16.7922	9.28566	8.13789	14.6463	24.8827	52.0454	22.3093	15.5662	6.66318	16.5086	32.5533	11.1379	-//-
Os01g0797800	8.27468	3.01827	8.20914	3.98647	6.63108	3.09237	5.22827	4.24397	5.76234	4.73814	3.81028	5.95764	5.57941	3.32012	3.17363	3.27541	4.87796	5.19134	1.47559	1.28837	4.72161	6.48865	8.07047	9.12676	4.86206	3.0127	5.78182	7.83536	9.73561	6.04512	-//-
Os01g0798500	35.806	82.6762	2.04974	5.1738	4.65169	6.83808	50.8257	31.1155	5.06543	1.77711	3.86172	4.69029	37.4578	43.9741	4.82815	5.098	6.15858	5.07524	104.058	128.645	4.59394	5.01048	3.56111	5.49927	30.92	105.279	3.72056	4.29896	6.02613	3.41273	CEST	Protein CHLOROPLAST ENHANCING STRESS TOLERANCE, chloroplastic [Source:Uniprot/SWISSPROT;Acc:Q5VQK9]
Os01g0799100	3.28521	6.12082	2.26691	2.01524	1.58866	2.20121	3.4938	3.51564	1.96424	1.97865	2.5005	2.48071	2.94854	3.40125	1.62935	2.14734	3.02395	3.45658	2.64123	2.19152	1.24934	0.65072	0.355101	0.731801	3.44599	8.70509	1.5691	2.24916	3.71901	2.70751	-//-
Os01g0800500	17.0668	0.866742	3.52901	2.42748	29.7701	39.1421	2.3325	10.2684	1.09331	3.08409	32.6734	10.8263	5.75553	9.42368	0.272047	5.6435	18.6584	7.194	0.722849	0.544081	4.36594	5.52657	41.2746	20.4112	1.87952	1.55433	0.0851456	0.101506	2.24842	1.25455	-//-
Os01g0800900	0	0	0	0	0.0619318	2.39679	5.94331	4.85006	0.136467	9.09661	0	0	30.0293	17.5491	0.12564	0.746613	0.388157	0.126328	0	0	0.125238	0	0	0	0	0	0.589846	0	0	0	-//-
Os01g0801600	11.3424	8.59493	14.8762	10.3733	14.1015	15.8184	17.3447	6.81684	8.81521	20.2622	18.7598	11.3052	9.38786	6.22274	4.07347	11.4229	16.2672	8.87937	6.5528	5.14924	8.36883	14.4014	18.9774	20.3949	14.5778	5.09517	8.3697	9.66849	21.236	12.7056	-	Probable glycerol-3-phosphate dehydrogenase [NAD(+)] 2, cytosolic [Source:Uniprot/SWISSPROT;Acc:Q8S2G5]
Os01g0801700	30.4237	25.3366	20.3036	7.26361	11.2387	43.8536	16.9279	24.9989	8.61742	8.73221	32.3572	11.618	27.2628	23.9825	7.31752	9.65389	33.2758	13.3986	24.8775	24.7404	10.4805	15.576	12.1169	18.5518	27.7485	24.8276	10.1655	20.6449	18.3026	14.5801	-//-
Os01g0801901	5.87585	6.76251	0.600007	0.97709	1.28249	3.39057	13.6275	4.40869	1.56999	0.872099	1.23807	1.37295	7.98938	7.09686	0.385448	0.624684	2.97703	1.01734	10.9038	10.2912	1.82502	1.16736	1.30302	1.54725	11.0324	9.453	1.35718	1.91757	2.61978	3.25531	-//-
Os01g0802200	3.68719	1.4113	2.67281	3.64034	3.23161	2.05133	3.23045	3.19879	3.13658	3.56889	3.05187	3.83449	5.44446	3.1713	6.1657	2.69841	4.58128	7.37656	0.572073	0.998976	2.5673	3.56375	2.53287	2.81013	2.85011	1.4303	5.21113	5.24173	4.49832	3.93396	-//-
Os01g0803200	163.737	768.806	1518.91	1211.44	933.323	604.257	221.533	160.984	1510.55	1735.46	913.012	1402.79	186.525	154.4	1187.87	1247.19	901.836	1220.51	1003.59	941.113	1549.17	1571.2	1411.05	982.217	214.818	518.63	1269.34	829.359	672.729	1341.53	-	Cysteine proteinase inhibitor 1 [Source:Uniprot/SWISSPROT;Acc:P09229]
Os01g0803300	10.8395	0.4655	1.44929	0.913594	2.62036	26.355	56.606	0.472334	1.2233	1.5021	0.905961	0.354133	2.93656	3.75259	0.495549	0.486741	0.417535	0.407669	0.866802	2.01819	0.763398	1.42734	1.4214	16.3521	4.9354	0.6799	0.187997	0.392209	5.8299	0.676393	-//-
Os01g0804400	33.9923	1.1558	6.09418	0.748565	2.67964	29.4752	11.9714	24.4042	2.40559	3.77221	22.6442	5.44057	20.3003	23.6229	1.7785	1.63152	20.665	2.598	3.13606	3.22136	2.1073	5.0658	0.847014	8.32698	19.6729	1.04905	9.73239	11.4772	13.4655	8.2052	-//-
Os01g0805000	68.2525	212.63	4.93151	7.53434	6.38842	10.622	80.0394	44.5531	11.5431	6.83176	6.95013	7.98046	37.0526	56.962	5.96165	10.7354	9.25353	5.99429	275.726	340.549	6.0287	7.97092	5.14063	12.2755	27.5439	172.683	2.25349	2.14918	3.38252	1.29725	-	50S ribosomal protein L34, chloroplastic [Source:Projected from Arabidopsis thaliana (AT1G29070) UniProtKB/Swiss-Prot;Acc:Q9LP37]
Os01g0805200	135.047	599.312	61.943	66.0125	31.5435	35.6604	218.331	139.254	61.1385	34.779	35.4367	33.622	220.256	164.276	72.4594	51.4425	47.3161	30.0078	767.87	800.089	70.498	78.8413	33.5988	25.4628	141.524	775.882	50.7586	68.1941	25.8886	24.4888	-//-
Os01g0805300	8.30003	60.6706	6.2196	2.09377	2.73082	4.86788	38.5652	12.2891	4.5951	3.40652	5.45796	4.10749	20.6191	18.0087	2.31672	2.93842	5.03089	3.69667	54.5431	65.7531	3.36356	7.79076	3.22351	3.77378	8.69881	63.6849	3.04748	7.32871	3.28615	2.70062	-	PsbP domain-containing protein 6, chloroplastic [Source:Projected from Arabidopsis thaliana (AT3G56650) UniProtKB/Swiss-Prot;Acc:Q9LXX5]
Os01g0805500	2.00844	3.08121	0.645816	0.197192	0.306756	1.418	2.18485	0.926813	0.126739	0.592852	1.12981	0.267529	2.17949	1.34336	0.233368	0.294165	0.841134	0.195538	2.95783	3.48488	0.232621	0.579916	0.315564	0.340645	1.76585	3.3543	0.162311	0.532118	0.592157	0.542262	-//-
Os01g0805900	1.10802	8.99418	0.0747564	0.292171	0.319577	0.946671	25.3795	0.240314	1.7996	0.0686255	0.804806	0.778617	2.22424	1.35376	0.468233	0.233493	0.519282	0.651872	17.2594	5.61867	0.574443	0.16782	0.162347	0.806151	6.11438	94.7783	0.976988	1.20951	2.11511	1.04294	TUBB4	Tubulin beta-4 chain [Source:Uniprot/SWISSPROT;Acc:P45960]
Os01g0806200	13.624	8.27725	14.2901	10.7461	16.5605	5.86804	21.1964	6.4136	17.1754	11.8819	7.86669	10.3192	6.76062	4.22328	7.47381	7.94523	5.37029	7.2731	5.76885	7.76681	11.2347	12.8767	17.5044	20.2053	7.75595	4.09318	4.36243	8.33895	12.6226	3.91743	-//-
Os01g0808100	28.1803	8.96739	12.6445	26.7716	18.6214	29.9056	18.1321	32.7224	13.2343	17.0434	18.6622	13.971	32.5625	44.5159	15.8565	14.894	21.1775	13.3682	6.12535	7.849	23.3708	15.215	12.2062	12.5716	18.6796	14.3529	14.7352	14.0531	10.7312	13.4306	-//-
Os01g0809000	0	0	0.0176024	0.0515968	0	0.0287621	0.0668637	0	0.0552704	0	0.0568507	0	0.0193973	0	0	0	0.0174674	0.0170547	27.0568	25.2793	58.9735	70.0848	78.2578	41.2155	0.0502226	0.054855	0	0	0.0184456	0.054572	-//-
Os01g0810100	5.87976	57.812	7.30601	2.26344	4.1192	8.80788	5.86634	4.00983	3.4193	1.39044	6.55454	5.00551	3.53459	4.33166	3.52007	2.28813	8.22255	4.20117	60.1513	68.5453	2.56742	4.90704	3.56025	2.92418	2.37263	62.3806	2.74682	5.94412	2.73872	4.45031	RNC1	Ribonuclease III domain-containing protein RNC1, chloroplastic [Source:Uniprot/SWISSPROT;Acc:Q8S1Z0]
Os01g0810200	7.2194	13.5942	3.67524	2.11999	5.5526	6.54796	4.24705	6.42581	3.61495	3.12994	4.95775	4.65387	4.68435	6.97842	3.58416	3.18098	6.06379	6.09211	11.5719	11.6056	2.50939	3.89664	4.57731	4.81655	4.42184	10.7173	1.73608	2.97182	2.41286	2.97439	-//-
Os01g0810300	123.162	176.334	23.7937	29.5338	51.0974	74.0849	231.401	118.238	33.8268	19.708	69.2541	49.9752	172.096	133.373	48.3203	33.1643	111.519	51.8889	214.384	203.852	24.3434	31.0396	38.7122	42.6612	92.4332	149.909	6.77862	11.9823	10.9642	11.2132	CML1	Calmodulin-like protein 1 [Source:Uniprot/SWISSPROT;Acc:Q8S1Y9]
Os01g0812050	2.12981	2.94777	5.13632	4.79554	4.36436	2.98407	3.08918	2.12289	4.0618	5.77597	3.28705	3.25574	2.13825	1.60609	3.62956	5.51096	3.66696	3.6909	3.65304	2.7606	5.98879	4.04849	3.70575	3.81298	3.78582	3.72003	7.55888	9.86623	7.11666	5.60286	-//-
Os01g0812200	19.8237	6.15112	19.8035	37.815	38.6839	18.6816	32.7538	21.3855	35.954	34.4418	22.7437	26.5612	24.4692	23.6095	34.946	33.699	25.5575	33.5525	6.94456	4.96343	51.3487	32.7215	33.952	37.4011	25.4875	8.85766	36.4232	31.2836	34.8665	31.0397	-//-
Os01g0812900	13.7048	27.0515	48.5544	11.9668	26.2511	52.6661	13.245	6.52521	21.6689	47.1331	79.5816	59.6754	5.71559	6.18636	7.85391	27.0908	51.9883	18.8766	19.587	16.7994	16.2437	30.7234	60.3136	69.8892	9.57551	17.4765	18.7536	10.0293	29.8704	18.4674	-//-
Os01g0813000	1.49625	4.59059	0.758351	1.44826	0.72042	0.87303	3.15889	1.56717	1.37098	1.51889	0.59376	0.881241	1.40546	2.07513	0.880226	1.27403	0.803846	1.28582	5.05199	5.51374	1.82104	1.42384	1.01808	0.969705	2.08175	2.91829	1.33416	1.65247	1.06559	0.730262	-//-
Os01g0813100	2.612	14.8661	0.352454	0.573958	0.55804	0.431929	6.80564	3.29112	0.24593	0.431398	0.442682	0.111241	3.68974	2.87504	0.509441	0.244633	0.408043	0.626059	11.2024	12.9961	0.564234	0.263741	0.408222	0.440668	8.38008	12.4481	0.354323	0.352003	1.29268	0.485644	-//-
Os01g0813800	11.0938	1.83209	10.9278	15.5406	15.4651	19.8433	13.0074	9.58996	15.1978	13.8106	10.7573	14.3866	12.3308	15.3492	16.4803	25.4819	14.6691	23.4236	14.3069	25.1851	18.2249	17.3402	7.31455	14.8092	6.8693	1.55501	44.0559	46.1072	39.2558	33.1055	-//-
Os01g0813900	50.7841	22.8989	34.7292	58.285	75.5881	40.1352	50.7222	55.8338	43.7342	50.0938	35.5507	53.1775	57.7089	60.6381	60.0768	60.5851	39.8083	75.2361	23.7125	22.5753	61.5242	41.1831	62.5279	44.0558	65.5176	27.0915	52.3225	48.3504	62.0525	69.1336	-//-
Os01g0814000	8.8484	22.0898	13.5532	15.0082	6.62157	11.1256	5.08697	6.63901	10.5715	6.33933	8.33771	6.72199	6.82753	7.23354	19.0613	10.079	9.06225	9.44215	21.5388	24.5273	11.6854	14.2855	5.88664	6.98996	6.35285	26.0122	17.4531	23.7845	11.8015	12.172	-//-
Os01g0814200	0.421444	0.940092	0.153106	0	0.0581793	0.725506	0.668821	0.309371	0.128199	0.33732	0.527456	0.231951	0.168719	0.329715	0.118028	0.0637614	0.729276	0.148342	1.54101	1.08583	0.058825	0.109987	0.0265998	0.373282	0.815431	1.43139	0.0615675	0.146794	0.481321	0.189868	-//-
Os01g0814300	0.995198	5.84983	2.0532	0.894302	0.47	0.444626	0.399356	0.636171	0.82852	1.13543	0.852209	0.866638	0.572457	0.363218	0.810462	0.798397	0.908263	0.383482	4.89224	4.6529	1.11676	1.59934	0.386795	0.394341	0.211739	4.21425	1.04448	1.98634	0.466601	0.230077	-//-
Os01g0814700	16.2506	16.2284	30.0554	72.473	39.9824	11.3674	21.8648	19.6008	54.7784	34.7268	12.1538	30.099	19.0973	19.9689	79.251	54.7989	16.2637	48.022	13.7269	14.0082	49.3199	39.3935	30.7106	25.5833	25.7118	16.7163	65.756	52.7549	42.9102	53.1652	-//-
Os01g0814800	0.929286	13.656	0.10972	0.393086	0.312696	0.149401	1.8755	0.503871	0.421073	0.134296	0.0787478	0.0346297	0.322423	0.751809	0.493394	0.15231	0.181465	0.248048	13.4973	20.5811	0.210778	0.22989	0.0635405	0.274363	0.73045	21.3513	0.625046	0.569816	0.383253	0.226774	-//-
Os01g0814900	20.1642	37.3427	18.321	10.155	15.2922	52.6059	27.9568	19.6688	11.6369	21.5667	47.6705	23.8011	17.5258	19.0222	12.344	16.3065	52.3351	20.1865	40.7161	28.7307	15.5548	11.8503	15.957	29.7362	33.8372	29.5265	20.2649	16.8589	38.4986	46.3592	-//-
Os01g0815100	15.6086	10.4954	11.8951	17.3109	18.0244	8.34945	11.7733	13.695	13.6336	12.2268	8.43205	13.9993	18.7851	15.4566	14.3681	16.5269	10.8895	13.4322	3.1802	6.522	6.35644	10.0795	19.1013	14.8853	15.2166	8.00552	10.5687	11.1939	11.9821	14.0672	-//-
Os01g0815400	35.6032	32.422	18.3231	3.16361	9.0878	76.2924	62.4736	28.8597	11.1678	7.56582	55.6136	11.4966	46.8704	26.5797	4.32545	10.1896	64.1139	18.2521	68.7374	53.4357	10.3903	24.7132	4.02714	20.356	36.9522	56.1838	13.6858	28.9268	32.3098	20.3804	-//-
Os01g0816000	0.380154	4.46913	1.61584	0.4561	0.307004	0.381373	0.238695	0.19788	0.563739	0.395554	0.347914	0.339993	0.237415	0.0702975	0.76122	0.635536	0.605749	0.347903	2.75812	3.18321	0.448372	1.19301	0.15596	0.168355	0	1.6039	0.758061	0.602478	0.225766	0.185538	-//-
Os01g0816100	6.41342	5.1452	37.5872	17.4773	26.3725	54.2855	5.57157	5.95821	41.4373	51.2315	73.5873	33.783	13.0883	12.8401	38.6094	22.5959	36.163	33.4598	4.7167	3.93439	34.5457	26.1704	19.4745	56.8051	12.4753	5.54951	105.927	78.2034	174.195	125.058	NAC68	NAC domain-containing protein 68 [Source:Uniprot/SWISSPROT;Acc:Q52QH4]
Os01g0817000	21.9144	9.94354	4.35776	3.33225	2.78986	4.10205	12.235	28.8003	3.12332	2.47849	7.34312	3.18432	23.0189	26.1967	3.60581	3.99452	6.76854	4.58931	4.97656	6.1343	2.54784	3.74295	1.39897	3.64216	41.0843	4.77277	5.7618	8.799	13.6002	6.1677	-//-
Os01g0817100	20.3657	26.247	18.9049	5.83313	10.3187	26.8259	18.4646	25.7787	7.5936	8.90559	22.9412	14.2102	24.4875	17.8155	7.19089	9.32325	28.8393	22.3335	28.3673	26.6536	7.64574	15.2633	12.0285	21.6927	35.9987	21.7052	11.2531	19.5267	34.4511	19.4939	-//-
Os01g0818000	38.9969	18.8744	18.6684	22.655	37.8537	23.4291	26.3689	52.8797	9.45763	13.0186	31.177	20.8253	38.5855	45.6692	8.70728	15.7449	23.6625	22.0394	24.46	20.6551	18.1424	18.0031	41.5093	23.5664	61.2611	34.9388	17.5057	29.4803	27.1246	20.1353	-//-
Os01g0818200	0.111047	1.93646	1.0489	0.204971	0.0498216	0.321354	0.0498037	0.168591	0.219565	0.288863	0.366994	0.223459	0.260067	0.0770047	0.353754	0.436815	0.416342	0.254065	1.528	1.87991	0.352622	0.824133	0.159451	0.0983565	0.099756	2.75117	0.500869	1.13136	0.164871	0.325186	-	Pentatricopeptide repeat-containing protein At3g14730 [Source:Projected from Arabidopsis thaliana (AT3G14730) UniProtKB/Swiss-Prot;Acc:Q9LUC2]
Os01g0818300	6.11509	10.2452	5.0645	4.33498	2.30619	5.23193	3.45803	6.57371	3.32939	4.07281	5.13688	3.88383	6.08829	7.21086	5.44485	5.31637	5.23334	4.13641	12.6012	13.3254	4.38214	3.83361	2.94505	2.31565	4.77682	17.6088	5.34383	9.73149	5.17551	5.23376	-//-
Os01g0818600	2.01474	18.7028	5.62451	2.52053	4.41917	8.08478	4.77902	2.33049	6.63933	8.34659	20.2599	4.84509	2.4699	3.27027	3.09704	4.579	17.3317	6.26897	22.4769	18.973	6.01179	5.12653	4.04093	5.75005	7.60153	59.0413	13.5194	10.3899	10.8572	14.4657	-//-
Os01g0818700	1.29928	19.3126	3.85101	1.32316	3.09556	8.67814	4.13932	2.91513	2.43611	7.34231	19.9094	3.08537	2.51824	1.90553	1.26414	3.04009	17.3437	4.79724	19.8771	19.8017	3.57705	2.35603	2.24243	3.45242	6.92258	64.6211	8.55121	8.36843	11.2195	13.6885	-//-
Os01g0819000	12.0584	13.861	20.5017	29.4047	21.6402	13.0483	10.9124	14.0877	20.4249	22.7238	20.9816	21.7607	10.8778	13.156	22.2921	23.3213	17.3054	19.1281	13.2068	11.7067	29.1253	22.4325	28.2309	19.106	16.5615	19.7981	28.8037	29.3027	29.2285	31.5449	-//-
Os01g0819700	14.4295	17.4501	17.6334	17.7034	24.1666	22.6009	11.2148	7.24348	14.0536	20.1598	48.5911	25.3508	10.2506	6.80928	10.3275	15.9164	32.6285	20.2195	13.8544	8.38653	14.6453	21.1726	29.0192	37.697	4.80801	1.84853	5.48885	5.33173	12.9262	11.4937	-//-
Os01g0819900	53.516	37.9678	61.4387	80.5947	76.196	54.5366	69.0589	64.7002	59.181	73.7261	51.7421	72.2521	62.2804	63.7276	74.6909	81.6535	59.1492	74.7194	40.492	36.5248	88.5829	70.707	70.6749	65.6879	79.9918	50.9319	75.8175	81.946	87.8904	94.2776	-//-
Os01g0821700	17.3487	24.1427	13.7089	4.7643	9.37825	25.0452	14.0054	17.4001	8.70108	7.99841	24.1818	15.5159	13.6094	15.9231	7.12496	11.2351	31.0548	11.0364	23.96	21.6594	6.87182	10.6233	8.85332	18.8891	15.9269	28.4811	10.0851	12.9809	21.1924	17.2649	-	Protein FATTY ACID EXPORT 3, chloroplastic [Source:Projected from Arabidopsis thaliana (AT2G38550) UniProtKB/Swiss-Prot;Acc:Q9ZVH7]
Os01g0822800	0.851186	227.681	16.3636	5.96104	2.8754	0.386387	0.94315	0.260626	8.76145	3.38637	1.17105	2.55247	0.41693	0.416647	9.52467	3.34824	1.45486	3.29919	56.1189	94.4242	4.5881	7.34692	0.985984	0.842611	0.80962	160.991	14.2634	19.8946	1.73457	3.07908	-//-
Os01g0823100	4.59322	0.454723	0.137007	0.535466	2.03908	7.12646	5.5946	1.17447	0.812587	0.0419236	3.39245	1.08105	3.37183	3.48689	1.32021	0.0950944	6.61654	3.89382	3.46758	0.316843	3.24609	3.36272	1.07113	6.63778	6.77566	0.569279	2.38738	12.3149	18.8076	5.61623	EXPA2	Expansin-A2 [Source:Uniprot/SWISSPROT;Acc:Q40636]
Os01g0823300	60.043	96.5172	89.1218	18.9425	32.8944	138.926	42.4084	31.4488	23.9255	31.6095	112.872	51.1427	40.8144	43.1471	11.4319	24.5023	123.852	30.7454	100.57	80.0028	43.6357	78.9884	40.3007	83.3899	47.2417	76.8477	50.7121	126.461	101.679	61.4002	RPS26	40S ribosomal protein S26 [Source:Uniprot/SWISSPROT;Acc:P49216]
Os01g0823500	2.7522	7.69887	0.0399939	0.0390772	0.949837	0.457448	2.69657	0.955059	1.67438	0.036714	0.344451	0.530158	2.6884	1.80084	0.924923	0.458027	0.754058	1.35623	3.17792	1.35652	0.499397	0.395042	0.173708	1.61262	4.45026	2.49269	0.964946	0.67104	1.17347	0.619958	-//-
Os01g0823600	285.822	5.99455	0.946073	0.756317	1.87921	85.8663	99.4805	280.903	0.360074	0.315812	41.4814	0.488614	169.84	154.571	0.580137	0.358176	47.0263	1.74994	8.58059	6.03328	0.247834	0.617843	2.76433	3.38728	140.364	2.94828	0.259389	0.721533	0.721011	0.088881	-//-
Os01g0823700	4.82802	1.198	3.43345	7.31165	2.39193	1.45291	10.7514	7.50374	3.9069	6.31991	4.03756	3.15095	8.45967	14.3053	8.17795	5.92111	5.59118	6.92619	1.86545	1.75092	7.54293	4.88553	1.16243	1.43644	3.19842	2.4326	3.25696	8.01875	8.98557	2.72939	-//-
Os01g0823900	24.2037	15.3061	65.718	81.5661	64.9618	50.7268	21.0357	15.3812	77.8395	90.5857	47.5037	67.9674	25.0811	22.6021	44.2307	61.9222	37.668	49.5126	7.68396	7.41317	80.6473	53.2475	51.1802	46.9442	13.7069	5.35061	109.405	90.3165	68.9989	81.9692	-//-
Os01g0823951	0.551763	0.576586	2.77958	6.78967	3.63075	2.12897	2.47462	0.797796	5.63664	8.13329	1.30918	4.93473	0.574315	1.36042	7.19826	9.58603	2.0687	5.55449	0	0.133918	1.00119	1.24797	1.81091	4.72419	0	0	0.523936	0.208202	0.546135	0.17953	-//-
Os01g0824000	1.24276	0.882692	4.21855	6.9534	2.75301	0.929067	2.40366	0.842304	8.21636	5.92674	1.65866	4.09856	0.808474	0.682249	4.52456	3.7428	0.946447	3.90958	0.421033	0.735224	8.38593	9.51963	6.11819	5.26293	0.732641	0.0762112	4.35157	4.22049	2.72926	3.26018	-//-
Os01g0824600	4.33667	4.98618	3.64609	2.08913	3.39957	4.06372	3.07775	3.88627	0.612471	1.77684	3.17414	2.2163	2.9018	2.842	0.260252	1.54654	3.84147	2.44231	5.86193	4.47623	2.4861	3.29424	4.73133	5.00185	4.19541	9.35179	1.49332	1.80723	2.90093	1.5816	CIPK11	CBL-interacting protein kinase 11 [Source:Uniprot/SWISSPROT;Acc:Q0JI49]
Os01g0825500	64.7012	53.7692	3.46693	2.91898	4.13441	11.1491	15.9713	42.6826	4.67092	1.48973	6.39272	4.7494	41.0089	20.0009	2.06132	1.76636	7.13688	7.00398	46.6301	33.549	5.24309	4.80221	3.04366	7.57411	45.7054	36.4735	2.70668	12.9512	25.9721	2.74427	-//-
Os01g0825700	15.264	19.1942	22.7524	21.1165	29.5322	22.6743	17.8296	17.2443	24.3953	23.2758	21.6295	26.4721	14.5665	17.4336	23.7279	26.6111	27.9757	29.8931	21.0432	18.8917	20.1407	22.7416	26.5218	48.6213	20.6375	18.683	19.9037	22.6766	20.8083	22.3341	-//-
Os01g0825800	37.7049	9.49493	79.1787	170.852	260.289	103.364	44.6496	20.3197	252.483	208.583	91.0771	158.267	27.3439	34.1149	95.1008	128.962	69.6068	118.107	19.568	18.6328	194.067	180.128	248.788	263.404	41.1648	22.1055	290.14	80.8901	80.2366	181.948	-//-
Os01g0826000	9.08382	3.9552	1.36193	1.46379	4.52833	7.90011	7.24272	11.0078	1.71055	2.00038	8.21082	7.35044	9.90534	5.73254	0.656184	2.5523	8.64952	7.65341	5.77169	2.62468	1.04653	1.71214	5.56043	2.04336	16.709	5.23456	3.55981	5.22314	2.71162	8.44469	-//-
Os01g0826400	3.86931	8.08677	135.762	31.5004	35.1996	95.0402	6.3771	5.56736	82.9429	113.008	122.006	72.5026	8.64431	6.16617	36.1913	44.8259	72.1813	44.9973	5.58782	5.93248	48.2052	95.4669	17.7066	66.9267	10.9929	3.54958	106.163	74.9252	92.4145	69.6121	-//-
Os01g0826800	4.34498	3.40534	0.820815	0.802001	0.844738	0.838252	5.78113	3.8951	0.859103	0.251166	0.66275	1.16579	2.56279	3.74952	0.593208	0.427287	0.475137	1.19291	4.22736	5.22011	0.854114	1.47412	0.297091	0.577267	5.20427	4.68955	0	0.73779	0.0716777	0.282749	-//-
Os01g0826900	123.941	2.9472	2.71194	3.77535	39.3056	74.077	69.0107	126.613	3.69249	6.30094	37.9807	14.907	89.0726	119.27	3.42266	7.47098	44.7731	20.4624	3.53855	3.9406	6.0166	4.07305	28.8323	24.17	147.403	1.99441	1.78538	1.55318	13.7314	8.45734	-//-
Os01g0827200	13.2949	4.15279	5.70255	4.47525	11.1228	11.6226	9.16003	12.0075	6.92098	7.51817	12.9642	8.53003	9.92745	14.5192	4.91044	7.04239	12.5517	9.66893	3.88316	3.25017	4.22462	6.3191	9.01141	9.92674	13.7317	2.14261	2.43949	3.12634	6.89749	4.41985	-//-
Os01g0827800	0.265874	0	5.71326	0.736128	1.84892	8.56601	0.357728	0.230656	3.87699	5.24471	8.58399	4.39903	1.03778	0.184369	0.846976	3.07217	7.91231	3.40645	0	0.0483975	1.44731	5.80679	0.927144	8.71314	0.11942	0	8.45756	13.3181	23.1582	14.9876	-//-
Os01g0828100	22.3354	10.4016	15.517	7.69269	8.06027	23.4187	19.1635	18.4642	9.44047	9.40272	19.8322	7.59948	21.5636	18.9302	6.48179	8.67445	20.8594	8.44283	16.0618	11.1956	15.1981	16.5419	6.70639	20.213	74.5146	20.5653	53.7139	60.187	76.976	85.0755	-//-
Os01g0829000	6.73111	74.5523	4.1503	1.20792	0.503324	2.56112	2.47379	2.75755	0.83181	1.25647	2.18652	1.12875	2.38406	2.54992	0.850907	1.2871	2.80407	0.983901	71.4921	109.05	1.22987	3.0528	0.805428	2.15291	1.00779	75.0799	1.68668	2.96323	1.94322	1.18632	-//-
Os01g0829100	7.17928	5.39501	2.75238	1.28618	1.59156	3.51967	4.35628	3.55381	2.92252	1.97738	1.4601	2.30395	5.05507	4.25607	0.768758	1.66121	2.29585	2.08701	2.00743	2.42922	0.881243	2.86553	1.80185	5.61075	2.84529	1.57458	1.12283	1.29077	2.09002	0.824454	-//-
Os01g0829800	2.81144	0.87534	1.7825	1.77719	1.69334	4.96329	2.00364	0.735054	1.06608	3.60657	4.19045	2.85887	2.36514	2.63505	1.61247	3.48438	3.75426	1.93851	1.41317	1.4582	2.06155	1.53528	3.60242	3.07006	0.761136	1.24701	1.09712	1.08993	1.21984	0.413527	-//-
Os01g0830000	147.327	24.4843	61.9858	63.6175	96.3205	111.241	80.4242	165.796	67.3053	63.8021	97.4011	107.191	111.901	157.987	60.8329	70.1064	94.5065	89.5162	34.6821	34.955	66.8179	58.827	85.2014	84.345	219.158	27.7608	46.7982	57.0134	89.6859	107.721	-//-
Os01g0830100	36.2933	8.37901	7.49989	8.4243	16.3533	28.2728	31.5732	41.2761	10.1676	12.2246	25.1126	14.7059	36.1498	37.7475	7.99518	12.2044	27.6306	17.3367	13.2953	13.7707	9.89818	10.5261	16.4156	21.209	26.2566	7.57603	7.15379	7.39595	13.2739	12.0225	-//-
Os01g0830500	118.03	46.9332	111.149	106.915	143.851	66.5673	52.4758	66.1763	112.898	97.3198	81.8723	118.472	66.0877	66.9029	92.3015	81.5429	67.7398	81.7564	38.5691	23.8454	92.7742	127.697	130.442	157.858	28.1783	23.4765	22.3815	12.6601	45.8217	34.7504	-//-
Os01g0830700	36.8551	34.7433	147.719	50.6307	64.1578	87.5551	29.7935	24.9246	77.787	95.7857	118.711	90.4846	28.1115	23.7691	46.2351	59.6706	75.0298	61.0028	33.1471	21.4871	68.4083	104.639	57.1732	115.806	28.6701	17.1879	91.3177	120.526	164.8	123.851	-//-
Os01g0830900	0.2471	0	0	0	0	0.0635621	1.10823	0.714565	0	0	0.0837572	0	1.37173	0.53309	0	0	0	0	0	0	0	0	0	0.072954	1.70182	0.0808169	0	0	0.0815266	0.3216	-//-
Os01g0831250	0.491472	0.560271	1.56147	0.742224	1.44328	5.72349	0.561074	0.426372	2.73858	5.73366	7.95086	3.0369	0.744086	0.578341	0.691325	0.966629	5.48607	1.75822	0.521636	0.260258	2.9186	0.644226	1.39307	3.24502	0.923139	0.92061	8.10334	2.32658	14.2842	11.5137	-//-
Os01g0832000	40.5111	66.083	45.7105	28.7416	36.409	58.0372	34.3674	41.9835	29.7021	52.27	42.9689	42.1254	34.9709	38.5913	25.0521	40.4106	58.6833	36.8969	75.111	80.4471	26.7305	31.4011	36.0494	51.7336	27.1055	51.9207	19.326	24.0633	32.3597	25.2904	-//-
Os01g0832200	61.8671	40.4315	82.3183	65.8772	68.8052	71.0967	48.8507	60.596	66.9067	73.2421	74.1434	83.5964	58.3483	62.2196	49.3369	68.8142	76.4208	73.9723	29.1777	35.796	61.2276	75.3805	78.5273	79.7923	60.5093	40.3434	65.9615	84.5621	82.6593	91.9871	-//-
Os01g0832600	0.470682	1.00607	5.41586	11.0178	47.4565	24.1379	1.0363	0.705309	5.88	10.0547	15.4466	4.6688	1.29161	1.18688	2.4536	5.30197	9.18449	5.16902	0.892091	0.249249	5.97849	8.16585	47.8535	44.7213	2.11413	0.335873	2.92545	4.40788	10.6306	2.25545	-//-
Os01g0832900	0.432563	3.27716	2.22449	1.10893	0.517523	0.982877	0.776006	0.416962	0.570184	1.77117	1.39291	0.709253	0.600323	0.577697	0.678057	0.945297	1.26139	0.725754	3.82775	2.60718	1.06834	1.12104	0.5521	1.06425	0.129527	2.40507	0.342289	0.761707	0.475723	0.0703724	-//-
Os01g0833000	3.26347	22.4203	1.38853	0.54268	0.633155	0.771405	2.1625	3.2393	0.871978	0.458875	0.59794	0.552188	1.89734	3.28922	0.749278	0.375865	0.992073	0.161439	15.7408	22.8631	1.17367	1.8952	0.337729	0.31249	2.3242	21.0009	0.753782	2.26318	0.261907	0.516576	-//-
Os01g0833100	32.8082	33.8391	43.9549	89.5337	61.8483	23.9281	30.9567	29.2226	52.0687	51.9993	24.2048	40.8353	31.3625	32.2695	66.7673	57.2513	28.2421	47.9775	30.161	33.1038	77.1527	50.3693	51.8818	45.5717	31.0029	33.0506	34.8051	34.8252	32.9072	36.0636	-//-
Os01g0833150	125.223	18.9842	9.29047	29.4003	34.2493	44.522	79.14	115.641	13.6424	15.5296	26.5721	25.3398	151.428	118.902	15.0988	16.3134	37.2897	21.7645	19.4656	19.2405	30.2341	15.6888	26.1384	22.3646	137.02	29.5284	9.75795	7.81065	21.2147	16.4793	-//-
Os01g0833200	132.985	30.423	42.0372	56.2093	58.5074	71.24	96.3897	138.777	43.5405	55.849	57.293	47.4917	152.531	135.858	31.1179	52.2202	67.5	55.8589	40.4231	35.0053	58.3768	48.2923	57.6777	54.8818	145.305	47.0414	31.1457	33.3123	50.3344	46.9278	-//-
Os01g0833600	8.06136	1.30268	0	0.230099	0.149145	4.87413	3.80183	9.94961	0.575125	0.288245	10.1412	1.9325	7.52581	10.066	0.226927	1.47109	12.853	0.608451	1.73265	1.9364	0.377001	0.281955	0.545519	0.662486	1.94108	1.63086	0	0	0.493555	0.243367	-//-
Os01g0834200	22.3917	20.6176	50.5305	26.3275	37.6998	42.499	19.9352	25.3487	29.146	45.3515	53.72	40.2231	22.1639	27.3909	32.0048	37.7957	51.5751	40.9405	22.6349	20.1802	34.0465	39.4216	38.6059	38.8834	31.4592	23.7974	30.8736	38.9135	41.9402	48.6774	-	V-type proton ATPase subunit a1 [Source:Projected from Arabidopsis thaliana (AT2G28520) UniProtKB/Swiss-Prot;Acc:Q8RWZ7]
Os01g0834250	2.77997	6.57325	2.00275	2.0873	2.875	3.45428	1.94416	4.12857	2.09617	2.65562	4.55178	2.8234	2.64837	3.39807	1.80121	2.91917	4.37227	3.14782	7.3479	8.67992	2.13744	2.35789	2.93822	2.79615	3.64015	6.42618	1.34225	1.76017	2.51842	2.20767	-//-
Os01g0834900	6.59973	24.2614	1.63266	1.88529	6.486	6.66939	20.0148	5.99819	0.776738	1.90752	13.9017	6.18358	6.21524	7.55494	0.715113	2.00887	10.8992	8.48454	38.6574	12.5857	1.42565	2.79885	10.9592	9.60337	7.05798	10.6384	0	0.533644	2.33301	1.07369	-//-
Os01g0835500	1.5305	2.29907	0.240941	0.141251	0.549333	0.354325	2.7228	1.9474	0.226962	0.0884723	0.311268	0.296576	1.56651	1.36792	0.0696517	0.10034	0.454277	0.186755	2.93559	2.24738	0.162001	0.281261	0.230228	0.316307	4.28507	3.27872	0.169553	0.259883	0.858438	0.0995972	-//-
Os01g0835600	27.8473	20.4972	41.1457	48.9292	37.9106	28.0484	49.3445	30.963	44.8752	45.2355	25.4551	39.5456	40.6764	38.4569	54.0501	57.9414	35.4767	45.1175	17.9585	17.9085	47.282	46.9836	31.4818	32.2896	36.4314	23.8912	37.8348	41.7944	47.4445	47.029	-//-
Os01g0835900	27.4323	240.153	70.9106	48.4406	32.5742	32.1775	59.0554	38.5538	60.8392	41.8639	32.0797	38.5188	44.0676	44.0483	45.1927	51.1664	45.1685	46.9465	250.73	218.585	56.4138	88.9586	38.7145	37.661	32.611	218.38	47.0614	46.1667	31.7684	33.1146	-//-
Os01g0836800	53.7824	69.949	155.144	106.24	108.679	120.447	47.3738	55.8625	127.202	145.946	150.566	139.419	55.2552	58.6411	108.899	92.5285	124.158	113.996	64.3868	48.6616	122.005	138.558	105.509	112.352	71.1667	53.6442	102.397	101.427	116.739	124.688	-//-
Os01g0836900	0.139828	0	1.4088	1.59159	0.794635	0.215809	0.501694	0.404355	0.506865	0.404144	0.331773	1.37561	0	0.129284	3.05444	0.504192	0.218437	0.938412	0.0388692	0.0339375	2.07207	0.355793	2.40933	0.86694	0.795534	0.0457322	5.17825	2.00498	4.05978	4.59513	-//-
Os01g0837000	14.7007	10.8248	45.4657	14.9153	24.1884	38.0273	18.8254	15.4254	22.9143	28.6322	34.6116	23.1149	22.6714	25.0119	33.8409	21.3572	25.4453	23.9142	11.6505	8.32276	25.8396	26.8225	25.4006	36.0812	21.6487	6.5734	32.8028	43.4906	52.9547	41.9023	-//-
Os01g0837600	68.4533	39.8455	3.41725	0.527198	3.16089	119.83	61.1455	54.2652	2.35306	2.22892	93.3282	1.61782	49.6479	54.4007	1.90641	4.40042	77.637	2.17823	91.2261	77.3637	0.691021	4.52207	1.64047	9.02291	13	27.3705	0.361618	1.2933	2.73282	0.092933	-//-
Os01g0837800	316.339	49.2802	109.049	86.0466	136.429	162.946	256.678	330.715	65.3303	72.2442	139.637	98.5282	327.466	314.467	80.3276	90.5799	167.068	127.175	58.648	57.2922	82.5851	98.0681	123.046	146.979	272.272	45.2515	60.9817	101.965	151.649	120.344	MTP5	Metal tolerance protein 5 [Source:Uniprot/SWISSPROT;Acc:Q5NA18]
Os01g0838350	1.68156	1.84507	0.635332	0	1.81066	2.07625	9.35171	2.48001	1.82866	0.437421	1.88095	1.05274	4.20071	3.42048	0.306106	0.165366	1.26092	1.23113	3.9265	5.75465	0.610252	1.42625	2.20758	1.04258	0.302118	1.48493	0.159676	0	0.832206	0	-//-
Os01g0838400	1.73799	5.04609	1.26853	0.947819	1.41774	3.29204	2.19671	1.91899	0.859103	1.3015	2.41	1.23644	1.23343	2.59301	0.862848	1.51493	2.70273	1.77129	6.32456	6.38493	2.36524	2.07716	1.32881	2.20411	3.01611	8.75899	1.4628	2.72759	3.04956	3.20021	-//-
Os01g0839100	0.978631	0.176998	1.99095	2.22322	10.5376	1.10376	0.810295	0.195924	3.79554	8.0287	2.1434	5.65543	1.72384	0.278411	0.890732	4.07164	3.59857	2.82461	0.0627783	0.054813	0.887881	1.97934	27.2394	4.80071	0.338126	0.0738629	2.14448	0.34087	0.745115	1.69008	-//-
Os01g0839200	1.43353	10.5828	0	0	0.248966	0.32117	19.122	0.200589	3.15444	0.0400969	0.141071	0.454935	3.03238	1.88126	0.88388	0.272853	0.866883	0.592479	6.20878	1.58253	0.293684	0	0	2.74422	1.9109	4.3558	0.307376	0.209392	2.2428	0	-//-
Os01g0839900	0.0646756	0	1.34397	2.74571	1.27675	1.79676	0	0.0561087	9.33513	3.86949	1.11805	10.9323	0.067319	0.298993	2.29579	4.83376	1.39429	0.94702	0	0.0941842	0.880171	1.97481	2.12267	0.687415	0.871495	0.44421	2.51796	1.31785	0.832206	1.89394	-//-
Os01g0840100	24.8692	22.2112	5.71679	5.13572	29.3163	95.9131	33.5768	22.1972	11.655	9.82436	284.888	37.3777	19.1679	19.2279	12.0357	10.3242	129.887	42.605	12.8933	7.95748	7.13065	7.07977	31.4436	32.0119	44.1916	35.9686	4.24905	5.32525	34.8365	23.2954	-//-
Os01g0840200	58.8724	34.8604	15.7387	14.6882	21.6075	40.1772	37.1417	41.4693	13.1071	16.2479	48.1857	19.1352	61.0769	50.236	12.294	14.2084	33.5968	18.3393	29.1529	25.0509	16.9505	16.4099	19.5083	25.7904	34.1885	28.2713	20.8421	21.9329	22.3554	19.6149	-//-
Os01g0840900	22.9778	13.3421	35.4864	17.1043	17.4577	15.7257	21.0621	17.2423	19.4828	25.9591	14.838	12.4502	28.1067	18.0661	6.41156	13.195	8.17475	10.7444	6.57383	6.41142	24.6512	26.7441	13.4176	17.4551	12.2794	36.7803	78.0383	108.602	47.2299	27.4224	-//-
Os01g0841500	15.7755	10.3691	23.6129	21.1413	21.5951	13.2435	12.5681	20.988	27.3303	24.3422	17.9126	20.8704	16.3679	15.5646	47.2274	30.507	23.4082	28.713	10.9492	9.00947	22.2464	21.9729	20.2844	17.4994	17.9295	13.2286	36.014	28.0996	23.7712	29.371	-//-
Os01g0841700	0.706578	8.37583	77.3352	26.3287	63.8774	68.567	6.17946	2.91168	51.5169	129.043	141.366	82.3882	4.13695	3.59313	17.1229	39.7802	92.9682	53.2666	8.02843	5.65927	31.572	72.3654	123.632	127.513	4.44316	5.4596	32.96	36.5936	57.261	52.504	-//-
Os01g0841800	19.3371	30.797	11.8167	9.70696	15.4463	17.5943	19.191	24.937	10.3981	16.6254	12.6883	13.1752	23.6634	26.1238	10.1083	16.7355	18.5536	12.286	34.4584	43.8808	10.8168	9.55813	14.6066	14.0317	7.18902	24.9665	3.19472	5.91622	5.20528	3.53914	-//-
Os01g0842600	0.421455	3.43157	0.508668	0.2377	0.357166	0.758883	0.987104	0.487507	0.231476	0.263929	0.571427	0.314109	0.560537	0.519566	0.127867	0.345384	0.570607	0.321417	1.97213	1.46617	0.403616	0.536199	0.172904	0.394031	2.06129	9.12053	1.48963	2.54451	2.45659	2.85689	FTSH3	ATP-dependent zinc metalloprotease FTSH 3, mitochondrial [Source:Uniprot/SWISSPROT;Acc:Q8S2A7]
Os01g0843500	10.2981	9.56186	7.24887	8.65665	8.41657	3.34078	9.94328	6.88546	10.7645	11.2044	4.20212	5.04506	10.5825	8.3086	2.08955	2.70918	3.01257	3.84181	1.42221	4.39393	4.46328	7.90003	7.26564	10.3994	4.24251	1.80204	0.996557	1.93056	1.55817	0.832348	-//-
Os01g0844300	0.148714	0.155404	1.35786	2.10448	1.82372	0.879844	0.622508	0.0860105	2.05829	1.93423	1.10898	1.33003	0.103195	0.458333	1.12797	1.60871	0.511103	0.680489	0.78545	0.469226	3.91279	1.89203	2.72514	0.87813	3.91874	8.65768	9.03769	4.43314	3.28741	6.3388	-//-
Os01g0844400	12.5945	14.2348	15.6112	10.2777	14.9889	17.3581	18.67	12.4598	10.1793	16.7066	19.6825	15.1767	15.2252	12.0125	7.96397	12.2551	18.598	13.7908	6.67036	6.24232	7.29699	8.28347	14.7575	21.2928	12.3461	7.28444	8.64428	12.7064	15.7029	13.4585	-//-
Os01g0844800	12.1576	14.4696	18.1141	23.3091	22.5444	16.7743	11.783	13.6657	21.9546	17.5587	14.4106	21.0395	12.0669	13.4681	30.9015	25.3367	17.3402	29.2278	15.6475	14.2103	24.6558	20.831	17.9434	16.6525	9.80566	17.4316	21.7843	24.6279	16.5974	19.2155	-//-
Os01g0844900	0.274323	0.773993	0.207291	0.10127	0.123076	0.169355	0.787405	0.809155	0.18984	0.19029	0.167372	0.17174	0.999373	1.16673	0.199747	0.080931	0.205701	0.301261	0.457537	0.619201	0.124442	0.0465346	0.0900337	0.145784	0.936438	0.376826	0.338634	0.155269	0.298677	0.214218	-//-
Os01g0846000	7.03306	16.8543	2.83184	6.22039	4.83426	4.55762	9.94812	7.39217	4.92504	4.57373	3.18621	4.73771	4.7161	8.44103	4.20602	4.96557	5.36671	5.0336	19.7009	21.0912	4.80611	3.25029	4.53147	3.29436	0	0	0.021405	0.0255178	0.0223119	0	-//-
Os01g0846300	11.4821	34.0716	1.15958	4.16544	9.655	5.46131	22.6714	11.4334	2.21316	0.907939	9.54636	2.74488	19.1297	10.5161	2.1033	1.52684	15.162	3.76702	18.0366	17.7988	5.60178	1.62313	11.1987	7.77137	20.1103	48.855	0.514293	0.286118	2.03712	0.881127	-	Probable protein phosphatase 2C 9 [Source:Uniprot/SWISSPROT;Acc:Q5N9N2]
Os01g0846400	0.265096	0.816226	0.0178856	0	0.322828	0.131512	0.203818	0.147845	0	0.0164187	0.327337	0.0677401	0.216803	0.245106	0.0172347	0.0558635	0.603446	0	0.410566	0.537709	0.0171795	0.0642419	0.435027	0.100629	0.952569	1.52349	0.0359609	0	0.0374846	0.0184833	-//-
Os01g0846600	5.28768	9.24469	1.6008	1.9395	3.55852	5.57144	5.98953	6.17519	1.87653	2.32184	4.44632	4.21372	5.46852	5.76646	2.19042	1.89997	4.73382	5.36644	7.60374	6.9845	1.56836	1.35121	2.22492	3.24237	2.49682	7.2169	0.0965578	0.422072	0.972941	0.661722	-//-
Os01g0846700	21.9221	0.0804113	0.35534	0.378758	14.1471	16.7061	22.1179	25.5457	0.608588	0.593087	17.7016	8.22785	28.5137	24.5378	0.653688	0.403586	20.0349	12.3003	0.199644	0.199215	0.403369	0.31908	9.625	11.8137	25.1925	0.134225	0.552074	0.309718	15.0298	11.7509	-//-
Os01g0847100	1.49565	37.5104	66.398	56.2982	20.7061	7.09001	4.50387	1.29754	29.678	35.0153	4.99724	16.8161	2.33517	2.86451	23.3368	59.3583	7.7104	22.5846	27.4401	21.9361	58.2521	70.7679	16.0412	27.157	7.10177	45.912	32.8679	92.5159	45.7864	13.2437	-//-
Os01g0847200	11.8235	1.38847	4.76546	5.72255	2.7992	6.12238	8.53276	9.28842	3.8836	3.77355	3.72049	5.16664	9.50063	10.4334	4.59204	4.62059	3.42937	4.96964	1.41317	1.68254	4.50746	4.54051	3.03362	4.74153	4.63601	1.66268	2.52337	2.79023	2.09661	3.83452	-	Probable mannose-1-phosphate guanylyltransferase 2 [Source:Uniprot/SWISSPROT;Acc:Q941T9]
Os01g0847300	4.39373	2.10829	5.16647	1.24132	3.05747	4.01339	5.38887	2.72267	3.19129	5.44252	7.9328	3.44839	3.45332	2.81881	1.71389	2.82175	8.82492	5.49808	2.39288	0.979346	1.22029	3.95479	3.75224	6.67135	4.51085	1.49567	6.38592	3.5527	8.52032	7.26473	-	CASP-like protein 5B1 [Source:Uniprot/SWISSPROT;Acc:Q5N794]
Os01g0847600	2.25347	1.76613	0.620819	0.129983	0.252757	1.41293	3.62155	1.05895	0.371302	0.16283	1.09801	0.209938	1.95464	1.2154	0.341844	0.23084	0.748072	0.343715	1.6052	1.64081	0.34075	0.477831	0.231124	0.790062	0.716955	1.61224	0	0.478306	0.464684	0.183305	-//-
Os01g0847700	18.8768	28.5477	2.33697	0.338282	0.3289	15.3097	6.61674	11.6861	0.770031	0.516464	18.2637	1.14736	10.3965	7.75235	0.0834046	0.901143	14.2149	0.335445	33.8914	23.1859	0.332551	1.78761	0.789468	4.01758	5.63879	13.6215	0.478575	1.03733	1.95006	0.670854	-//-
Os01g0847800	5.58646	16.6131	7.64384	3.13201	4.96593	5.84208	3.93385	4.93707	4.59378	7.28858	10.5652	5.74339	4.61922	4.29628	2.89875	4.51821	9.78739	4.63472	17.0676	15.5483	4.07368	7.26239	5.56902	9.1562	5.25296	14.9584	2.1318	3.60525	6.6147	4.22995	-//-
Os01g0847900	12.5356	6.33713	6.97108	7.76287	9.73881	14.1965	13.5808	12.6171	9.49586	9.97549	14.0716	11.6481	10.5626	10.2858	9.68094	11.2602	17.701	16.0411	6.51674	3.87229	7.04053	8.79125	7.39137	12.8815	7.50737	4.04667	2.62802	5.22163	11.2798	10.5412	-//-
Os01g0848300	0.802709	2.10617	0.609859	0.273783	0.43843	0.565583	0.860892	0.681245	0.345031	0.408534	0.745281	0.390167	0.781027	0.564701	0.492368	0.703583	0.736033	0.431184	1.73173	1.65178	0.47496	0.488425	0.357951	0.494593	0.438926	1.83204	0.463963	0.454341	0.362716	0.255503	-	Pentatricopeptide repeat-containing protein At3g46790, chloroplastic [Source:Projected from Arabidopsis thaliana (AT3G46790) UniProtKB/Swiss-Prot;Acc:Q9STF3]
Os01g0848900	14.1479	13.8701	142.748	300.406	141.395	33.3323	12.1972	10.062	143.772	127.313	46.312	112.672	15.6628	12.8961	249.261	112.73	52.8096	102.025	11.048	11.6847	159.474	131.023	121.294	113.577	12.9339	14.7155	41.6322	20.0337	16.6261	32.3536	-//-
Os01g0850000	0.858984	4.96057	3.03191	0.333794	0.567939	0.55821	0.892154	0.549098	0.491644	0.588013	0.597647	0.970405	0.847035	0.83601	0.123447	0.533512	0.211878	0.537865	8.36986	6.55077	0.328138	1.38044	2.74502	3.08333	0.0406129	0.798462	0	0.102356	0.31324	0.132391	-//-
Os01g0850050	0.0688726	1.67333	0.0650539	0	0	0	0.0617778	0.17925	0	0	0	0	0	0	0	0	0	0	2.18255	2.708	0	0.175247	0	0	0	0.473037	0	0	0.0681701	0	-//-
Os01g0850200	4.49129	26.6147	11.2265	5.30766	6.09425	5.95967	6.82901	3.84886	10.613	5.65156	6.62787	6.71101	4.9029	5.06416	8.37517	8.61803	7.03334	6.31577	22.8381	22.8916	8.99438	10.4061	6.33664	6.74325	5.65832	21.4965	8.21748	9.4864	8.18618	6.78992	-//-
Os01g0850550	0.0724569	0.170362	0.889714	0.234048	0.715179	5.78718	2.59971	2.38866	1.00285	2.26176	3.35244	1.16644	1.13128	1.10539	0.164872	0.320644	2.13931	0.862029	1.20849	0.606716	1.64345	0.368735	0.386435	1.79695	0.813622	0.319921	9.35715	3.2809	21.1209	39.5717	LAC6	Laccase-6 [Source:Uniprot/SWISSPROT;Acc:Q5N7A3]
Os01g0850900	76.6826	25.4519	29.4869	1.03127	10.7787	25.0069	71.6022	67.8583	3.86643	2.96726	16.7601	4.74699	117.181	78.1322	5.46664	1.78566	25.1368	5.04918	32.382	19.7303	2.97802	44.7816	5.7303	10.2683	32.4353	7.46915	1.06106	4.11104	2.14291	0.886222	-//-
Os01g0851100	15.6337	24.5817	5.14695	7.66321	15.1342	9.58648	30.2284	15.2512	10.0686	11.5309	13.0941	12.5897	17.6231	18.4733	15.1151	11.8337	14.7448	11.9624	25.1554	21.7511	11.8886	6.10731	21.1042	12.5256	29.3702	45.2865	12.8432	11.2354	15.6026	11.9677	-//-
Os01g0851400	5.52926	13.2735	8.34808	5.34407	2.77373	7.66028	9.2164	3.73929	5.68152	6.41766	6.37523	4.7115	5.75525	4.34748	3.32867	6.46505	6.08042	3.18752	12.4898	12.078	4.97702	7.27466	2.89355	4.31896	4.30219	14.6524	4.01014	6.9985	3.87841	2.1249	-	Putative ataxin-3 homolog [Source:Uniprot/SWISSPROT;Acc:Q8LQ36]
Os01g0851600	8.97389	9.45372	31.3184	94.3831	56.6279	31.1631	5.85415	4.85313	126.336	84.5824	47.1676	107.932	6.30799	6.68086	47.7873	58.3364	21.8476	34.6635	5.1511	8.01918	74.3329	46.558	50.6814	38.8645	2.14624	2.91595	55.8865	9.30107	9.34378	21.2165	-//-
Os01g0851700	11.533	83.8706	9.48999	5.36288	8.43817	35.8225	12.4737	12.8338	5.72279	8.59631	22.7112	10.9097	11.1272	10.971	5.26876	10.3819	22.8051	7.6724	104.982	106.116	7.244	8.69092	11.3919	14.1243	22.7132	76.5137	9.01382	12.202	8.34202	8.27005	-	Alpha-glucan phosphorylase 2, cytosolic [Source:Projected from Arabidopsis thaliana (AT3G46970) UniProtKB/Swiss-Prot;Acc:Q9SD76]
Os01g0852100	5.52214	10.0427	11.6134	5.80033	6.87139	13.3964	4.02283	3.30849	4.16232	7.93624	13.6196	7.99479	4.09653	3.55427	3.30448	6.99063	12.7255	12.9273	9.56645	7.75286	7.41822	12.9385	5.78261	12.4574	10.8532	5.65771	10.3714	16.8885	20.3232	16.2304	-//-
Os01g0852200	12.4811	24.0913	34.915	53.8929	37.4389	20.3489	20.9947	14.8786	43.231	45.9882	21.427	39.1359	16.3247	18.8182	53.7765	64.6959	27.3531	46.5109	24.6609	28.7019	57.1618	40.4152	34.9221	28.9493	14.0353	25.1974	45.9003	45.9442	28.2923	42.7724	PHT4;3	Probable anion transporter 3, chloroplastic [Source:Uniprot/SWISSPROT;Acc:Q8W0H5]
Os01g0852500	19.4033	14.7365	24.4603	23.1722	22.9337	16.9139	25.4503	17.6797	21.4828	21.3804	17.2502	22.4554	26.5248	19.2241	26.2687	29.3416	20.1217	26.1034	11.3612	11.3681	26.8997	23.4923	18.7228	20.8758	24.814	20.548	37.8473	36.07	35.9962	40.8474	-//-
Os01g0853600	0.962492	6.76924	1.38761	0.420768	0.340916	0.645021	0.727025	1.27448	0.726171	1.20793	0.566639	0.385099	0.474551	1.35829	0.576343	1.29523	0.5223	0.417239	6.27341	7.96718	0.505559	0.966739	0.270172	0.471119	0.432315	5.91481	0.769641	1.43363	0.526478	0.321411	-//-
Os01g0853700	11.1205	25.64	24.387	2.78458	5.33735	7.78335	15.0397	8.63787	16.6187	7.77378	9.55501	8.9434	7.3129	6.97417	6.9047	9.36759	8.84775	7.10029	32.9256	26.9277	16.268	22.0447	2.22806	9.50607	17.153	41.8264	44.5715	52.6477	33.6185	28.3155	-//-
Os01g0854000	3.86463	138.359	2.51144	0.342402	1.19291	1.83711	2.99507	2.57489	1.00865	2.30548	1.50907	0.801874	2.28483	1.4007	0.225121	0.790501	0.724473	0.113177	71.5991	53.3749	1.4586	2.67474	3.42463	9.99512	3.7772	39.3145	0.293577	0.384985	2.44813	0.724291	-//-
Os01g0855000	0.20538	0.733282	0.0646641	0.126364	0.163813	0.140881	0.286569	0.21777	0.203041	0.0791479	0.0928208	0.102046	0.166269	0.210992	0.124622	0.0897648	0.278063	0.125304	1.16086	0.764329	0.26915	0.0967762	0.224688	0.303182	0.450994	1.63451	0.476719	0.206661	0.203285	0.200476	-//-
Os01g0855200	7.34328	92.3073	5.63714	1.26922	2.77072	10.1522	3.3516	5.65025	1.66742	3.37489	36.1225	3.13291	3.37607	3.40677	2.00748	1.1738	23.008	2.96833	123.818	102.289	1.83626	4.99589	2.53357	5.0562	3.14681	63.6748	4.87859	4.6704	5.26508	3.79926	-//-
Os01g0855600	0.415445	0	2.09286	1.2461	1.02515	0.641196	0.15527	0.090104	1.54018	1.65105	1.12656	1.33141	0.216213	0.192059	1.57554	0.919238	1.10331	2.02774	0.086614	0.176457	1.31922	2.84831	1.02263	1.37988	0.528707	0	1.01911	1.7244	1.64483	1.1152	-//-
Os01g0856000	1.72857	4.06424	1.30108	0.174486	0.533177	5.2315	0.557211	1.00755	0.58743	0.749412	4.28451	1.35271	0.421692	1.39844	0.589991	0.345288	3.6961	0.346046	4.21194	4.2085	0.490086	1.09959	0.753474	2.15301	0.145576	0.159004	0.0769401	0.061149	0.213867	0.237276	CDC6	Cell division control protein 6 homolog [Source:Uniprot/SWISSPROT;Acc:Q5N897]
Os01g0856600	5.42675	14.1772	9.44239	7.11717	4.78405	8.85317	4.09914	3.96458	8.0004	5.44846	8.6648	5.40691	2.92338	4.75346	9.3154	6.97514	7.94218	6.57826	12.3858	13.1366	6.21919	8.64037	3.5934	4.3428	3.89144	14.4326	9.49248	12.8791	6.54934	7.2023	-//-
Os01g0856900	68.4786	17.4073	30.9492	37.9114	59.3154	60.4473	39.411	52.6545	15.566	22.0805	54.9206	46.1397	54.4767	56.0765	16.5327	37.4123	54.7456	42.343	17.2385	13.7062	24.5003	27.3435	51.6042	64.2369	39.7464	16.01	8.93728	18.7201	40.1805	38.4662	-//-
Os01g0857200	5.36342	10.7423	5.3219	2.04997	2.23618	4.557	5.9286	5.26399	2.6244	1.92599	3.19525	2.71334	6.14653	5.25952	2.36688	2.71711	4.21472	2.82605	14.0056	13.3331	2.89997	3.85984	2.66711	3.11901	3.21206	7.81401	1.13176	2.08516	1.93044	1.05765	-//-
Os01g0857400	19.5886	30.5062	19.1865	1.83792	5.91317	31.4065	15.1349	21.6429	5.97792	8.06872	27.8355	10.4273	16.3189	12.4872	2.10918	6.01762	22.4333	6.22965	41.7602	31.7425	5.55174	17.9044	3.65422	18.8253	23.5493	17.9055	12.687	23.1584	44.7986	22.4079	-	GABA transporter 1 [Source:Projected from Arabidopsis thaliana (AT1G08230) UniProtKB/Swiss-Prot;Acc:F4HW02]
Os01g0857500	1.20749	12.5575	0.350937	0.25717	0.708439	0.931819	4.79066	2.45772	0.6887	0.604042	0.330583	0.415357	2.94876	3.73578	0.507248	0.411041	1.1318	0.467523	17.0024	18.4972	0.674167	0.512081	0.342955	0.699291	0.959561	8.56682	0.264599	1.05147	0.735494	0	-//-
Os01g0857700	67.293	48.6277	90.487	112.103	86.5972	70.7536	92.036	68.8373	109.99	100.097	80.1102	81.2387	84.6573	70.0861	129.081	124.472	103.219	107.788	58.8384	51.3213	125.58	109.34	84.6544	88.8705	62.1071	51.5551	124.634	108.526	100.787	112.892	-	Protein BUD31 homolog 1 [Source:Uniprot/SWISSPROT;Acc:Q94DE2]
Os01g0857950	1.01802	3.00645	1.26817	1.27995	0.807569	1.1044	1.36311	1.57436	0.670954	1.99571	1.27525	1.46467	1.93498	1.75974	1.71888	1.18974	1.25844	1.39073	2.90371	3.38397	1.56614	0.850942	0.871612	1.18918	2.12061	3.67698	1.83529	1.75368	2.49719	1.62739	-//-
Os01g0858350	4.35539	3.18207	2.51018	1.66916	2.64958	4.52886	11.5546	4.99528	6.93307	5.76079	9.15809	4.75354	4.37973	4.36823	1.44458	2.28674	4.15155	1.7565	6.52551	3.38628	24.0104	5.22811	2.39252	5.3615	30.372	9.85063	96.2432	61.5879	67.2583	52.602	-//-
Os01g0858700	2.49001	9.78141	6.79771	1.68149	2.20706	6.56133	3.0234	2.1075	2.79188	4.37079	6.36099	2.79727	2.655	2.13379	2.45983	3.97164	6.63174	3.58489	10.1293	9.72854	3.91211	5.35715	1.86866	4.62608	7.17424	11.7689	7.49696	12.1687	12.1127	9.63329	-//-
Os01g0858900	14.7337	21.8397	29.6488	18.9187	30.7525	23.3578	9.22961	12.1222	26.1237	36.8683	46.7387	35.2704	12.0437	12.216	10.3493	15.316	18.0882	19.5661	8.51409	7.7545	23.1751	23.9747	22.9628	48.5473	29.3486	8.68174	73.2607	38.6604	62.4551	87.503	STLP1	Sialyltransferase-like protein 1 [Source:Uniprot/SWISSPROT;Acc:Q94DD4]
Os01g0859200	246.713	83.6517	225.39	207.063	202.184	353.702	104.842	200.448	207.059	209.75	269.16	295.49	211.721	208.695	201.779	208.591	262.203	267.136	112.137	111.956	204.745	193.115	174.004	202.208	223.75	106.743	363.492	320.037	475.577	446.844	-//-
Os01g0860400	0.288589	1.88483	0.227157	0.0443901	0	0.111352	0.345148	0.292091	0.190203	0	0.293461	0.129051	0.200256	0.0444713	0.0437781	0	0.180332	0.0440178	1.76488	1.68104	0.087276	0.407955	0	0.127805	3.15417	2.50124	0.228362	0.326688	0.333253	0.375598	-//-
Os01g0860800	6.1867	32.2162	32.7202	18.3481	32.3935	13.1069	33.3171	2.85448	38.3011	43.5785	31.5028	34.9809	9.09257	5.54879	20.9634	18.5939	22.2616	24.2802	32.0574	20.4652	21.2747	31.4843	40.3628	33.8838	9.61663	26.3046	60.661	53.9555	50.8694	43.7204	-//-
Os01g0861700	0.795335	11.7603	11.7694	20.4057	4.37712	0.695591	5.56455	0.413991	22.1731	11.8616	1.40185	2.65557	0.496705	0.539264	9.60372	13.4006	1.29216	2.8144	10.3026	7.37394	17.8471	15.7852	2.95836	5.96431	1.04789	9.7286	6.39422	10.2038	2.09926	1.60444	-//-
Os01g0861900	5.17347	4.58965	3.5971	1.8568	0.64475	2.91109	5.92957	3.61549	1.42071	2.11833	2.6304	1.57444	3.02902	4.55083	1.4061	1.51922	2.86235	0.427427	3.056	3.26992	1.27122	2.16352	0.589566	2.32295	3.48559	2.78482	1.43283	2.07416	2.24031	1.017	-//-
Os01g0862000	22.1981	18.3401	55.1871	76.9524	44.6931	27.9961	17.3944	27.7347	44.5843	40.8852	37.9611	38.496	19.5066	27.381	55.1399	43.7086	37.0103	47.6001	20.9355	17.1482	53.4177	59.4584	29.3968	31.467	43.2582	21.5346	71.4672	69.4866	67.4525	72.4388	-//-
Os01g0862200	17.024	113.025	4.40656	6.87379	1.54227	2.33693	31.5684	15.7631	6.47314	2.05807	1.91424	2.70838	27.3464	23.9131	4.2462	2.73658	3.91248	2.39688	155.211	169.665	5.94051	11.3154	1.74604	3.91462	12.8668	124.314	3.57504	5.09582	3.07843	1.67773	-//-
Os01g0862300	19.4221	18.7705	37.7409	38.6719	29.4737	27.0028	19.9152	21.7768	36.4386	36.7809	34.5321	34.03	21.0427	22.5846	42.1876	40.7382	38.5311	36.203	22.2913	17.8435	40.8995	32.778	29.4604	27.7563	28.9718	25.2529	46.2006	46.4002	45.1311	46.4072	-	Sorting nexin 1 [Source:Projected from Arabidopsis thaliana (AT5G06140) UniProtKB/Swiss-Prot;Acc:Q9FG38]
Os01g0862600	3.37948	5.71274	14.4584	7.5833	10.1676	10.3806	1.84258	1.14974	8.5818	10.055	10.5117	10.8453	1.37945	0.98028	4.64406	10.1005	11.8631	4.91206	3.31562	3.13618	9.19829	9.44218	17.3442	11.621	6.4289	4.16112	13.2766	11.0268	10.1006	10.6725	-//-
Os01g0863166	66.0228	93.3177	89.7358	219.521	149.505	56.6054	54.3458	70.9743	146.362	115.025	51.797	98.486	37.9525	67.1148	182.724	141.416	69.8127	115.729	62.5971	78.8469	118.028	102.647	106.866	72.083	79.3908	69.7544	111.699	75.1539	76.4727	73.389	-//-
Os01g0863300	8.19497	5.48402	32.5105	53.6403	62.5041	18.8261	7.23768	6.94541	61.6973	37.1687	32.0512	48.993	6.95516	6.4696	59.2696	45.3781	49.6917	50.6521	5.30957	3.80969	40.092	33.8982	66.8266	42.9924	8.09791	6.12335	23.8238	11.8458	15.9108	18.7676	-//-
Os01g0863400	21.9689	17.7766	11.263	9.80866	10.8159	16.5032	27.3789	22.2635	10.5711	10.5079	16.8043	10.4326	27.4537	22.4693	11.443	9.68688	17.0687	11.5649	23.1306	19.2992	12.9938	13.3017	10.7941	10.7337	13.5061	13.8617	6.58442	8.65654	8.98016	8.85607	-//-
Os01g0864401	3.36884	11.0778	1.6602	1.75733	2.36574	3.22139	3.8101	4.63805	2.46166	3.55611	2.23416	2.22695	2.74424	5.55247	1.06652	3.2409	3.2263	3.5522	11.1155	15.0909	1.92688	1.42867	2.40361	4.08658	3.55262	8.91034	0.973588	0.994848	1.73973	1.28676	-//-
Os01g0864500	3.48859	2.89189	9.37855	9.16359	21.0094	18.2237	18.5346	9.31231	9.08646	23.9667	41.4783	23.3403	8.44948	9.18035	6.3505	8.24685	41.0624	29.7775	3.4128	4.15216	8.58226	8.25084	22.459	24.9571	3.49549	1.57982	10.0016	4.63266	14.4761	11.7876	-//-
Os01g0865400	5.78637	10.1545	5.42594	1.04483	1.99409	2.81509	5.86729	8.14827	3.27477	2.18144	7.07792	2.10003	7.85592	5.62141	1.87004	1.07209	8.25336	2.22564	8.7418	8.7928	2.62489	4.12542	1.89222	3.52816	8.55039	4.81352	4.26026	6.17055	5.81035	3.15153	-//-
Os01g0865600	9.80236	15.0946	8.76046	6.81776	6.00952	10.2739	11.6506	12.7471	10.0118	8.46434	9.16298	7.76851	10.4565	12.1781	9.21747	13.1323	11.3184	9.06363	15.7229	16.4913	9.7956	8.34851	5.14547	6.45321	15.9159	25.4287	9.90539	15.0939	14.3426	10.5192	-//-
Os01g0866100	165.897	117.335	210.817	127.116	157.066	92.7379	117.304	93.0932	141.527	125.674	120.31	134.402	108.408	83.1283	170.736	135.767	152.994	262.172	131.464	99.2869	163.876	200.15	141.631	183.852	216.419	125.853	148.309	214.365	251.594	212.965	-//-
Os01g0866200	5.97602	8.49996	16.4114	7.04733	3.07838	6.1489	11.912	15.3613	9.08079	11.8029	19.8062	5.83957	14.9747	17.1901	4.33126	5.22385	13.2774	4.35498	9.96727	8.86378	9.63885	24.8741	5.99301	8.91985	12.0292	11.7272	21.9629	7.26607	3.17661	5.83333	-//-
Os01g0866300	54.9638	42.1419	77.8477	86.8696	81.8592	68.1191	74.743	52.861	63.3289	77.9196	84.4445	68.3728	88.0933	60.4364	78.6361	74.9008	89.3445	84.1643	39.2004	39.5241	81.1176	77.4247	89.9167	85.4842	66.6848	51.0296	68.9773	64.086	69.1433	87.5512	-//-
Os01g0866400	202.696	161.555	21.2137	15.3392	11.8719	71.3608	148.155	248.759	14.6625	20.2905	28.6314	10.738	240.777	262.114	11.7851	26.0682	40.8223	9.95365	241.48	253.043	18.4967	29.3124	10.1218	26.0645	165.633	224.383	27.4514	30.9138	30.2923	15.6722	-//-
Os01g0866800	16.2826	22.4151	6.96848	5.51899	7.37815	12.816	16.5293	18.5242	5.59064	4.98796	19.6971	5.98773	16.0009	20.0129	5.85704	6.04057	22.0855	7.58445	31.6022	26.8353	7.16518	7.71838	8.87998	9.90241	18.948	34.2165	7.06717	11.6259	13.7682	7.86758	TULP3	Tubby-like F-box protein 3 [Source:Uniprot/SWISSPROT;Acc:Q8LJA9]
Os01g0867600	10.1731	15.481	17.3229	22.8199	19.3471	10.053	10.5192	9.95326	16.8179	14.8731	8.96549	16.3012	10.2653	10.3465	21.3993	19.7027	9.64128	19.3959	15.4592	13.5183	20.2284	18.9587	17.0651	17.6205	11.5757	20.0742	12.9873	13.1795	11.7195	12.7713	-	Sterol 3-beta-glucosyltransferase UGT80B1 [Source:Projected from Arabidopsis thaliana (AT1G43620) UniProtKB/Swiss-Prot;Acc:Q9XIG1]
Os01g0867800	41.1904	80.5022	65.7473	82.6863	65.9286	52.5752	39.0518	43.1979	69.4155	64.3865	54.9641	68.1209	31.9746	42.4231	78.5012	74.9461	58.5233	77.9767	97.0722	98.4544	84.9121	68.9149	70.7671	64.6154	40.9056	108.115	65.5184	73.5822	81.9706	77.6146	-//-
Os01g0868000	6.84246	7.76906	31.6525	15.7064	39.6726	22.8136	4.95729	4.94677	29.3998	20.1571	35.1467	27.6951	7.03082	5.35319	11.6573	11.9912	38.2345	18.3845	3.80413	2.55497	6.68549	9.30061	24.7605	25.6407	5.51632	1.03288	56.8103	36.3456	24.7463	32.5391	-//-
Os01g0869000	41.1785	59.3019	65.0314	94.6218	91.8859	73.7388	45.7031	52.1145	68.3418	70.5744	61.2122	87.6585	42.57	48.4335	98.2183	99.7838	72.4389	94.3979	59.6998	65.4283	77.3462	61.273	84.1491	77.4667	44.3453	60.4376	49.9781	50.1383	54.4679	63.6501	-//-
Os01g0869200	19.4221	15.411	13.2177	18.1103	19.5204	23.2422	20.3429	22.6055	14.1523	18.0262	29.7271	18.557	33.8187	24.91	10.7969	13.524	20.0137	18.2528	15.1573	10.1891	18.0953	12.4487	14.7812	14.9944	10.6201	7.1413	20.8481	12.9732	19.9802	24.4927	MRS2-E	Magnesium transporter MRS2-E [Source:Uniprot/SWISSPROT;Acc:Q8S1N1]
Os01g0869600	34.6966	35.2971	13.6734	8.11145	11.7009	19.3722	46.3744	35.184	10.2791	11.3068	17.057	13.1523	50.166	35.1608	9.72503	13.106	21.9144	11.408	27.2582	34.2564	6.67108	8.9163	9.80385	13.7376	23.6346	17.9237	6.49116	8.32365	11.8266	8.46704	-//-
Os01g0869800	448.131	575.112	1.83912	1.01079	0.873564	18.688	704.822	391.201	1.32337	0.896904	8.1054	0.925107	500.141	422.834	0.498429	0.299181	14.0298	0.556842	424.456	671.423	1.32489	1.9611	0.948569	9.37733	240.502	309.252	0.288887	0.206637	8.37134	0.356359	-//-
Os01g0869900	69.3074	30.3363	45.9439	65.861	59.4239	52.8675	77.8378	68.4478	54.6341	58.2148	60.9566	60.4538	57.522	62.6032	58.3018	57.3777	67.4242	98.0151	39.1351	31.4261	75.2079	58.9783	62.7695	74.6354	76.9282	43.6924	46.7298	70.3143	75.7205	88.383	-//-
Os01g0870300	2.03033	3.92071	0.59312	1.02383	0.901525	2.97207	1.29548	3.61358	0.972567	1.34305	1.89433	1.10448	2.02616	3.17387	0.762048	1.62612	2.39353	1.09186	4.13692	3.77967	0.702638	0.834403	0.961757	0.871344	2.04953	4.43607	0.258382	0.355418	0.517943	0.367766	AMT3-1	Ammonium transporter 3 member 1 [Source:Uniprot/SWISSPROT;Acc:Q84KJ6]
Os01g0870400	0.104631	4.32568	0.0494147	0	0	0.0201858	0.211168	0.79425	0	0	0	0	0.517309	0.314407	0	0	0	0	2.59585	2.9331	0	0.0221862	0	0	2.4673	8.93159	0	0.207277	0.0776726	0	-//-
Os01g0870500	10.2849	13.9018	4.24723	1.65078	3.38833	4.86945	4.05562	7.30617	1.98935	1.29246	3.89037	3.97707	7.11099	5.7883	1.74108	2.41861	3.98181	6.32039	10.8559	8.972	2.99769	5.18344	2.64988	4.51078	15.5772	11.822	6.039	12.0364	13.2537	6.95963	-//-
Os01g0871100	5.10347	5.63493	1.75842	1.21453	2.90892	7.38127	6.13245	4.59455	1.55486	2.78313	7.05005	3.04288	5.21183	5.99474	1.40229	2.0517	7.9124	2.87868	3.5065	4.30025	1.36868	1.74234	2.68628	5.03198	8.5348	4.31459	2.19445	3.23379	5.65504	4.07302	-//-
Os01g0871200	360.632	254.309	120.387	118.563	135.54	383.694	242.938	395.724	93.7309	118.153	307.812	140.835	294.081	339.013	137.106	127.894	275.419	184.237	279.028	292.467	142.774	109.91	108.308	142.699	471.215	220.708	244.469	207.681	345.609	339.92	-	Zinc finger protein STOP1 homolog [Source:Uniprot/SWISSPROT;Acc:Q943I6]
Os01g0871300	130.926	15.1919	10.0379	9.92548	18.7283	91.85	118.163	85.2983	14.0782	19.8299	47.9808	19.1989	78.3593	83.6366	15.4374	16.5121	54.2272	30.8105	30.7346	13.1854	11.1843	26.6802	16.4626	34.3373	14.2053	10.3854	9.00128	9.19096	22.3417	21.4106	-	Bifunctional aspartate aminotransferase and glutamate/aspartate-prephenate aminotransferase [Source:Projected from Arabidopsis thaliana (AT2G22250) UniProtKB/Swiss-Prot;Acc:Q9SIE1]
Os01g0871500	91.8509	152.304	102.123	67.1218	39.6686	61.6478	98.6658	177.871	57.1061	77.8251	24.4072	44.3874	182.82	259.186	41.9156	58.0137	39.0993	31.6915	88.5655	123.809	66.5421	79.8981	35.6802	25.1971	27.1143	88.2783	54.7475	39.201	24.0434	43.9997	-//-
Os01g0871600	3.28017	0.541222	0.0978411	0.223063	0.12393	1.43884	3.93335	11.8021	0.13654	2.93402	0	0.0617609	23.0012	31.3179	0.0628537	0.814921	0.550182	0	0.345532	0.427395	0.626526	0.234286	0.0566612	0.0305823	0	0.135514	0.557374	0	0.0341759	0.101111	-//-
Os01g0871800	0	83.4786	8.77947	11.8423	1.76095	0.0998531	0.0773766	0.0374183	5.01024	5.79682	0.350876	0.925796	0	0.0199395	5.22123	5.1747	0.889407	1.22364	64.78	83.5221	5.83063	2.92662	1.48637	0.267417	0.019373	31.4436	2.80549	11.181	0.405569	0.442066	-//-
Os01g0871900	0.145484	245.146	63.8532	39.1166	5.22175	0.711039	0.260994	0.0841421	32.9844	19.1324	1.43008	3.99017	0.100953	0.224189	21.5397	18.8851	2.40909	4.52681	131.03	157.625	27.0145	53.3478	6.0879	1.50334	0.130692	139.511	16.025	57.0926	1.824	1.13608	-//-
Os01g0872000	0.036067	6.72758	2.24844	1.4646	0.355996	0.139164	0	0.250317	1.21232	0.813107	0.256731	0.161284	0.112623	0	0.558067	0.602962	0.304254	0.297065	2.22575	2.83623	1.21073	0.978911	0.236746	0.159727	0	23.4625	2.84258	8.28818	0.285593	1.33782	-//-
Os01g0872100	0	2.87374	0.613311	0.458252	0.102818	0	0	0	0.30208	0.331184	0	0.170799	0	0	0.312878	0.262926	0.0358005	0.209727	2.58002	3.22604	0.381183	0.583123	0.282053	0.10149	0	1.53652	0.72537	1.47007	0.113416	0.26098	-//-
Os01g0872400	6.75575	5.58766	15.2062	9.57789	12.4593	9.02915	5.18308	5.43692	14.324	13.2113	10.4655	12.5469	9.36586	7.28294	11.4868	14.7291	13.7423	16.2853	4.603	4.08177	10.0938	17.0194	8.7511	12.7568	0.929697	0.987243	2.26573	2.66854	3.10156	3.45156	-//-
Os01g0872500	0.145402	1.68087	1.85409	1.17418	0.978529	0.36467	0.0978177	0.220749	2.40776	1.26077	0.813211	1.69053	0.0378362	0.134438	2.64684	1.75161	0.988081	1.3972	1.33382	1.77334	1.25323	2.25069	0.86495	1.03029	0.0979636	1.96166	0.966481	2.55126	0.503716	1.38382	-//-
Os01g0872566	0.514125	2.20068	0.224132	0.218995	0.603277	0.274672	13.3028	0.274477	1.13384	0.171459	0.201079	0.17685	2.46987	2.85214	0.431951	0.583376	0.518965	0.615281	1.78096	1.75656	0.251165	0.536697	0.324495	0.350286	0.746067	3.49236	0.112661	0.805845	0.508881	0.193019	-//-
Os01g0872700	26.6859	88.4722	71.1125	70.3884	70.9353	39.5134	30.7146	33.2711	66.9596	66.8838	57.1978	64.8424	29.63	36.2612	103.847	82.0516	59.4836	82.2911	96.3661	96.0403	76.7347	69.4517	62.5601	43.0671	24.8134	94.8575	96.8948	99.6715	54.3414	72.7538	-//-
Os01g0872900	2.98402	0.40673	0.0816977	0.0798251	0.232834	0.433853	0.853416	2.73883	0.0427543	0	0.219884	0.193389	2.43077	2.11923	0.157449	0.170115	0.283749	0.395778	0	0.0314891	0	0	0	0	0	0	0	0	0	0	-//-
Os01g0873000	9.19807	1.38633	0.222771	0.326498	0.423257	1.54703	3.27906	9.71887	0.349744	0.102251	0.599573	0.843728	6.75091	6.86899	0.643993	0.115967	1.21585	0.971278	0.295024	0.0858637	0	0	0	0	0	0	0	0	0	0	-//-
Os01g0873200	181.495	29.2028	9.23904	11.8049	15.1174	17.1161	34.0973	143.577	5.43332	4.48178	10.1128	8.74803	99.6323	139.105	3.39438	4.72909	8.12566	6.91575	15.6867	28.1549	10.1209	8.18529	10.5488	6.40351	65.5046	22.2119	7.82806	8.66558	7.96546	5.36466	-//-
Os01g0873300	10.8848	4.13811	1.4578	0.974577	0.87466	1.44175	4.88176	12.3323	1.92732	0.704337	0.578208	0.799133	11.1606	7.66067	0.517537	0.239645	1.44662	0.966403	0.94837	4.84995	0.368487	1.65352	1.86619	0.863366	0	0	0	0	0	0	-//-
Os01g0873700	31.4067	23.4972	36.1808	44.5984	40.1457	24.177	21.8804	34.635	31.3158	31.7434	28.9979	32.1212	29.0002	34.276	39.3537	39.6774	30.8827	39.146	19.8604	16.7793	34.2282	29.8087	48.9778	29.5242	32.2291	23.6317	31.2864	33.3718	29.2555	28.1366	-//-
Os01g0873900	22.5765	51.6837	62.4993	50.4429	32.9495	27.1663	21.0913	25.2374	50.0204	53.5823	38.4745	35.6742	21.6881	24.4631	63.1488	51.5118	43.3262	49.244	55.8498	52.3047	47.4428	46.396	27.1274	26.4381	30.2613	53.3655	60.3735	80.2067	47.9605	58.665	-//-
Os01g0874100	9.95391	33.5143	16.347	9.89693	5.45431	10.3853	9.49995	9.67168	8.92213	9.52856	7.50374	9.68574	10.0292	9.17877	8.7941	9.94532	10.6983	8.13779	34.222	40.4713	9.22353	10.8291	5.64086	8.44023	8.48879	43.4159	9.82997	21.1238	11.7966	10.4935	-//-
Os01g0874300	3.88567	53.3428	35.8143	25.2184	42.5146	21.8604	17.4832	3.6972	54.8953	46.4084	25.6195	57.6206	6.32766	3.12909	32.2292	32.9114	17.5642	35.9617	22.9442	18.162	16.8875	15.256	37.5387	74.439	3.54689	10.1463	23.8045	10.9966	28.287	29.6702	-//-
Os01g0874700	29.8541	23.3017	80.7421	103.726	153.847	56.3054	21.5771	16.7962	105.469	100.219	43.1816	95.5775	22.2598	19.6313	54.3174	89.1924	50.4148	121.444	21.1608	17.2024	119.589	99.6722	131.591	104.737	17.1166	17.7019	56.3182	63.0061	67.6331	71.0713	-//-
Os01g0874800	7.50693	24.0648	3.41207	3.56827	3.19076	5.13972	9.84728	8.5447	6.50076	3.59718	4.47688	3.73554	7.31438	9.23708	4.98322	5.30085	6.26922	4.08072	27.9361	34.7687	5.01849	4.7634	2.70925	3.84945	9.98873	34.6685	3.56416	8.3063	6.64822	3.82913	-//-
Os01g0876650	1.8067	2.51731	1.04288	0.0926342	0.540391	1.39423	1.08039	3.22186	0.396919	0.43516	2.55167	0.807918	2.9253	1.57766	0.0913571	0.592239	1.50529	0.183715	3.34818	4.38504	0.728518	1.277	0.0823564	1.06683	2.88535	3.44693	1.23903	2.27247	3.07981	3.72308	-//-
Os01g0876800	0.821725	1.05803	0.332642	0.243763	0.131668	0.271767	5.18586	0.687421	0.870397	0.127234	0.208899	0.183729	0.946952	0.949702	0.133557	0	0.880244	0.402865	3.52424	2.22234	0.319511	0.448048	0.288957	0.623846	1.68726	1.67012	0.50161	0.398661	0.7262	0.429699	-//-
Os01g0878000	0.313664	8.25993	0	0	0	0.145232	1.29422	0.108847	0	0	0	0	0.261187	0.348014	0.0570982	0	0	0	5.70237	8.77008	0	0	0	0.111128	0.281772	2.64675	0	0.0710146	0.124186	0.0612349	-//-
Os01g0878300	2.32088	43.2339	1.56915	0.834232	0.372666	1.28199	2.80494	2.71287	1.08685	0.508398	2.40974	0.371439	2.21231	2.50727	0.756023	0.576595	3.11424	0.134146	42.9063	31.9301	0.421132	1.67841	0.360814	0.649153	0.83396	28.9325	0.208783	1.68699	1.45087	0.262316	-//-
Os01g0878900	1.93415	0.463183	0.862707	2.33046	4.96554	1.69988	97.492	0.279659	8.92326	0.652199	0.928766	2.88303	1.34213	1.63927	2.49394	1.58504	0.503584	2.36008	1.74737	0.273838	2.096	0.729106	4.14379	9.32698	0.241318	0	0.663217	0.304096	1.27628	2.09774	-//-
Os01g0879200	0.83683	0.119247	1.58086	1.61484	4.91495	1.46768	1.91068	0.131997	3.68526	5.80486	8.35485	8.3007	0.237555	0.351694	1.24636	2.61845	3.3514	3.34183	0.57098	0.166178	3.24398	2.3229	5.68027	3.77338	0.136681	0.074644	0.0722387	0.0861188	0.828295	0.965367	-//-
Os01g0879300	3.71304	0.895404	15.4675	25.9205	22.8097	6.90621	3.75754	1.98229	14.4007	22.6194	8.22914	20.691	2.47744	1.23238	11.9584	21.1595	8.03142	18.8199	1.50853	1.66374	20.7306	17.523	34.0592	25.1292	0.256578	0.373659	2.53133	1.61663	3.29823	5.48304	-//-
Os01g0880200	1.23115	0.564819	0.198541	0.19399	0.377221	1.11228	3.23216	1.12017	0.356233	0.260369	0.213744	0.268557	1.40649	1.24936	0.136654	0.118118	0.394038	0.192363	1.20199	0.852703	0.681085	0.356564	0.615954	0.957471	3.07513	0.471407	0.912432	1.25771	1.45636	0.351731	-//-
Os01g0880300	0.850446	0.610985	0.970646	1.07921	1.55802	1.36726	0.762839	0.98373	1.75159	0.798865	1.44134	0.760602	0.368836	0.262105	0.935323	1.08026	0.76392	0.616153	0.325059	0.438624	1.28597	1.35248	0.872248	1.69483	1.65528	0.312917	1.817	2.12601	2.03428	0.795551	-//-
Os01g0880400	13.7345	10.3302	4.81254	2.2489	5.81417	11.6673	13.1144	13.4046	5.74879	4.754	13.2905	5.34926	15.1605	14.0301	2.2683	2.99539	13.6002	5.92986	9.6525	9.79882	5.17527	5.82458	5.08933	10.4971	8.0595	9.2376	8.67698	13.4161	15.0744	8.81154	-//-
Os01g0880900	0.0963396	0.80539	0.545988	0.237099	0.144077	0	0.0576102	0.0278595	0.444466	0.222761	0.0326553	0.143603	0.0668515	0.118767	0.292288	0.221062	0.1204	0.235111	0.990876	1.00545	0.116541	0.299612	0.131746	0.0853302	0	1.29187	0.304936	0.727055	0.127143	0.0626929	-	Pentatricopeptide repeat-containing protein At3g21470 [Source:Projected from Arabidopsis thaliana (AT3G21470) UniProtKB/Swiss-Prot;Acc:Q9LVF9]
Os01g0881300	56.8995	119.069	11.5507	8.56403	16.3303	7.04989	55.2966	42.4981	19.2721	5.9878	8.77775	9.3928	48.5181	45.1598	11.0649	9.83282	9.30455	7.76806	113.918	121.41	41.5073	29.5298	37.479	19.3688	9.30524	133.185	5.80598	18.8104	11.8192	1.89583	SWEET1A	Bidirectional sugar transporter SWEET1a [Source:Uniprot/SWISSPROT;Acc:Q8RZQ8]
Os01g0881400	5.43734	4.49561	7.7038	11.3046	8.47119	4.26514	4.90402	4.63937	6.35011	6.96839	3.18988	6.43936	5.13094	5.30355	9.51724	7.55057	4.06039	7.32739	2.91498	4.00259	5.96312	6.81634	6.545	5.50397	4.96501	4.25044	4.82269	4.83621	4.61304	5.395	-//-
Os01g0881500	67.9742	59.7281	152.255	136.632	128.866	107.8	79.9888	93.4695	180.079	160.747	118.603	151.903	78.8252	88.9292	210.572	162.521	134.752	169.44	71.2949	69.6186	159.149	147.589	127.1	140.702	91.5137	66.3133	170.123	140.303	147.307	165.82	-	Scarecrow-like protein 1 [Source:Projected from Arabidopsis thaliana (AT1G21450) UniProtKB/Swiss-Prot;Acc:Q9SDQ3]
Os01g0881800	50.6644	87.6809	21.4271	57.723	33.5651	9.86574	59.4225	34.1694	38.853	24.5967	7.48502	23.4067	54.5722	44.3764	20.8041	18.2023	9.60257	19.8544	35.61	57.8583	36.8276	26.7617	21.0855	27.3746	38.6687	62.8041	41.5693	25.5823	27.268	27.3114	-//-
Os01g0882200	3.83646	10.9748	3.08018	4.24882	2.23762	1.48029	8.86122	3.57791	6.44773	4.1582	1.46296	2.65915	3.89343	7.6264	2.7935	3.20687	1.79798	3.24766	12.8775	11.8721	8.35367	5.69445	2.43958	2.80338	21.7984	34.4431	7.28594	10.0973	11.0122	6.17901	-//-
Os01g0882500	74.8258	372.904	1.96131	1.02662	0.931602	7.09624	106.963	80.162	3.81233	0.385812	5.05249	0.729563	121.033	97.7755	0.26999	0.145855	5.97782	0.203601	346.385	377.869	0.941941	3.58524	0.304238	1.83914	83.073	377.349	1.61962	1.34318	4.47752	0.434326	-	NAD(P)H-quinone oxidoreductase subunit N, chloroplastic [Source:Projected from Arabidopsis thaliana (AT5G58260) UniProtKB/Swiss-Prot;Acc:Q9LVM2]
Os01g0883000	12.2364	7.48353	7.01214	8.62333	5.23724	7.19074	4.73019	12.7476	5.23869	2.50824	5.20626	5.17421	12.6566	18.935	3.96098	2.39156	2.85533	2.78786	3.20222	7.36258	4.38958	6.05777	3.9068	2.63015	26.7217	6.02819	18.7415	13.3012	9.7298	9.07061	-//-
Os01g0883800	3.88118	11.8716	9.01222	15.5218	8.12611	7.98692	6.33415	4.67651	8.36678	7.43178	7.56451	14.9935	2.46877	4.38596	5.98575	9.70094	4.6484	10.8037	1.75319	2.2765	6.55348	6.1266	6.23639	14.7055	1.01691	4.76019	9.9302	17.6353	27.7982	14.8383	20OX2	Gibberellin 20 oxidase 2 [Source:Uniprot/SWISSPROT;Acc:Q0JH50]
Os01g0884300	319.077	264.936	598.003	432.652	495.076	474.749	248.648	273.353	593.057	506.067	475.284	571.799	330.617	273.834	436.882	440.153	379.798	408.368	142.085	216.266	387.293	482.179	577.218	558.801	201.647	201.93	557.627	413.789	436.465	340.405	NAC48	NAC domain-containing protein 48 [Source:Uniprot/SWISSPROT;Acc:Q7F2L3]
Os01g0884400	0.546431	1.07996	6.97903	9.86682	5.26559	2.80508	1.47042	1.05116	6.64693	9.72331	2.75412	5.22701	1.2859	1.07635	10.7904	10.8641	2.78357	4.67461	1.42651	1.05523	13.4071	10.7202	9.31791	7.57544	1.28054	1.74831	11.7761	13.0438	8.84185	7.76885	-//-
Os01g0884900	51.011	66.6942	19.1166	19.443	19.6472	26.8523	40.6604	62.4282	18.1362	20.0118	19.6176	20.5352	54.3279	68.9411	20.5754	22.6962	23.5184	18.5218	110.545	119.011	22.7645	20.6794	24.2778	25.264	45.7181	83.6122	11.4634	18.8912	15.6978	15.0188	-//-
Os01g0885000	4.18523	3.79265	3.82964	7.0009	4.57695	9.79011	11.7315	2.26929	8.14586	14.6293	11.5707	6.55039	1.63361	2.53944	4.40452	13.7621	13.73	7.18157	9.92532	8.85645	6.28899	15.6413	6.54609	16.2179	1.76236	1.28327	2.73223	4.44164	4.5309	2.68098	-//-
Os01g0885500	0.631612	1.54694	0.596592	0.145729	0.0708439	0.54834	0.849821	0.719184	0.273184	0.479207	0.321137	0.353054	0.821784	0.875976	0.323371	0.582308	0.444013	0.325141	3.52248	2.64439	0.429781	0.669644	0.0971705	0.419575	3.5462	7.32053	1.19951	2.14499	2.38346	1.34866	-//-
Os01g0885600	22.6911	1.54061	20.7065	10.1751	25.9209	29.1185	34.6127	25.9878	18.0392	19.0454	19.6848	23.0839	24.5526	26.551	15.5189	19.2468	26.676	28.7049	1.63928	1.43129	14.6939	18.0499	24.9295	37.3574	29.8658	0.964361	10.3473	13.5448	29.3964	20.7728	-//-
Os01g0885700	0.093454	0.439462	1.0372	0.0646868	0.817607	0.685122	0.146697	0.486451	0.508145	3.66675	1.52051	1.10745	0.218866	0.12961	0.063795	0.459514	0.678866	1.36841	0.136386	0.255174	0.317954	0.376508	2.22371	1.71757	0	0.137543	0.64337	0.0264479	0.763131	0.342085	-//-
Os01g0886300	59.157	57.5538	32.8096	29.6189	41.1883	55.7813	44.3848	48.3262	25.8288	37.3622	54.1314	40.8241	47.3346	55.2872	21.4521	27.8302	56.5671	45.3623	64.4389	53.9044	41.1815	36.7277	42.2791	45.9792	69.5672	74.4367	26.5084	42.4091	61.6331	62.2376	-//-
Os01g0886350	0.60932	8.71526	0.791362	0.246026	0.136687	0.617151	0.990625	0.52861	0.301191	0.0990629	0.464705	0.102178	0.317112	0.985902	0.242634	0.112351	0.535428	0.139407	8.19368	10.0933	0.310959	0.226103	0.062494	0.371036	0.78684	8.5568	0.253133	0.775981	0.452329	0.185866	-//-
Os01g0886500	25.4114	66.2599	28.3844	28.1811	21.6214	23.2433	25.9612	26.5507	23.3423	20.413	22.2495	21.3025	24.9365	24.1994	26.154	26.2834	28.3614	29.3388	65.4224	76.5318	23.9344	32.0068	20.623	21.5875	21.5215	84.7867	19.0671	26.258	22.4794	24.5343	-//-
Os01g0886600	10.1573	19.5232	8.68189	5.93188	5.40877	7.58135	10.037	10.7765	6.97977	7.96988	8.22914	6.82062	9.0819	10.8078	5.03169	5.79672	8.83382	5.76022	21.2736	25.3397	7.9766	8.67161	6.31209	7.19723	10.74	20.5859	6.7357	7.04974	5.60369	7.28166	-//-
Os01g0886900	42.6874	4.97602	4.91247	1.30906	13.4851	33.4629	58.9799	46.3499	2.63759	5.1831	34.8225	13.8938	45.1703	45.4948	1.59839	5.11451	39.6948	18.3276	6.39311	4.91802	2.38992	4.09611	9.61534	25.0366	52.6969	5.89824	4.32923	5.46691	39.4106	25.2844	-//-
Os01g0887100	11.4088	13.3413	2.56576	3.00834	4.30612	8.31499	12.7513	13.4324	2.32739	4.08259	6.07691	3.32019	10.9326	11.8042	4.03824	4.54119	10.9482	5.22045	15.3284	15.8229	3.20382	2.30395	3.34321	6.49607	13.177	20.1671	5.33071	5.02247	9.23109	10.0758	-//-
Os01g0887400	7.80518	21.3684	2.47431	1.57884	1.48708	2.8466	8.7754	7.32787	0.528515	1.71513	2.06578	2.34281	6.62178	5.28889	0.875851	1.1566	2.00435	1.07635	20.8646	25.4186	1.16406	1.85908	1.00888	2.27284	4.17814	24.4437	0.812223	1.93657	1.90493	1.25241	-//-
Os01g0887700	54.3641	30.9303	57.3811	78.8197	58.4103	60.8415	105.005	47.0092	108.279	75.0526	44.1894	70.75	52.8936	56.7424	70.9526	79.8874	46.7998	84.9762	36.7571	36.097	84.8867	71.9858	52.6833	91.6684	65.5669	49.3384	51.2854	71.48	95.5931	127.514	-	PHD finger protein ALFIN-LIKE 6 [Source:Uniprot/SWISSPROT;Acc:Q7F2Z1]
Os01g0888200	5.88548	23.1683	2.52689	1.23448	2.76057	5.16114	4.31934	4.17755	0.925666	1.97171	5.30474	3.34963	6.68294	6.80208	0.730479	0.920785	5.6419	3.67239	17.1784	20.5503	0.849499	3.06321	4.28032	2.8434	0	0	0	0	0	0	-//-
Os01g0888300	11.2227	7.23062	14.8256	47.1063	33.6152	7.64345	7.63057	9.9787	28.7442	25.5571	10.3562	26.718	12.0971	12.6659	31.6256	24.1152	8.27309	16.3745	5.92851	6.42675	34.713	18.6649	33.3597	12.947	7.06791	8.19008	35.6867	13.8798	12.136	26.3537	-//-
Os01g0888500	9.12854	60.3459	22.8902	7.21815	9.28048	18.8993	9.52844	7.5143	8.70148	8.98818	15.5739	12.382	6.99865	9.45473	8.41487	9.6658	17.3971	11.0676	58.3116	67.5724	10.845	15.7029	8.67772	11.1044	10.5703	66.9811	9.24454	29.4153	15.552	13.2405	-//-
Os01g0888800	1.09872	0.927355	9.10076	4.13407	5.91537	8.34838	5.53419	0.586578	12.8675	10.8461	9.11007	5.36679	1.67146	0.859585	5.76945	9.22571	7.84269	6.03308	0.845786	0.492315	5.75099	14.6954	6.31059	25.0028	2.80919	0.248781	8.26623	14.8296	16.8983	7.42493	-//-
Os01g0888900	79.8674	68.0673	184.052	261.549	374.561	97.9604	73.6327	29.1837	279.648	241.328	139.949	262.351	45.1444	33.3524	229.635	235.522	146.648	403.215	68.3689	52.2228	216.136	345.705	428.431	351.547	80.0144	21.0702	132.292	123.582	154.441	172.132	-//-
Os01g0889800	17.2213	44.2811	12.1183	9.74566	8.67838	11.3095	31.3372	14.2981	13.3665	9.75528	11.1395	12.2686	20.1337	20.85	11.6773	12.9078	14.9392	9.79939	50.4916	51.7381	12.0876	15.2762	8.34047	10.3582	12.7663	56.3565	14.8065	21.3382	13.236	10.3076	-	Rhodanese-like domain-containing protein 4A, chloroplastic [Source:Projected from Arabidopsis thaliana (AT3G25480) UniProtKB/Swiss-Prot;Acc:Q56XR7]
Os01g0889900	15.9881	31.2537	2.88901	2.30956	6.07118	6.61601	15.9207	4.56314	9.46074	3.19455	6.80951	7.27387	9.91259	7.99111	4.80851	3.53192	6.86308	11.7478	32.5984	17.209	7.44195	6.64275	3.84045	14.9409	17.568	21.8258	12.8715	38.5846	38.0718	14.7016	-//-
Os01g0890600	0.486038	0.584089	0	0	0	0.175034	0.552228	0.927648	0	0	0.164748	0.0579588	0.944353	0.958692	0.0884765	0.254918	0.212599	0.0296536	1.29704	1.53356	0.0587956	0.219863	0	0.0286996	3.55117	4.92789	0.338452	1.13709	2.1809	0.82235	-//-
Os01g0891700	1.28486	4.54772	10.1396	7.61208	6.80591	1.05549	1.30121	2.26529	9.13746	5.96576	2.02304	7.22833	0.992244	1.22629	10.3742	4.52426	3.2633	6.78962	0.207386	0.0905362	0.112811	0.175771	0.0340076	0	0.52126	0.0813343	0.0393567	0.469188	0.697412	0.525946	-//-
Os01g0892500	1.08579	0.567319	4.23055	0.542794	1.38024	10.3341	1.37975	1.05971	0.849798	2.58907	19.0921	3.72248	2.35452	1.33855	0.452955	1.15675	11.8735	3.10524	1.39595	0.69177	2.17544	5.18026	1.52195	9.49687	1.66629	0.26634	2.36277	10.0379	26.7783	10.422	-//-
Os01g0892600	147.978	1.53334	1.80596	1.23109	22.4229	102.836	148.528	154.685	0.835206	1.73496	53.7607	16.0261	180.684	162.678	1.05224	1.61788	69.309	19.6137	3.15185	2.42819	1.25058	1.73482	19.3727	26.9381	93.308	2.00688	2.15332	8.60721	26.3625	9.20138	-//-
Os01g0893300	6.22248	0.830095	9.12884	5.74275	5.58349	6.43654	4.75019	2.41199	7.85315	11.2501	3.90422	4.85467	3.85852	5.0188	6.26609	11.0666	5.70831	8.60246	2.98101	2.12078	6.0058	13.2505	5.32285	5.86318	0	0	0	0	0	0	-//-
Os01g0893400	10.5919	35.7746	3.06264	2.46045	0.646544	3.78104	4.71808	11.0954	1.53152	1.18706	6.99729	1.15995	7.31237	8.39416	1.60676	1.24001	10.9747	0.791291	40.5897	36.6201	1.56893	1.86397	0.472965	0.670105	0.873822	1.44931	0.273679	0.326264	0.392253	0.175833	-	BTB/POZ and TAZ domain-containing protein 3 [Source:Projected from Arabidopsis thaliana (AT1G05690) UniProtKB/Swiss-Prot;Acc:Q9SYL0]
Os01g0894600	35.895	30.895	5.49358	5.85563	6.69481	14.8247	46.6888	17.5324	7.55028	4.228	9.91679	5.77957	20.1181	20.0433	4.38464	4.27519	13.8764	7.04309	38.8998	22.3719	9.80723	11.1117	13.0149	11.6037	19.4739	27.3802	7.92147	12.9017	14.7698	11.1823	-//-
Os01g0894700	29.4274	63.3515	1.68886	2.95651	2.47342	1.78223	80.658	34.7718	5.0083	1.42116	1.21212	1.53247	42.2618	42.0179	3.86507	2.34442	4.32943	2.72718	94.1863	91.8373	3.31197	4.29682	2.93413	4.68501	24.6284	103.36	0.919651	1.85537	3.53951	0.290883	-//-
Os01g0895000	0.244303	1.24456	6.23045	1.35281	2.63058	5.65583	0.219136	0.105971	2.05293	4.23665	6.4591	2.51268	0.381432	0	0.778259	1.68174	4.23628	3.57723	1.32427	1.60095	2.21648	3.21176	2.40543	13.3076	1.20705	0.239706	7.19143	14.5191	23.8184	17.8852	-//-
Os01g0895100	153.861	136.308	81.6107	68.4895	73.8679	115.286	113.79	188.171	68.9967	65.6109	92.0578	92.7369	137.604	182.09	66.7054	82.818	114.945	85.5162	173.268	187.779	78.4773	87.4124	87.0321	77.1728	145.809	180.988	65.0723	91.3203	82.6837	84.7649	-	Probable membrane-associated 30 kDa protein, chloroplastic [Source:Uniprot/SWISSPROT;Acc:Q8S0J7]
Os01g0896500	383.418	59.612	1.10272	1.53454	31.4586	110.458	333.227	438.945	2.20339	1.19633	51.9111	12.7508	389.441	437.98	1.64218	1.84387	85.7172	22.7603	80.453	88.9205	1.12338	5.88116	12.1624	42.7714	374.657	43.9448	1.51168	2.48295	41.0041	4.97268	-//-
Os01g0897200	128.449	107.433	259.673	206.993	254.086	132.082	138.436	110.399	159.713	202.709	133.377	220.392	157.931	120.469	122	184.22	134.182	167.265	104.585	105.342	174.832	216.467	309.77	228.07	61.4239	80.0815	63.2786	71.0756	72.0831	80.7808	-//-
Os01g0897600	27.2059	24.2259	6.25646	4.10991	6.17857	13.1975	28.9013	21.9465	3.7366	6.78171	10.4648	6.49292	22.6698	21.5905	4.59822	5.70415	13.329	7.22619	32.6121	28.1745	4.54955	4.88801	4.79	9.18133	34.9283	36.0203	3.97989	5.38004	8.48225	5.73498	BGLU4	Beta-glucosidase 4 [Source:Uniprot/SWISSPROT;Acc:Q5N863]
Os01g0898600	4.18064	0.748923	0.338473	1.4331	0.643085	1.75136	10.8214	9.74077	0.472348	0.828571	0.850244	2.02973	10.4436	7.28902	0.761028	1.29211	2.12722	1.85833	0.996114	2.34826	0.541852	0.911803	0.882065	1.48116	0	0	0	0	0	0	-//-
Os01g0898800	869.866	7.86463	35.2381	50.0398	127.367	61.3257	558.862	1019.25	46.4023	54.5218	48.4697	60.2892	1263.66	926.009	78.1497	56.5829	68.798	133.012	14.6446	13.2579	54.9189	42.8991	81.6054	59.7072	1005.62	12.3868	99.5897	52.9499	112.46	107.667	-//-
Os01g0898900	3.34265	6.30228	2.17438	1.48427	1.64118	1.80079	6.67549	3.8574	1.24702	1.58591	2.53328	1.72038	4.07009	4.34432	2.00914	1.98471	2.21682	1.73155	8.99384	7.14091	1.28746	2.59442	1.9147	2.84894	4.27755	5.75504	1.43731	2.46313	2.27853	1.69298	CSTLP3	CMP-sialic acid transporter 3 [Source:Uniprot/SWISSPROT;Acc:Q5N855]
Os01g0899200	1.59938	12.208	0.722511	0.834305	0.935962	1.44889	14.7829	1.7495	1.71867	0.844145	0.848548	1.36823	5.06664	5.27216	1.7089	1.84637	1.43394	1.27278	11.5402	9.92404	1.45107	1.23859	1.65465	1.41661	3.81055	30.0212	2.24506	3.93594	2.1337	1.49332	-//-
Os01g0900200	1.64524	1.12826	1.74827	2.847	3.10021	2.69796	3.17288	1.07049	4.26959	5.70629	3.59698	3.42108	1.58405	1.14088	3.70623	4.08528	5.43592	4.02766	1.47493	1.13805	2.83608	3.06998	2.42988	3.64307	5.35761	2.94607	6.09283	4.51642	5.82174	7.94949	-//-
Os01g0900800	172.666	122.243	104.736	71.9742	68.8241	33.1875	117.434	107.577	120.734	52.9687	38.2915	60.0402	102.833	83.6637	77.9818	54.3827	25.2419	43.0766	54.4398	59.4624	123.401	98.7173	60.7597	92.2208	216.642	61.5283	240.429	237.069	155.553	76.4007	-//-
Os01g0900900	115.38	19.7433	44.3404	117.832	100.446	43.6568	147.993	140.822	81.6827	56.9557	41.0036	72.3568	187.483	127.745	135.849	103.404	46.2568	89.3047	25.8116	36.1213	103.979	86.0488	66.876	42.2639	133.307	40.2391	81.232	82.2412	70.8027	98.9458	-//-
Os01g0901000	2.28495	3.38264	1.28896	0.410043	0.711912	1.81227	3.52981	1.78957	2.16481	0.908077	1.09722	0.908248	2.08105	2.2887	0.895434	1.24835	2.2607	1.07459	3.51989	3.07329	1.1517	1.07668	0.390587	1.01192	3.24999	4.26594	0.964315	1.47293	1.66482	1.98257	-//-
Os01g0901200	3.388	25.1389	4.45238	2.20915	2.04875	7.58775	5.05397	2.39611	2.6577	2.04362	4.45628	1.87733	4.21644	3.57516	2.21221	3.73013	7.4903	2.49394	19.9005	22.2021	3.50817	4.27917	1.96405	3.65318	2.05107	21.969	2.7975	10.4636	5.10306	1.83328	-//-
Os01g0901300	0.0303517	1.11803	0.0573377	0.0280117	0.0272349	0.210801	0.163351	0.0263314	0.0600123	0.157906	0.0925923	0.0542905	0.189554	0.0841889	0.0276256	0.0596959	0.170694	0	2.93613	2.65199	0.110149	0.0772304	0.0498077	0.107533	0.354454	1.72728	0.259389	0.240511	0.0901264	0.029627	-//-
Os01g0901500	5.40038	9.9766	2.00395	1.30534	2.27868	5.40777	5.19007	5.54956	1.71607	1.61662	5.03392	1.95494	6.02261	3.89347	0.468126	0.916736	4.57976	1.05905	4.07467	5.61738	1.5457	2.48107	1.63527	2.53398	5.74647	10.7552	3.4492	5.5311	6.04527	2.19643	-//-
Os01g0901600	1.04933	1.96877	0.0901042	0.205424	0.399454	3.0182	2.33882	1.24136	0.251486	0.772003	4.72084	0.170631	0.926727	1.1466	0.202592	0.15635	5.78206	0.0582003	1.14025	0.764044	0.0576982	0.0809098	0.391355	1.97148	1.65675	1.59117	0.332135	1.54781	1.32188	0.186231	4CLL6	4-coumarate--CoA ligase-like 6 [Source:Uniprot/SWISSPROT;Acc:Q8RU95]
Os01g0901700	0.924183	5.60884	0.693877	0.174961	0.510325	1.70068	0.46763	0.513954	0.585681	0.595876	1.30124	0.360291	0.66597	0.482022	0.60392	0.489378	2.1323	0.39036	6.54117	5.93553	0.386992	0.502478	0.544421	0.797581	0.149013	2.44137	0.180015	1.23397	0.39874	0.0693936	-//-
Os01g0901900	12.23	80.044	9.70471	8.97044	5.08109	8.58192	10.6298	9.90102	10.2728	5.84641	7.86555	7.93591	9.47905	10.9569	12.513	11.74	13.652	8.84178	74.2658	109.921	9.58643	9.82849	4.5983	6.1013	4.82463	118.109	11.6409	19.9243	10.3718	7.63575	-//-
Os01g0902200	5.15098	7.02894	1.30896	3.66796	3.68354	3.63197	7.10644	5.71629	3.79987	2.87933	3.45651	3.50772	3.86464	6.21308	4.21235	4.06268	3.94579	4.52256	6.78138	7.36788	2.82297	1.81853	3.32536	3.08016	1.92606	6.56771	0.422083	0.443985	0.698771	0.510456	-//-
Os01g0902300	8.19951	13.4801	8.78797	7.8986	12.9561	12.2716	8.81591	7.01761	6.98713	11.4905	15.0757	10.3456	7.21278	7.14726	6.7092	6.70594	10.739	7.60496	6.63068	7.0357	5.03458	4.91738	11.9831	14.4761	7.39062	4.87589	6.31791	6.87555	10.7665	7.92288	-//-
Os01g0904200	61.8851	20.662	10.0167	6.84411	18.7984	33.9074	72.9381	61.0543	9.3842	12.6996	21.2657	13.6627	58.3938	65.9265	10.0909	12.2518	32.6	22.3961	23.6242	17.6839	7.0982	9.71789	9.00543	19.5737	55.1599	11.7148	7.11224	5.79245	14.0565	10.279	-//-
Os01g0904300	14.1911	10.0126	4.46808	3.63274	4.95718	7.3008	11.0258	15.9358	2.52599	5.08963	5.16132	4.66295	15.5258	16.7603	4.55689	5.16117	6.79636	5.6878	7.02582	7.41656	2.81936	2.81143	4.84453	5.199	6.97893	7.52101	1.14754	1.60254	2.28979	1.34815	-//-
Os01g0904400	1.01231	1.63636	0.582672	0.262762	0.312246	0.89105	0.87965	1.83877	0.312745	0.411451	0.997228	0.424389	1.15247	1.08222	0.359915	0.762184	1.05263	0.332935	0.962918	1.27839	0.243959	0.214652	0.415303	0.238166	0.966217	3.04186	0.480626	0.429731	0.500991	0.324232	-//-
Os01g0905200	4.27562	1.66229	0.604193	0.186425	0.785435	2.05243	7.76093	4.99438	1.06506	0.291917	1.47209	0.993618	8.16485	9.027	0.490278	0.297967	2.11424	0.708634	1.34763	0.808941	0.824697	0.828088	0.0828703	0.984026	8.83102	1.05705	1.95007	3.69675	4.33197	1.18305	-//-
Os01g0905700	60.8938	40.6386	20.5723	17.98	46.2585	43.7534	65.2852	51.6578	32.7917	22.1771	46.5302	45.168	58.5991	53.4384	25.2797	24.8571	65.9727	62.7224	38.7424	34.736	23.5672	30.9297	41.6434	52.6519	68.8379	38.672	28.3658	46.483	74.2654	53.3447	-//-
Os01g0905800	184.55	93.226	187.055	54.9394	138.216	279.195	163.948	227.036	109.629	120.75	196.789	196.574	194.218	167.901	73.3021	102.869	232.353	170.713	105.022	85.5156	91.2492	121.852	121.404	171.217	195.951	106.907	162.845	265.172	281.207	227.972	-//-
Os01g0906000	4.86191	1.30359	2.41702	1.18081	2.29613	5.62789	4.01678	4.21791	1.39137	1.44222	2.99242	2.05971	5.19381	4.61359	1.51389	0.754929	3.11804	2.45891	1.70717	1.39741	1.16081	1.30223	4.1992	3.05974	4.59745	0.502151	0.850446	0.579345	0.75984	2.12313	-//-
Os01g0906450	20.5675	5.40627	7.05355	8.70245	12.0954	7.71618	14.759	16.5804	14.5775	9.98699	6.24224	11.0368	17.6535	16.5591	8.00647	8.96174	8.18582	12.3361	5.75253	3.91674	12.7464	10.1448	8.87928	10.8742	21.0914	7.51336	14.0017	11.0325	12.3399	10.5633	-//-
Os01g0908600	1.58386	0.806868	0	0.0365438	0.248712	0.275008	15.6277	1.30536	0	0.0343337	0.16106	0.0354133	2.63775	1.94036	0	0	0.0371143	0	3.07095	0.317144	0.215548	0.0335846	0.227425	0.526072	0.533557	0.310811	0.0375995	0	0.0783852	0	-//-
Os01g0908700	24.2254	20.0944	72.6222	56.7542	82.8856	50.1086	20.9517	19.0375	50.5037	67.4742	60.9324	73.3027	22.9749	24.8939	86.3556	67.6784	52.7314	74.2731	25.8827	19.4171	65.3246	58.0174	99.4911	80.4209	31.4023	16.5504	77.3091	61.4302	78.9311	91.232	-//-
Os01g0909100	2.86824	7.8277	2.37056	1.84352	1.24089	4.50587	2.57277	1.46633	2.02542	1.06587	3.22916	1.37423	1.54605	1.79954	1.95796	2.16584	4.60875	2.20305	9.35417	7.23497	1.99817	2.34587	2.05924	2.26827	1.42634	11.6591	2.57767	5.68207	4.25847	2.64977	-//-
Os01g0909200	5.43907	8.40595	3.88364	1.96236	2.67744	6.88976	4.28868	4.52498	2.12531	3.35123	5.01722	3.23597	3.92506	5.08323	1.33654	3.11917	6.50752	3.30051	9.12069	9.74261	2.54728	2.65038	2.3808	3.39202	6.33182	12.0105	2.36486	6.03744	6.91844	4.40331	DCL3A	Endoribonuclease Dicer homolog 3a [Source:Uniprot/SWISSPROT;Acc:Q5N870]
Os01g0909400	5.93493	18.1794	18.3592	10.6352	8.34324	6.45012	14.7729	6.99379	22.0515	20.8418	7.79537	14.5968	14.0538	9.83158	11.3889	18.1416	8.52976	10.2292	5.69177	7.74249	10.9935	15.7307	10.4292	15.113	18.2604	8.58931	10.4259	14.8366	15.5672	7.86913	-//-
Os01g0909500	2.29154	10.0708	14.4299	10.2141	6.03158	4.07381	3.18219	2.19417	12.0824	9.41972	5.9205	7.18067	2.49121	2.15013	15.8514	11.9019	7.28691	9.39827	11.013	11.4696	10.3644	12.6551	6.14207	4.20968	4.46781	20.1026	11.7986	21.156	6.92211	10.7202	-//-
Os01g0910200	1.65818	3.69454	1.23062	0.546552	0.95651	1.68178	1.01991	1.64405	0.327861	0.677818	1.87888	0.65676	1.15886	1.51124	0.366532	0.512494	1.64305	0.867149	3.77313	3.79459	1.0316	1.08496	1.16619	1.42673	1.91518	5.6712	0.517354	1.26033	1.7585	0.832418	-//-
Os01g0910500	82.4951	118.076	32.641	28.8954	24.7522	10.1925	90.6997	92.2681	18.1093	10.6263	14.3996	29.2021	64.6368	58.3769	14.7806	14.3088	12.0552	11.6514	120.474	146.368	26.0878	43.4144	49.4601	34.5585	11.2814	39.8978	6.08583	5.73551	2.87181	2.02898	-//-
Os01g0910900	272.959	438.571	171.057	64.3917	156.122	191.4	449.659	223.141	28.7582	92.548	255.215	132.722	303.238	183.62	52.7541	205.408	205.211	91.474	879.972	1020.9	220.957	112.233	230.515	160.112	1091.15	1434.61	638.323	343.41	371.274	729.831	-//-
Os01g0911100	144.715	165.922	259.481	417.037	380.095	152.954	169.222	178.071	336.28	317.012	205.848	295.134	166.551	180.222	515.382	413.663	225.654	411.563	163.439	153.994	383.844	307.851	302.202	226.836	201.326	209.333	334.807	247.021	307.276	358.211	-	DEAD-box ATP-dependent RNA helicase 30 [Source:Projected from Arabidopsis thaliana (AT5G63120) UniProtKB/Swiss-Prot;Acc:Q8W4R3]
Os01g0911300	54.4181	10.3578	33.8185	38.5041	57.8982	53.8593	38.0426	62.9841	30.742	39.0216	46.597	50.2914	46.3028	55.9849	38.1305	48.5881	51.452	42.4893	15.2712	15.4405	36.5978	35.2762	81.6111	48.6966	55.3255	14.5351	23.6632	17.6006	31.5911	40.64	-//-
Os01g0912700	361.013	145.102	4.31789	4.33295	17.9597	28.746	233.226	389.081	7.38968	1.17842	9.67396	2.98344	355.514	384.339	8.43397	5.10298	20.6133	11.7591	196.69	195.214	3.19465	10.2172	1.36855	4.97911	319.257	189.293	4.75142	9.16089	11.6175	2.2311	-//-
Os01g0912850	0.875944	0.187231	3.15908	2.05778	2.14362	2.45805	1.35714	0.345417	3.07026	2.96904	4.45366	2.77753	1.57483	1.32528	0.434873	1.72281	2.0899	3.06078	2.45708	2.43523	5.852	6.75409	1.11075	6.70046	1.8599	0.0781329	4.9906	5.49879	24.1186	14.5355	-//-
Os01g0912900	0.0961489	0.929388	0.105954	0.0591575	0.0287584	0.0741978	0.100618	0.0556088	0.0792118	0.152845	0.179249	0.0286638	0.116758	0.118531	0.029171	0.0630354	0.0901215	0	1.05573	0.886777	0.0872328	0.271836	0.026297	0.0993547	0.115164	0.691824	0.0912997	0.126983	0.0793068	0.0625687	-//-
Os01g0913000	19.0051	1.66096	1.54975	0.189279	1.04283	9.97086	14.0425	21.173	0.405511	0.711328	4.79671	1.0394	25.1187	20.6059	0	0.268915	8.7146	0.938457	5.01696	6.07284	0.434168	0.521855	0.560928	2.54314	10.6244	1.87816	0.389494	0.928665	1.21799	0.60058	-	Thioredoxin F, chloroplastic [Source:Uniprot/SWISSPROT;Acc:Q8S091]
Os01g0913100	50.4892	28.295	21.6656	16.7222	14.249	16.4962	41.6359	27.8469	21.7369	23.537	15.5957	17.6616	37.0837	30.4939	8.83262	8.74236	11.0041	12.0483	28.2963	19.9625	22.7189	23.5414	16.4816	23.2012	40.9665	21.1074	27.3223	27.8092	32.1743	27.2253	-//-
[truncated: 10,018 more rows]
