# Supplementary material for: Divergent response associates with the differential amplitudes of immunity against Magnaporthe oryzae by different blast resistance genes
Source: Front Plant Sci. 2025 Feb 24;16:1547593. doi: 10.3389/fpls.2025.1547593 (PMC11891227; doi:10.3389/fpls.2025.1547593)
Supplement: Supplementary Figure 1 — GO and KEGG pathway classification of up-regulated and down-regulated DEGs in IRBL9-W. (A) GO classification, (B) KEGG pathway classification. [file DataSheet1.zip › Data Sheet 1aaa/Supplementary files/Supplementary Table S2. The differentially expressed genes (DEGs) in IRBLz5-CA, IRBL9-W, IRBLkm-Ts, R2115, and LTH in response to infection by M. oryzae..xlsx]

## Sheet: Sheet1
Supplementary Table S2 All DEGs in IRBLz5-CA, IRBL9-W, IRBLkm-Ts, R2115, and LTH upon blast infection.
IRBLz5-CA.down	IRBLz5-CA.up	IRBL9-W.down	IRBL9-W.up	IRBLkm-Ts.down	IRBLkm-Ts.up	LTH.down	LTH.up	R2115.down	R2115.up
Os01g0101200	Os01g0113200	Os01g0101200	Os01g0110400	Os01g0101200	Os01g0103000	Os01g0100100	Os01g0100900	Os01g0101200	Os01g0113200
Os01g0108600	Os01g0136700	Os01g0102300	Os01g0113200	Os01g0101700	Os01g0106700	Os01g0100400	Os01g0101700	Os01g0106900	Os01g0118400
Os01g0108800	Os01g0137700	Os01g0102600	Os01g0118400	Os01g0101800	Os01g0110400	Os01g0101150	Os01g0102500	Os01g0108600	Os01g0124200
Os01g0119100	Os01g0137800	Os01g0104400	Os01g0124100	Os01g0102300	Os01g0111400	Os01g0101200	Os01g0102700	Os01g0110100	Os01g0124401
Os01g0138500	Os01g0137875	Os01g0106900	Os01g0124200	Os01g0102600	Os01g0112300	Os01g0102300	Os01g0103900	Os01g0122000	Os01g0126100
Os01g0166800	Os01g0138800	Os01g0108400	Os01g0124401	Os01g0104400	Os01g0112500	Os01g0102400	Os01g0110400	Os01g0123900	Os01g0137700
Os01g0210500	Os01g0179000	Os01g0108600	Os01g0127700	Os01g0104600	Os01g0113200	Os01g0102600	Os01g0111400	Os01g0138500	Os01g0138400
Os01g0220700	Os01g0348900	Os01g0108800	Os01g0128000	Os01g0104900	Os01g0116901	Os01g0102850	Os01g0112300	Os01g0151200	Os01g0138800
Os01g0221700	Os01g0615100	Os01g0109000	Os01g0135600	Os01g0106900	Os01g0118700	Os01g0102900	Os01g0112500	Os01g0164600	Os01g0141000
Os01g0221800	Os01g0699400	Os01g0110100	Os01g0136700	Os01g0108600	Os01g0121000	Os01g0103000	Os01g0113200	Os01g0166700	Os01g0143900
Os01g0227350	Os01g0699600	Os01g0111300	Os01g0137800	Os01g0108800	Os01g0124200	Os01g0104400	Os01g0118700	Os01g0200350	Os01g0175100
Os01g0227400	Os01g0727500	Os01g0115900	Os01g0137875	Os01g0109000	Os01g0124401	Os01g0104800	Os01g0120600	Os01g0205300	Os01g0179000
Os01g0227800	Os01g0727700	Os01g0120500	Os01g0138400	Os01g0110100	Os01g0127700	Os01g0106700	Os01g0120700	Os01g0208700	Os01g0185900
Os01g0257100	Os01g0750500	Os01g0122000	Os01g0138800	Os01g0110700	Os01g0128000	Os01g0106750	Os01g0120800	Os01g0227350	Os01g0186000
Os01g0278900	Os01g0758200	Os01g0123700	Os01g0139200	Os01g0111100	Os01g0132800	Os01g0106900	Os01g0121100	Os01g0227400	Os01g0196300
Os01g0294700	Os01g0773800	Os01g0123900	Os01g0141000	Os01g0111900	Os01g0136700	Os01g0107400	Os01g0124100	Os01g0301900	Os01g0200200
Os01g0378100	Os01g0795600	Os01g0124000	Os01g0143900	Os01g0113350	Os01g0137700	Os01g0108600	Os01g0124200	Os01g0302000	Os01g0209700
Os01g0501800	Os01g0832600	Os01g0134500	Os01g0149600	Os01g0113500	Os01g0137800	Os01g0108800	Os01g0124401	Os01g0305900	Os01g0253500
Os01g0547600	Os01g0940800	Os01g0135700	Os01g0159400	Os01g0115900	Os01g0137875	Os01g0110100	Os01g0124550	Os01g0501800	Os01g0259966
Os01g0556650	Os01g0947000	Os01g0138500	Os01g0159800	Os01g0117100	Os01g0138400	Os01g0110500	Os01g0124650	Os01g0552300	Os01g0284500
Os01g0556700	Os02g0112900	Os01g0142500	Os01g0160800	Os01g0117200	Os01g0138800	Os01g0110700	Os01g0127900	Os01g0556700	Os01g0311800
Os01g0600900	Os02g0168200	Os01g0149800	Os01g0165000	Os01g0117266	Os01g0139200	Os01g0110800	Os01g0128000	Os01g0581300	Os01g0314100
Os01g0619900	Os02g0191300	Os01g0150000	Os01g0175100	Os01g0117300	Os01g0141000	Os01g0111900	Os01g0129600	Os01g0583100	Os01g0318202
Os01g0639900	Os02g0218700	Os01g0151200	Os01g0175400	Os01g0117900	Os01g0141100	Os01g0115600	Os01g0130000	Os01g0585300	Os01g0326100
Os01g0678600	Os02g0240100	Os01g0151700	Os01g0175500	Os01g0119100	Os01g0142600	Os01g0115900	Os01g0130900	Os01g0589800	Os01g0326300
Os01g0692300	Os02g0242900	Os01g0158200	Os01g0178900	Os01g0120500	Os01g0143800	Os01g0116900	Os01g0132500	Os01g0591000	Os01g0358100
Os01g0695700	Os02g0327500	Os01g0164600	Os01g0182600	Os01g0121600	Os01g0143900	Os01g0117000	Os01g0133400	Os01g0600900	Os01g0384800
Os01g0734600	Os02g0466400	Os01g0166700	Os01g0185900	Os01g0122000	Os01g0144600	Os01g0117100	Os01g0136100	Os01g0639900	Os01g0389200
Os01g0761000	Os02g0514326	Os01g0166800	Os01g0186000	Os01g0123700	Os01g0149350	Os01g0117200	Os01g0136700	Os01g0642200	Os01g0389700
Os01g0763700	Os02g0526400	Os01g0168100	Os01g0187900	Os01g0123800	Os01g0149400	Os01g0117700	Os01g0137800	Os01g0695300	Os01g0511000
Os01g0798500	Os02g0712700	Os01g0170051	Os01g0189800	Os01g0123900	Os01g0149600	Os01g0117900	Os01g0138800	Os01g0695700	Os01g0548600
Os01g0823500	Os02g0753700	Os01g0171800	Os01g0194300	Os01g0124000	Os01g0150800	Os01g0119500	Os01g0138900	Os01g0719700	Os01g0548750
Os01g0825500	Os02g0767200	Os01g0176400	Os01g0201100	Os01g0126200	Os01g0151600	Os01g0120300	Os01g0139200	Os01g0719800	Os01g0579600
Os01g0847700	Os02g0783625	Os01g0188200	Os01g0223900	Os01g0130200	Os01g0158000	Os01g0120500	Os01g0140500	Os01g0730500	Os01g0586800
Os01g0869800	Os02g0783700	Os01g0197500	Os01g0224000	Os01g0134500	Os01g0158900	Os01g0122000	Os01g0141000	Os01g0730800	Os01g0597800
Os01g0894700	Os02g0813600	Os01g0198000	Os01g0227100	Os01g0135700	Os01g0159400	Os01g0123900	Os01g0141100	Os01g0734600	Os01g0609900
Os01g0921100	Os03g0122300	Os01g0199700	Os01g0228500	Os01g0136300	Os01g0159800	Os01g0125550	Os01g0143900	Os01g0761000	Os01g0615050
Os01g0924000	Os03g0168300	Os01g0205200	Os01g0246700	Os01g0138500	Os01g0165000	Os01g0126200	Os01g0144200	Os01g0810300	Os01g0615100
Os01g0930800	Os03g0182800	Os01g0205300	Os01g0253500	Os01g0141700	Os01g0169900	Os01g0126401	Os01g0144600	Os01g0813100	Os01g0624700
Os01g0930950	Os03g0183000	Os01g0210500	Os01g0253900	Os01g0142300	Os01g0174900	Os01g0127400	Os01g0149600	Os01g0826800	Os01g0629600
Os01g0931000	Os03g0187800	Os01g0210600	Os01g0266800	Os01g0142500	Os01g0175100	Os01g0128800	Os01g0151400	Os01g0834900	Os01g0644000
Os01g0974200	Os03g0231600	Os01g0220200	Os01g0268600	Os01g0144340	Os01g0175400	Os01g0130400	Os01g0151600	Os01g0835500	Os01g0644900
Os01g0975900	Os03g0277700	Os01g0220700	Os01g0269000	Os01g0147250	Os01g0175500	Os01g0132800	Os01g0155600	Os01g0837600	Os01g0687400
Os02g0103800	Os03g0300400	Os01g0221600	Os01g0284900	Os01g0149800	Os01g0178900	Os01g0133500	Os01g0158000	Os01g0846300	Os01g0699400
Os02g0129800	Os03g0320600	Os01g0221700	Os01g0290800	Os01g0150000	Os01g0179000	Os01g0134200	Os01g0159000	Os01g0846400	Os01g0699600
Os02g0129900	Os03g0570100	Os01g0221800	Os01g0298400	Os01g0150900	Os01g0182600	Os01g0134500	Os01g0159300	Os01g0866400	Os01g0712700
Os02g0160500	Os03g0638400	Os01g0223200	Os01g0303800	Os01g0150950	Os01g0184500	Os01g0135900	Os01g0159400	Os01g0869800	Os01g0713200
Os02g0178100	Os03g0661600	Os01g0227350	Os01g0314000	Os01g0151200	Os01g0185250	Os01g0138500	Os01g0163000	Os01g0870400	Os01g0714800
Os02g0194700	Os03g0676400	Os01g0227500	Os01g0314100	Os01g0151700	Os01g0185300	Os01g0141600	Os01g0165000	Os01g0912700	Os01g0727100
Os02g0243300	Os03g0701100	Os01g0227800	Os01g0318202	Os01g0155500	Os01g0185350	Os01g0142100	Os01g0167500	Os01g0921100	Os01g0745000
Os02g0257300	Os03g0734100	Os01g0228400	Os01g0326100	Os01g0158100	Os01g0185400	Os01g0142300	Os01g0173900	Os01g0974200	Os01g0758200
Os02g0257400	Os03g0734300	Os01g0229600	Os01g0326300	Os01g0158200	Os01g0185500	Os01g0142950	Os01g0174900	Os01g0975900	Os01g0760000
Os02g0259600	Os03g0776400	Os01g0232000	Os01g0351800	Os01g0158400	Os01g0185900	Os01g0144100	Os01g0175100	Os02g0101500	Os01g0764800
Os02g0318450	Os03g0790500	Os01g0234300	Os01g0357100	Os01g0159000	Os01g0186000	Os01g0144340	Os01g0175500	Os02g0117500	Os01g0766300
Os02g0318500	Os03g0790700	Os01g0234700	Os01g0361500	Os01g0160200	Os01g0186400	Os01g0147700	Os01g0176100	Os02g0122500	Os01g0793800
Os02g0460200	Os03g0828300	Os01g0235100	Os01g0382000	Os01g0164600	Os01g0186900	Os01g0149500	Os01g0176200	Os02g0129800	Os01g0796000
Os02g0462300	Os03g0830500	Os01g0236000	Os01g0510200	Os01g0166700	Os01g0187900	Os01g0149800	Os01g0178500	Os02g0129900	Os01g0813800
Os02g0462401	Os04g0322100	Os01g0236300	Os01g0511100	Os01g0166800	Os01g0189800	Os01g0150000	Os01g0178900	Os02g0135900	Os01g0816100
Os02g0503900	Os04g0390100	Os01g0236700	Os01g0521200	Os01g0167100	Os01g0192000	Os01g0150900	Os01g0179000	Os02g0160500	Os01g0823900
Os02g0504000	Os04g0458600	Os01g0237100	Os01g0537250	Os01g0167750	Os01g0194300	Os01g0150950	Os01g0179300	Os02g0194700	Os01g0826400
Os02g0568200	Os04g0486950	Os01g0238500	Os01g0548600	Os01g0168100	Os01g0201100	Os01g0151200	Os01g0179600	Os02g0197600	Os01g0827800
Os02g0581100	Os04g0506800	Os01g0239200	Os01g0548750	Os01g0168200	Os01g0202500	Os01g0151900	Os01g0179800	Os02g0197700	Os01g0831250
Os02g0589000	Os04g0543900	Os01g0241000	Os01g0566050	Os01g0169800	Os01g0203400	Os01g0153300	Os01g0182500	Os02g0208500	Os01g0841700
Os02g0589400	Os04g0583000	Os01g0243450	Os01g0566100	Os01g0170051	Os01g0214200	Os01g0153400	Os01g0183800	Os02g0234500	Os01g0850550
Os02g0589700	Os04g0630600	Os01g0246400	Os01g0569800	Os01g0171000	Os01g0214500	Os01g0154600	Os01g0184800	Os02g0255700	Os01g0868000
Os02g0590400	Os04g0651000	Os01g0252600	Os01g0586800	Os01g0171800	Os01g0221100	Os01g0155800	Os01g0184900	Os02g0255801	Os01g0892500
Os02g0643500	Os04g0654500	Os01g0253400	Os01g0589200	Os01g0172100	Os01g0223700	Os01g0158200	Os01g0185250	Os02g0257300	Os01g0895000
Os02g0687900	Os04g0659300	Os01g0259300	Os01g0597800	Os01g0172200	Os01g0223900	Os01g0158400	Os01g0185300	Os02g0257400	Os01g0912850
Os02g0704000	Os04g0659800	Os01g0263600	Os01g0601675	Os01g0173000	Os01g0224000	Os01g0158600	Os01g0185350	Os02g0314300	Os01g0920450
Os02g0759900	Os04g0685500	Os01g0264000	Os01g0606900	Os01g0174000	Os01g0227100	Os01g0158900	Os01g0185400	Os02g0323000	Os01g0920500
Os02g0815300	Os04g0688300	Os01g0266500	Os01g0609900	Os01g0174100	Os01g0228500	Os01g0161300	Os01g0186000	Os02g0323600	Os01g0920700
Os03g0129300	Os05g0162000	Os01g0275600	Os01g0615050	Os01g0175700	Os01g0232400	Os01g0162200	Os01g0186200	Os02g0460200	Os01g0923000
Os03g0170500	Os05g0170200	Os01g0276900	Os01g0615100	Os01g0176400	Os01g0233000	Os01g0162300	Os01g0186400	Os02g0462401	Os01g0933900
Os03g0219900	Os05g0171900	Os01g0278900	Os01g0623200	Os01g0178400	Os01g0235300	Os01g0162800	Os01g0186900	Os02g0564300	Os01g0940700
Os03g0226400	Os05g0247800	Os01g0279100	Os01g0624700	Os01g0179600	Os01g0239100	Os01g0164600	Os01g0187900	Os02g0567100	Os01g0940800
Os03g0244000	Os05g0375466	Os01g0279400	Os01g0629600	Os01g0179800	Os01g0246500	Os01g0166700	Os01g0188100	Os02g0638650	Os01g0946500
Os03g0249700	Os05g0402900	Os01g0281000	Os01g0644000	Os01g0180300	Os01g0246700	Os01g0166800	Os01g0188400	Os02g0640800	Os01g0946700
Os03g0251350	Os05g0525900	Os01g0281100	Os01g0645900	Os01g0182200	Os01g0253500	Os01g0168100	Os01g0189800	Os02g0643500	Os01g0947000
Os03g0252100	Os05g0575000	Os01g0292700	Os01g0652375	Os01g0182300	Os01g0253900	Os01g0169800	Os01g0191500	Os02g0670400	Os01g0963000
Os03g0267300	Os06g0125200	Os01g0295900	Os01g0652450	Os01g0188200	Os01g0256600	Os01g0169851	Os01g0192000	Os02g0694800	Os01g0969400
Os03g0271500	Os06g0133300	Os01g0301900	Os01g0654100	Os01g0190000	Os01g0259966	Os01g0170051	Os01g0192300	Os02g0697400	Os02g0119600
Os03g0333400	Os06g0172800	Os01g0307500	Os01g0660200	Os01g0191200	Os01g0266000	Os01g0170600	Os01g0194200	Os02g0704000	Os02g0135300
Os03g0341300	Os06g0272850	Os01g0310100	Os01g0660900	Os01g0191700	Os01g0266800	Os01g0170700	Os01g0194300	Os02g0725000	Os02g0166501
Os03g0343900	Os06g0282000	Os01g0311100	Os01g0665750	Os01g0195400	Os01g0267100	Os01g0171000	Os01g0195000	Os02g0745100	Os02g0168200
Os03g0452300	Os06g0530600	Os01g0316600	Os01g0665900	Os01g0197350	Os01g0267800	Os01g0171800	Os01g0196300	Os02g0764500	Os02g0176000
Os03g0563300	Os06g0534200	Os01g0317800	Os01g0668901	Os01g0197500	Os01g0268600	Os01g0172100	Os01g0198900	Os02g0805800	Os02g0187800
Os03g0574900	Os06g0549900	Os01g0321300	Os01g0670100	Os01g0197700	Os01g0269000	Os01g0173000	Os01g0199400	Os02g0813800	Os02g0192001
Os03g0595300	Os06g0637400	Os01g0332800	Os01g0670500	Os01g0198000	Os01g0273500	Os01g0174000	Os01g0201100	Os02g0814800	Os02g0209300
Os03g0605300	Os06g0651900	Os01g0343500	Os01g0687300	Os01g0198900	Os01g0276100	Os01g0176300	Os01g0205600	Os02g0815400	Os02g0218700
Os03g0618300	Os07g0245100	Os01g0352100	Os01g0688200	Os01g0199700	Os01g0284900	Os01g0180300	Os01g0209700	Os03g0109700	Os02g0221100
Os03g0637800	Os07g0436350	Os01g0355800	Os01g0699400	Os01g0200350	Os01g0287700	Os01g0180400	Os01g0214200	Os03g0110900	Os02g0232900
Os03g0642450	Os07g0440900	Os01g0358300	Os01g0702000	Os01g0200400	Os01g0290800	Os01g0180600	Os01g0214500	Os03g0118600	Os02g0240100
Os03g0651900	Os07g0442900	Os01g0362100	Os01g0704100	Os01g0201200	Os01g0296000	Os01g0180700	Os01g0217100	Os03g0118800	Os02g0242900
Os03g0704000	Os07g0526400	Os01g0363300	Os01g0704300	Os01g0205200	Os01g0299500	Os01g0181300	Os01g0219300	Os03g0129300	Os02g0273000
Os03g0731100	Os07g0526600	Os01g0390900	Os01g0706600	Os01g0205300	Os01g0301000	Os01g0182600	Os01g0221000	Os03g0131200	Os02g0327500
Os03g0754500	Os07g0529000	Os01g0495701	Os01g0712700	Os01g0207200	Os01g0301300	Os01g0184500	Os01g0223500	Os03g0169600	Os02g0465600
Os03g0765900	Os07g0537600	Os01g0498200	Os01g0723400	Os01g0208700	Os01g0303800	Os01g0185200	Os01g0223800	Os03g0169700	Os02g0466400
Os03g0775000	Os07g0538000	Os01g0501800	Os01g0723450	Os01g0210500	Os01g0306400	Os01g0188900	Os01g0223900	Os03g0170500	Os02g0467600
Os03g0778100	Os07g0573200	Os01g0507700	Os01g0725400	Os01g0210600	Os01g0311500	Os01g0189100	Os01g0224000	Os03g0196800	Os02g0514326
Os03g0786400	Os07g0575900	Os01g0511600	Os01g0725600	Os01g0211800	Os01g0313300	Os01g0190000	Os01g0225400	Os03g0197100	Os02g0520100
Os03g0799700	Os07g0587300	Os01g0531500	Os01g0727500	Os01g0214600	Os01g0314100	Os01g0191200	Os01g0226600	Os03g0238600	Os02g0526400
Os03g0815400	Os07g0621600	Os01g0532600	Os01g0727700	Os01g0215100	Os01g0315800	Os01g0193600	Os01g0227700	Os03g0244000	Os02g0527600
Os03g0850700	Os07g0663800	Os01g0547600	Os01g0730700	Os01g0218900	Os01g0318202	Os01g0197450	Os01g0228500	Os03g0251425	Os02g0530300
Os03g0857500	Os07g0686800	Os01g0551000	Os01g0733200	Os01g0220200	Os01g0321800	Os01g0198000	Os01g0228600	Os03g0251500	Os02g0535901
Os04g0233400	Os08g0112300	Os01g0551100	Os01g0742400	Os01g0220700	Os01g0326300	Os01g0199900	Os01g0229100	Os03g0267300	Os02g0539200
Os04g0234600	Os08g0130000	Os01g0555200	Os01g0745000	Os01g0221400	Os01g0328300	Os01g0200350	Os01g0229200	Os03g0268600	Os02g0550600
Os04g0295400	Os08g0189600	Os01g0559750	Os01g0750500	Os01g0221600	Os01g0337500	Os01g0200400	Os01g0229500	Os03g0284100	Os02g0569900
Os04g0338000	Os08g0189900	Os01g0559900	Os01g0758200	Os01g0221700	Os01g0351800	Os01g0201200	Os01g0232400	Os03g0293100	Os02g0582900
Os04g0379700	Os08g0190100	Os01g0581300	Os01g0760000	Os01g0221800	Os01g0353900	Os01g0205200	Os01g0232500	Os03g0311300	Os02g0603600
Os04g0412500	Os08g0276000	Os01g0585300	Os01g0760600	Os01g0221900	Os01g0355900	Os01g0205300	Os01g0234900	Os03g0333400	Os02g0607700
Os04g0423400	Os08g0331800	Os01g0588900	Os01g0762000	Os01g0223200	Os01g0357100	Os01g0207200	Os01g0235100	Os03g0348200	Os02g0624300
Os04g0482900	Os08g0335200	Os01g0589800	Os01g0782200	Os01g0223600	Os01g0357200	Os01g0208700	Os01g0235300	Os03g0399800	Os02g0636600
Os04g0490800	Os08g0482600	Os01g0591000	Os01g0785300	Os01g0226600	Os01g0360600	Os01g0210500	Os01g0238900	Os03g0563300	Os02g0639300
Os04g0534600	Os08g0507100	Os01g0602800	Os01g0793800	Os01g0227300	Os01g0361500	Os01g0210800	Os01g0239000	Os03g0595300	Os02g0640500
Os04g0573000	Os08g0508000	Os01g0603500	Os01g0795400	Os01g0227350	Os01g0361800	Os01g0212400	Os01g0241000	Os03g0637900	Os02g0671100
Os04g0578600	Os08g0508800	Os01g0605700	Os01g0795600	Os01g0227400	Os01g0382000	Os01g0214800	Os01g0243200	Os03g0641300	Os02g0682300
Os04g0602100	Os08g0509100	Os01g0607800	Os01g0795700	Os01g0227500	Os01g0384800	Os01g0215100	Os01g0246500	Os03g0651900	Os02g0699000
Os04g0623800	Os08g0514000	Os01g0607900	Os01g0795766	Os01g0227800	Os01g0389200	Os01g0218900	Os01g0246700	Os03g0694000	Os02g0712600
Os04g0640500	Os08g0514033	Os01g0612900	Os01g0796000	Os01g0228400	Os01g0511000	Os01g0220700	Os01g0247600	Os03g0712700	Os02g0712700
Os04g0645100	Os08g0518800	Os01g0618800	Os01g0803200	Os01g0228600	Os01g0511100	Os01g0221300	Os01g0247700	Os03g0729100	Os02g0717600
Os04g0652400	Os08g0518900	Os01g0619900	Os01g0812900	Os01g0229400	Os01g0512200	Os01g0221500	Os01g0253300	Os03g0731100	Os02g0718100
Os04g0657900	Os09g0120033	Os01g0620301	Os01g0816100	Os01g0229600	Os01g0521200	Os01g0221700	Os01g0253500	Os03g0752500	Os02g0718600
Os04g0659100	Os09g0129500	Os01g0621300	Os01g0823900	Os01g0230200	Os01g0524251	Os01g0221800	Os01g0253900	Os03g0756500	Os02g0720600
Os05g0111300	Os09g0412400	Os01g0625300	Os01g0824000	Os01g0232000	Os01g0537250	Os01g0221900	Os01g0254000	Os03g0775000	Os02g0730000
Os05g0160300	Os09g0446350	Os01g0629400	Os01g0825800	Os01g0234300	Os01g0541800	Os01g0222800	Os01g0255700	Os03g0778100	Os02g0737200
Os05g0195700	Os09g0509500	Os01g0635200	Os01g0826400	Os01g0234700	Os01g0541900	Os01g0223700	Os01g0256500	Os03g0785200	Os02g0738200
Os05g0199100	Os10g0147200	Os01g0639200	Os01g0827800	Os01g0235100	Os01g0542000	Os01g0224100	Os01g0256600	Os03g0786100	Os02g0742700
Os05g0227600	Os10g0361000	Os01g0639900	Os01g0830700	Os01g0235350	Os01g0548600	Os01g0224166	Os01g0257300	Os03g0816500	Os02g0758200
Os05g0291700	Os10g0370500	Os01g0642200	Os01g0831250	Os01g0235900	Os01g0548750	Os01g0227200	Os01g0257400	Os03g0844900	Os02g0767200
Os05g0304600	Os10g0419400	Os01g0645200	Os01g0832600	Os01g0236000	Os01g0549400	Os01g0227350	Os01g0259966	Os03g0857400	Os02g0770500
Os05g0332300	Os10g0463800	Os01g0647200	Os01g0839100	Os01g0236300	Os01g0554150	Os01g0227400	Os01g0261200	Os04g0120100	Os02g0781900
Os05g0401100	Os10g0504900	Os01g0663400	Os01g0839900	Os01g0236700	Os01g0554400	Os01g0227500	Os01g0262600	Os04g0121100	Os02g0783625
Os05g0409500	Os10g0517500	Os01g0666600	Os01g0841700	Os01g0237100	Os01g0557400	Os01g0229400	Os01g0264000	Os04g0234600	Os02g0783700
Os05g0428700	Os11g0570000	Os01g0675100	Os01g0847100	Os01g0238500	Os01g0558700	Os01g0230200	Os01g0266400	Os04g0295400	Os02g0807000
Os05g0430400	Os11g0587600	Os01g0678500	Os01g0848900	Os01g0239000	Os01g0566050	Os01g0231000	Os01g0266800	Os04g0412500	Os02g0811200
Os05g0475700	Os11g0592000	Os01g0678600	Os01g0851600	Os01g0239200	Os01g0566100	Os01g0231800	Os01g0267100	Os04g0429600	Os02g0822900
Os05g0480000	Os11g0592100	Os01g0686200	Os01g0855600	Os01g0241000	Os01g0569800	Os01g0232000	Os01g0267200	Os04g0445200	Os03g0137350
Os05g0496200	Os11g0634350	Os01g0686700	Os01g0862600	Os01g0242300	Os01g0571000	Os01g0233000	Os01g0267800	Os04g0448300	Os03g0153900
Os05g0516100	Os11g0700900	Os01g0692200	Os01g0863300	Os01g0243450	Os01g0575000	Os01g0234100	Os01g0268600	Os04g0448900	Os03g0179400
Os05g0534100	Os11g0702100	Os01g0692300	Os01g0868000	Os01g0246400	Os01g0580200	Os01g0234300	Os01g0269000	Os04g0453500	Os03g0182000
Os05g0548900	Os12g0130200	Os01g0695300	Os01g0871800	Os01g0247700	Os01g0586800	Os01g0236300	Os01g0276100	Os04g0459900	Os03g0182800
Os05g0555300	Os12g0170800	Os01g0695700	Os01g0871900	Os01g0249200	Os01g0589200	Os01g0236400	Os01g0276400	Os04g0466100	Os03g0183000
Os05g0556400	Os12g0258700	Os01g0697100	Os01g0872500	Os01g0252600	Os01g0601675	Os01g0236700	Os01g0276900	Os04g0490800	Os03g0187800
Os05g0563600	Os12g0432600	Os01g0700100	Os01g0874300	Os01g0257100	Os01g0606900	Os01g0237100	Os01g0277700	Os04g0531750	Os03g0189600
Os06g0101600	Os12g0437800	Os01g0703400	Os01g0874700	Os01g0259300	Os01g0607600	Os01g0237200	Os01g0279300	Os04g0534600	Os03g0190500
Os06g0126500	Os12g0448900	Os01g0706700	Os01g0879200	Os01g0260800	Os01g0609300	Os01g0239300	Os01g0281000	Os04g0538166	Os03g0198600
Os06g0133600	Os12g0576732	Os01g0706800	Os01g0879300	Os01g0262500	Os01g0609900	Os01g0242600	Os01g0281100	Os04g0539000	Os03g0225900
Os06g0152800	Os12g0583700	Os01g0710200	Os01g0884400	Os01g0263600	Os01g0614900	Os01g0242800	Os01g0281400	Os04g0602100	Os03g0231400
Os06g0155400	Os12g0592900	Os01g0711200	Os01g0888900	Os01g0264000	Os01g0615050	Os01g0243100	Os01g0283100	Os04g0623800	Os03g0231600
Os06g0165500	Os12g0637800	Os01g0711400	Os01g0891700	Os01g0265000	Os01g0615100	Os01g0250900	Os01g0283500	Os04g0630300	Os03g0234500
Os06g0187500		Os01g0716400	Os01g0909500	Os01g0266500	Os01g0624700	Os01g0252600	Os01g0284500	Os04g0640500	Os03g0240600
Os06g0220900		Os01g0717400	Os01g0915900	Os01g0268300	Os01g0629600	Os01g0257100	Os01g0284900	Os04g0645100	Os03g0244200
Os06g0228500		Os01g0719700	Os01g0916600	Os01g0274100	Os01g0637300	Os01g0258600	Os01g0289600	Os04g0652400	Os03g0244700
Os06g0258000		Os01g0719800	Os01g0920500	Os01g0275600	Os01g0644000	Os01g0259300	Os01g0290800	Os04g0657900	Os03g0255900
Os06g0264800		Os01g0720400	Os01g0923000	Os01g0276900	Os01g0645900	Os01g0260000	Os01g0290901	Os04g0658300	Os03g0277600
Os06g0320200		Os01g0725800	Os01g0925100	Os01g0278900	Os01g0650200	Os01g0262500	Os01g0292900	Os05g0131100	Os03g0277700
Os06g0320500		Os01g0730800	Os01g0933900	Os01g0279000	Os01g0650700	Os01g0262700	Os01g0293000	Os05g0141000	Os03g0289800
Os06g0493600		Os01g0734600	Os01g0940800	Os01g0279100	Os01g0651100	Os01g0263300	Os01g0296100	Os05g0195700	Os03g0291500
Os06g0554200		Os01g0734800	Os01g0946600	Os01g0279400	Os01g0652300	Os01g0263400	Os01g0297200	Os05g0214300	Os03g0297600
Os06g0554600		Os01g0742500	Os01g0946700	Os01g0281000	Os01g0654100	Os01g0263600	Os01g0299500	Os05g0215000	Os03g0300400
Os06g0608700		Os01g0743400	Os01g0947000	Os01g0281100	Os01g0654150	Os01g0265200	Os01g0301300	Os05g0291700	Os03g0305200
Os06g0611900		Os01g0753500	Os01g0954500	Os01g0281600	Os01g0654200	Os01g0266200	Os01g0303800	Os05g0304600	Os03g0305400
Os06g0694500		Os01g0757600	Os01g0962100	Os01g0286600	Os01g0659200	Os01g0266600	Os01g0305200	Os05g0311500	Os03g0310600
Os06g0704200		Os01g0761000	Os01g0963000	Os01g0292200	Os01g0660900	Os01g0268300	Os01g0305300	Os05g0332300	Os03g0320100
Os06g0705100		Os01g0762300	Os01g0969200	Os01g0292700	Os01g0665300	Os01g0268900	Os01g0307562	Os05g0348100	Os03g0320600
Os06g0711700		Os01g0763700	Os01g0969400	Os01g0294700	Os01g0665400	Os01g0271400	Os01g0307624	Os05g0401100	Os03g0322200
Os06g0715200		Os01g0767600	Os01g0971800	Os01g0295900	Os01g0665500	Os01g0275600	Os01g0307686	Os05g0409500	Os03g0326200
Os07g0115500		Os01g0770000	Os01g0975300	Os01g0296166	Os01g0665750	Os01g0275800	Os01g0309900	Os05g0460000	Os03g0340500
Os07g0134000		Os01g0770200	Os01g0976300	Os01g0301900	Os01g0665900	Os01g0275900	Os01g0311400	Os05g0460600	Os03g0348900
Os07g0142900		Os01g0773700	Os01g0976500	Os01g0302000	Os01g0667600	Os01g0275950	Os01g0311800	Os05g0480000	Os03g0363100
Os07g0143000		Os01g0775100	Os02g0101000	Os01g0306900	Os01g0667700	Os01g0276200	Os01g0314000	Os05g0488600	Os03g0367101
Os07g0150100		Os01g0787400	Os02g0108100	Os01g0307500	Os01g0668901	Os01g0277500	Os01g0314100	Os05g0496200	Os03g0367150
Os07g0178800		Os01g0794400	Os02g0112900	Os01g0309800	Os01g0670100	Os01g0278600	Os01g0314800	Os05g0534100	Os03g0389601
Os07g0181500		Os01g0798500	Os02g0115900	Os01g0310100	Os01g0670500	Os01g0278900	Os01g0315800	Os05g0548900	Os03g0401951
Os07g0208500		Os01g0800900	Os02g0119200	Os01g0311100	Os01g0676200	Os01g0279100	Os01g0316500	Os05g0555300	Os03g0405400
Os07g0212200		Os01g0805000	Os02g0119600	Os01g0314800	Os01g0681000	Os01g0279400	Os01g0316600	Os05g0560000	Os03g0412400
Os07g0243150		Os01g0805200	Os02g0120100	Os01g0317800	Os01g0681700	Os01g0279700	Os01g0318202	Os05g0563600	Os03g0437200
Os07g0413800		Os01g0810300	Os02g0122100	Os01g0321300	Os01g0681900	Os01g0280400	Os01g0321800	Os05g0566400	Os03g0570100
Os07g0414000		Os01g0813100	Os02g0135200	Os01g0323000	Os01g0687150	Os01g0285300	Os01g0322700	Os05g0568100	Os03g0610400
Os07g0420000		Os01g0823600	Os02g0136000	Os01g0328600	Os01g0687300	Os01g0286600	Os01g0328600	Os05g0568800	Os03g0660300
Os07g0435300		Os01g0826800	Os02g0153900	Os01g0328700	Os01g0688200	Os01g0290000	Os01g0329400	Os05g0590201	Os03g0660400
Os07g0464600		Os01g0826900	Os02g0154000	Os01g0329400	Os01g0690600	Os01g0292700	Os01g0332100	Os06g0102100	Os03g0660500
Os07g0467200		Os01g0830100	Os02g0159000	Os01g0329900	Os01g0694400	Os01g0295900	Os01g0337500	Os06g0115300	Os03g0661600
Os07g0489200		Os01g0833150	Os02g0166501	Os01g0332100	Os01g0699400	Os01g0299200	Os01g0341200	Os06g0116900	Os03g0664800
Os07g0503500		Os01g0835500	Os02g0166600	Os01g0332150	Os01g0702000	Os01g0301700	Os01g0346700	Os06g0120200	Os03g0676400
Os07g0513000		Os01g0837600	Os02g0168200	Os01g0332800	Os01g0704100	Os01g0301900	Os01g0348700	Os06g0141200	Os03g0691800
Os07g0532500		Os01g0837800	Os02g0180000	Os01g0342500	Os01g0704300	Os01g0302000	Os01g0348800	Os06g0152800	Os03g0727600
Os07g0556200		Os01g0846300	Os02g0180700	Os01g0343300	Os01g0706400	Os01g0302250	Os01g0348900	Os06g0163200	Os03g0738600
Os07g0558300		Os01g0846700	Os02g0181200	Os01g0343500	Os01g0706600	Os01g0303000	Os01g0349400	Os06g0228500	Os03g0749300
Os07g0558400		Os01g0847700	Os02g0181300	Os01g0346250	Os01g0708500	Os01g0305900	Os01g0351300	Os06g0245800	Os03g0769700
Os07g0577600		Os01g0850900	Os02g0191300	Os01g0346600	Os01g0708900	Os01g0306800	Os01g0351800	Os06g0293100	Os03g0789000
Os07g0590700		Os01g0857500	Os02g0192001	Os01g0346700	Os01g0711100	Os01g0309800	Os01g0353400	Os06g0320500	Os03g0790500
Os07g0591100		Os01g0862200	Os02g0200000	Os01g0347200	Os01g0711500	Os01g0313300	Os01g0353900	Os06g0355300	Os03g0790700
Os07g0662800		Os01g0866400	Os02g0203300	Os01g0352100	Os01g0711600	Os01g0317800	Os01g0355900	Os06g0483500	Os03g0803500
Os08g0102000		Os01g0866800	Os02g0208100	Os01g0354700	Os01g0712700	Os01g0321300	Os01g0357200	Os06g0493600	Os03g0826900
Os08g0160500		Os01g0869600	Os02g0209300	Os01g0355800	Os01g0714800	Os01g0323300	Os01g0358100	Os06g0553001	Os03g0830400
Os08g0162600		Os01g0869800	Os02g0218200	Os01g0356400	Os01g0719300	Os01g0324400	Os01g0361500	Os06g0554200	Os03g0830500
Os08g0167000		Os01g0871300	Os02g0218700	Os01g0356900	Os01g0720801	Os01g0328700	Os01g0361800	Os06g0597900	Os03g0860100
Os08g0200300		Os01g0871600	Os02g0224100	Os01g0357900	Os01g0722700	Os01g0329900	Os01g0368900	Os06g0608700	Os04g0103700
Os08g0249000		Os01g0881300	Os02g0227100	Os01g0358300	Os01g0723400	Os01g0330100	Os01g0372100	Os06g0611900	Os04g0109100
Os08g0323400		Os01g0882500	Os02g0240100	Os01g0362100	Os01g0723450	Os01g0331100	Os01g0377000	Os06g0661800	Os04g0115700
Os08g0359000		Os01g0886900	Os02g0240300	Os01g0363300	Os01g0725600	Os01g0332800	Os01g0384800	Os06g0678500	Os04g0154800
Os08g0382400		Os01g0887100	Os02g0241100	Os01g0363600	Os01g0727500	Os01g0341750	Os01g0392600	Os06g0687600	Os04g0178300
Os08g0390200		Os01g0887400	Os02g0242900	Os01g0364400	Os01g0727600	Os01g0342500	Os01g0393300	Os06g0694500	Os04g0179100
Os08g0396500		Os01g0890600	Os02g0251800	Os01g0367900	Os01g0727700	Os01g0342800	Os01g0393400	Os06g0705100	Os04g0179200
Os08g0409100		Os01g0892600	Os02g0269200	Os01g0375500	Os01g0728300	Os01g0343500	Os01g0504500	Os06g0705600	Os04g0291900
Os08g0435900		Os01g0894700	Os02g0269650	Os01g0376700	Os01g0728400	Os01g0346250	Os01g0505600	Os06g0711700	Os04g0316200
Os08g0441100		Os01g0896500	Os02g0273000	Os01g0378100	Os01g0730700	Os01g0349800	Os01g0507500	Os06g0715200	Os04g0322100
Os08g0475100		Os01g0897600	Os02g0274100	Os01g0382700	Os01g0733200	Os01g0350000	Os01g0511000	Os07g0100800	Os04g0340300
Os08g0505900		Os01g0898600	Os02g0275200	Os01g0383700	Os01g0742400	Os01g0351200	Os01g0511100	Os07g0112100	Os04g0340550
Os08g0509200		Os01g0898800	Os02g0324700	Os01g0385400	Os01g0747300	Os01g0354700	Os01g0513400	Os07g0115500	Os04g0362375
Os08g0511400		Os01g0898900	Os02g0327500	Os01g0390900	Os01g0750500	Os01g0355800	Os01g0514000	Os07g0131001	Os04g0369600
Os08g0541400		Os01g0904200	Os02g0332450	Os01g0495701	Os01g0753000	Os01g0358300	Os01g0521400	Os07g0143000	Os04g0370100
Os08g0553800		Os01g0904300	Os02g0455400	Os01g0495900	Os01g0758200	Os01g0359600	Os01g0524251	Os07g0166700	Os04g0370900
Os08g0560900		Os01g0905200	Os02g0466400	Os01g0498200	Os01g0760000	Os01g0359800	Os01g0525800	Os07g0188249	Os04g0385600
Os08g0562100		Os01g0910500	Os02g0467600	Os01g0501800	Os01g0760600	Os01g0360100	Os01g0527700	Os07g0188266	Os04g0390100
Os09g0272000		Os01g0910900	Os02g0474000	Os01g0504100	Os01g0762000	Os01g0360200	Os01g0534800	Os07g0196200	Os04g0415100
Os09g0438000		Os01g0912700	Os02g0481700	Os01g0507700	Os01g0766600	Os01g0361000	Os01g0541600	Os07g0212200	Os04g0419900
Os09g0452800		Os01g0913000	Os02g0507400	Os01g0507900	Os01g0768333	Os01g0362100	Os01g0541800	Os07g0243150	Os04g0444300
Os09g0460300		Os01g0917400	Os02g0511400	Os01g0508000	Os01g0768600	Os01g0363900	Os01g0548600	Os07g0413800	Os04g0450400
Os09g0460500		Os01g0919700	Os02g0513800	Os01g0511600	Os01g0771300	Os01g0364400	Os01g0548750	Os07g0420000	Os04g0450600
Os09g0481800		Os01g0919800	Os02g0514150	Os01g0524500	Os01g0775300	Os01g0367900	Os01g0549400	Os07g0435300	Os04g0452700
Os09g0482900		Os01g0919900	Os02g0514326	Os01g0525700	Os01g0776600	Os01g0368000	Os01g0550100	Os07g0464600	Os04g0458300
Os09g0524800		Os01g0921100	Os02g0520100	Os01g0531400	Os01g0777200	Os01g0369900	Os01g0554150	Os07g0491800	Os04g0458600
Os09g0533900		Os01g0921800	Os02g0525900	Os01g0532600	Os01g0781000	Os01g0371200	Os01g0554400	Os07g0509800	Os04g0468600
Os10g0100700		Os01g0924000	Os02g0526400	Os01g0534700	Os01g0782200	Os01g0372500	Os01g0556400	Os07g0510400	Os04g0469000
Os10g0112500		Os01g0926800	Os02g0527600	Os01g0536000	Os01g0783500	Os01g0374200	Os01g0558200	Os07g0513000	Os04g0469300
Os10g0130800		Os01g0929100	Os02g0530300	Os01g0542700	Os01g0783600	Os01g0375500	Os01g0558600	Os07g0543100	Os04g0486950
Os10g0189100		Os01g0930800	Os02g0532300	Os01g0543600	Os01g0785300	Os01g0376700	Os01g0558700	Os07g0556200	Os04g0487400
Os10g0394100		Os01g0930950	Os02g0532500	Os01g0546400	Os01g0793800	Os01g0382700	Os01g0566050	Os07g0558300	Os04g0489600
Os10g0430200		Os01g0931000	Os02g0533800	Os01g0550300	Os01g0795400	Os01g0383700	Os01g0566100	Os07g0558400	Os04g0491200
Os10g0524600		Os01g0931100	Os02g0539500	Os01g0551000	Os01g0795600	Os01g0389700	Os01g0566701	Os07g0614000	Os04g0506800
Os10g0529300		Os01g0933500	Os02g0540400	Os01g0552300	Os01g0795700	Os01g0390900	Os01g0566800	Os07g0635900	Os04g0517100
Os10g0530500		Os01g0938100	Os02g0541325	Os01g0555100	Os01g0796000	Os01g0495900	Os01g0566900	Os07g0658400	Os04g0525100
Os10g0545100		Os01g0940100	Os02g0548700	Os01g0555200	Os01g0796400	Os01g0498200	Os01g0567400	Os07g0662800	Os04g0525200
Os11g0116000		Os01g0944900	Os02g0550600	Os01g0556650	Os01g0803200	Os01g0500600	Os01g0569800	Os07g0683600	Os04g0543900
Os11g0116200		Os01g0952500	Os02g0551100	Os01g0556700	Os01g0812050	Os01g0500900	Os01g0570601	Os07g0685300	Os04g0556400
Os11g0147800		Os01g0952700	Os02g0551700	Os01g0556800	Os01g0814700	Os01g0501800	Os01g0570700	Os07g0695100	Os04g0556500
Os11g0209000		Os01g0952800	Os02g0562600	Os01g0557100	Os01g0819700	Os01g0504100	Os01g0574500	Os08g0102000	Os04g0578000
Os11g0264500		Os01g0953500	Os02g0570400	Os01g0557500	Os01g0823900	Os01g0505500	Os01g0575000	Os08g0112700	Os04g0581100
Os11g0416900		Os01g0958100	Os02g0575900	Os01g0558100	Os01g0823951	Os01g0507700	Os01g0575200	Os08g0119800	Os04g0611400
Os11g0444000		Os01g0959900	Os02g0579000	Os01g0559600	Os01g0824000	Os01g0507900	Os01g0580800	Os08g0152366	Os04g0630600
Os11g0543500		Os01g0963600	Os02g0579800	Os01g0559750	Os01g0825800	Os01g0508000	Os01g0585100	Os08g0162600	Os04g0630800
Os11g0621400		Os01g0971100	Os02g0582600	Os01g0559900	Os01g0826400	Os01g0509700	Os01g0586800	Os08g0190300	Os04g0634700
Os12g0102600		Os01g0974200	Os02g0583900	Os01g0572100	Os01g0830700	Os01g0510600	Os01g0589200	Os08g0192100	Os04g0634900
Os12g0137200		Os01g0975900	Os02g0586900	Os01g0574800	Os01g0832600	Os01g0511600	Os01g0589500	Os08g0200300	Os04g0635650
Os12g0189700		Os01g0978100	Os02g0593600	Os01g0580000	Os01g0833100	Os01g0515300	Os01g0590300	Os08g0242800	Os04g0651000
Os12g0274700		Os01g0978400	Os02g0602900	Os01g0581300	Os01g0839900	Os01g0520600	Os01g0594300	Os08g0249000	Os04g0659300
Os12g0291100		Os01g0978500	Os02g0603600	Os01g0583100	Os01g0841700	Os01g0523401	Os01g0601675	Os08g0288200	Os04g0659800
Os12g0291400		Os02g0101500	Os02g0606800	Os01g0585100	Os01g0844300	Os01g0527600	Os01g0602466	Os08g0359000	Os04g0662400
Os12g0292400		Os02g0109900	Os02g0609000	Os01g0585300	Os01g0844800	Os01g0530500	Os01g0604000	Os08g0382400	Os04g0664500
Os12g0420200		Os02g0114900	Os02g0612700	Os01g0587300	Os01g0847100	Os01g0531500	Os01g0604500	Os08g0390200	Os04g0674700
Os12g0498500		Os02g0115700	Os02g0612900	Os01g0588900	Os01g0848900	Os01g0532300	Os01g0604600	Os08g0409100	Os04g0679400
Os12g0512000		Os02g0116500	Os02g0613200	Os01g0589000	Os01g0851600	Os01g0533800	Os01g0609501	Os08g0435900	Os04g0684100
Os12g0601800		Os02g0117100	Os02g0618200	Os01g0589800	Os01g0852100	Os01g0534700	Os01g0609900	Os08g0512500	Os04g0684900
Os12g0615400		Os02g0121300	Os02g0639300	Os01g0591000	Os01g0852200	Os01g0534900	Os01g0610100	Os08g0553800	Os04g0685500
		Os02g0122500	Os02g0661900	Os01g0591300	Os01g0855600	Os01g0539400	Os01g0612200	Os08g0556900	Os04g0686000
		Os02g0125700	Os02g0671100	Os01g0593200	Os01g0860800	Os01g0542000	Os01g0614900	Os08g0560900	Os04g0688100
		Os02g0128000	Os02g0671800	Os01g0594600	Os01g0861700	Os01g0542100	Os01g0615050	Os08g0562100	Os04g0688200
		Os02g0129900	Os02g0681700	Os01g0595600	Os01g0862600	Os01g0544450	Os01g0615100	Os09g0109600	Os04g0688300
		Os02g0132500	Os02g0682300	Os01g0598600	Os01g0863166	Os01g0545900	Os01g0616100	Os09g0248100	Os05g0125300
		Os02g0135900	Os02g0685600	Os01g0600900	Os01g0863300	Os01g0546500	Os01g0616400	Os09g0250700	Os05g0125400
		Os02g0137700	Os02g0695800	Os01g0602800	Os01g0864500	Os01g0546700	Os01g0618000	Os09g0268000	Os05g0135400
		Os02g0138100	Os02g0696500	Os01g0603300	Os01g0867600	Os01g0547500	Os01g0621900	Os09g0279400	Os05g0135450
		Os02g0139400	Os02g0705400	Os01g0603500	Os01g0867800	Os01g0547600	Os01g0622600	Os09g0325700	Os05g0136800
		Os02g0143100	Os02g0707900	Os01g0603800	Os01g0869000	Os01g0550300	Os01g0622700	Os09g0344800	Os05g0136900
		Os02g0153200	Os02g0712600	Os01g0604600	Os01g0871800	Os01g0552300	Os01g0623200	Os09g0419200	Os05g0162000
		Os02g0157700	Os02g0712700	Os01g0605700	Os01g0871900	Os01g0552500	Os01g0623500	Os09g0438000	Os05g0165500
		Os02g0160500	Os02g0717500	Os01g0606000	Os01g0872000	Os01g0553600	Os01g0624700	Os09g0452800	Os05g0171900
		Os02g0167600	Os02g0717600	Os01g0607800	Os01g0872500	Os01g0555200	Os01g0629600	Os09g0456200	Os05g0183100
		Os02g0175000	Os02g0718100	Os01g0607900	Os01g0872700	Os01g0555600	Os01g0629900	Os09g0460300	Os05g0215700
		Os02g0176000	Os02g0720450	Os01g0612900	Os01g0873900	Os01g0555800	Os01g0641700	Os09g0460500	Os05g0261001
		Os02g0178100	Os02g0724000	Os01g0613800	Os01g0874300	Os01g0556650	Os01g0642000	Os09g0481800	Os05g0261700
		Os02g0179100	Os02g0730000	Os01g0618800	Os01g0874700	Os01g0556700	Os01g0642100	Os09g0482900	Os05g0278500
		Os02g0184300	Os02g0731500	Os01g0619800	Os01g0879200	Os01g0558100	Os01g0644000	Os09g0491820	Os05g0311801
		Os02g0186400	Os02g0736400	Os01g0619900	Os01g0879300	Os01g0558800	Os01g0644600	Os09g0503100	Os05g0321900
		Os02g0187300	Os02g0737200	Os01g0620301	Os01g0884400	Os01g0559525	Os01g0647000	Os09g0555500	Os05g0324700
		Os02g0189000	Os02g0739100	Os01g0621300	Os01g0885000	Os01g0559600	Os01g0649100	Os09g0564000	Os05g0370700
		Os02g0194700	Os02g0753700	Os01g0621900	Os01g0888800	Os01g0559750	Os01g0649200	Os09g0565300	Os05g0384300
		Os02g0197125	Os02g0755400	Os01g0625200	Os01g0888900	Os01g0559900	Os01g0650200	Os10g0100700	Os05g0398800
		Os02g0197200	Os02g0767200	Os01g0625300	Os01g0895000	Os01g0563000	Os01g0650700	Os10g0148400	Os05g0417900
		Os02g0197600	Os02g0770500	Os01g0625900	Os01g0900200	Os01g0571166	Os01g0652300	Os10g0181200	Os05g0421900
		Os02g0198000	Os02g0774100	Os01g0629400	Os01g0908700	Os01g0571300	Os01g0652375	Os10g0189100	Os05g0427400
		Os02g0202900	Os02g0783625	Os01g0629750	Os01g0909500	Os01g0572100	Os01g0652450	Os10g0196100	Os05g0442700
		Os02g0203000	Os02g0783700	Os01g0631200	Os01g0911100	Os01g0574600	Os01g0654100	Os10g0209700	Os05g0451300
		Os02g0220400	Os02g0787300	Os01g0631700	Os01g0916300	Os01g0580000	Os01g0654200	Os10g0394100	Os05g0474800
		Os02g0223700	Os02g0790500	Os01g0633000	Os01g0916350	Os01g0581300	Os01g0654300	Os10g0496900	Os05g0475475
		Os02g0226200	Os02g0798800	Os01g0635200	Os01g0916600	Os01g0583100	Os01g0658500	Os10g0503200	Os05g0517100
		Os02g0232000	Os02g0799000	Os01g0635550	Os01g0920450	Os01g0583300	Os01g0660200	Os10g0530500	Os05g0522600
		Os02g0234500	Os02g0799300	Os01g0637600	Os01g0920500	Os01g0584300	Os01g0661500	Os10g0545100	Os05g0525900
		Os02g0254600	Os02g0799400	Os01g0637800	Os01g0920700	Os01g0584800	Os01g0662600	Os10g0554200	Os05g0542800
		Os02g0255700	Os02g0799600	Os01g0638000	Os01g0922700	Os01g0585300	Os01g0663800	Os10g0559200	Os05g0550800
		Os02g0255801	Os02g0806300	Os01g0638600	Os01g0923000	Os01g0588900	Os01g0665300	Os10g0578950	Os05g0553400
		Os02g0257300	Os02g0806350	Os01g0639200	Os01g0923700	Os01g0589000	Os01g0666200	Os11g0116000	Os05g0555700
		Os02g0257400	Os02g0806900	Os01g0639900	Os01g0924800	Os01g0589800	Os01g0666500	Os11g0128932	Os05g0571200
		Os02g0258000	Os02g0808350	Os01g0640800	Os01g0925200	Os01g0589900	Os01g0666600	Os11g0147800	Os05g0575000
		Os02g0258800	Os02g0809100	Os01g0642200	Os01g0925400	Os01g0590700	Os01g0666800	Os11g0151700	Os05g0576500
		Os02g0276500	Os02g0813600	Os01g0645200	Os01g0927300	Os01g0591000	Os01g0666950	Os11g0167800	Os05g0576600
		Os02g0285800	Os02g0819900	Os01g0647200	Os01g0928100	Os01g0591300	Os01g0667600	Os11g0209000	Os05g0577500
		Os02g0302700	Os02g0822900	Os01g0649900	Os01g0930000	Os01g0592900	Os01g0667900	Os11g0242400	Os05g0584900
		Os02g0318450	Os02g0827900	Os01g0651350	Os01g0930300	Os01g0593500	Os01g0668901	Os11g0288350	Os06g0125200
		Os02g0318500	Os02g0831800	Os01g0651400	Os01g0931300	Os01g0594600	Os01g0670500	Os11g0416900	Os06g0128800
		Os02g0318600	Os03g0100400	Os01g0655500	Os01g0932550	Os01g0595600	Os01g0672800	Os11g0521500	Os06g0133300
		Os02g0320300	Os03g0103950	Os01g0658900	Os01g0932950	Os01g0599550	Os01g0673300	Os11g0592300	Os06g0133400
		Os02g0323000	Os03g0107700	Os01g0659800	Os01g0933300	Os01g0600400	Os01g0674000	Os11g0645200	Os06g0172800
		Os02g0323600	Os03g0107800	Os01g0659900	Os01g0933900	Os01g0600500	Os01g0674800	Os12g0145100	Os06g0181800
		Os02g0326700	Os03g0122300	Os01g0662300	Os01g0934000	Os01g0600900	Os01g0675800	Os12g0188700	Os06g0192800
		Os02g0328300	Os03g0129100	Os01g0662700	Os01g0940800	Os01g0602800	Os01g0679700	Os12g0242500	Os06g0210900
		Os02g0460200	Os03g0136500	Os01g0663400	Os01g0944100	Os01g0603500	Os01g0679900	Os12g0291100	Os06g0218300
		Os02g0462300	Os03g0136900	Os01g0664200	Os01g0946600	Os01g0605300	Os01g0680400	Os12g0291400	Os06g0218900
		Os02g0498300	Os03g0138600	Os01g0664500	Os01g0946700	Os01g0605700	Os01g0681200	Os12g0292400	Os06g0222400
		Os02g0498666	Os03g0138700	Os01g0666400	Os01g0952600	Os01g0606050	Os01g0681600	Os12g0420200	Os06g0239100
		Os02g0503100	Os03g0142500	Os01g0666600	Os01g0954500	Os01g0606400	Os01g0681700	Os12g0420400	Os06g0249350
		Os02g0503900	Os03g0150600	Os01g0669100	Os01g0956075	Os01g0606900	Os01g0681800	Os12g0516200	Os06g0272850
		Os02g0504000	Os03g0153900	Os01g0673500	Os01g0957800	Os01g0607800	Os01g0683700	Os12g0628100	Os06g0282000
		Os02g0506600	Os03g0160000	Os01g0675100	Os01g0958000	Os01g0607900	Os01g0685400		Os06g0306300
		Os02g0515000	Os03g0162000	Os01g0678000	Os01g0960400	Os01g0610300	Os01g0687150		Os06g0314501
		Os02g0515100	Os03g0168000	Os01g0678100	Os01g0960500	Os01g0611300	Os01g0687400		Os06g0328400
		Os02g0519700	Os03g0168200	Os01g0678500	Os01g0961200	Os01g0617600	Os01g0688200		Os06g0493100
		Os02g0529900	Os03g0168300	Os01g0678600	Os01g0961600	Os01g0618100	Os01g0689000		Os06g0499100
		Os02g0531200	Os03g0182800	Os01g0682500	Os01g0962000	Os01g0618200	Os01g0693300		Os06g0521500
		Os02g0532800	Os03g0183000	Os01g0683100	Os01g0962100	Os01g0618400	Os01g0693400		Os06g0522300
		Os02g0537700	Os03g0184100	Os01g0686000	Os01g0962200	Os01g0618800	Os01g0693800		Os06g0529900
		Os02g0553200	Os03g0187350	Os01g0686200	Os01g0962700	Os01g0619800	Os01g0698900		Os06g0530600
		Os02g0555700	Os03g0190500	Os01g0686700	Os01g0966100	Os01g0619900	Os01g0699100		Os06g0534200
		Os02g0556800	Os03g0191400	Os01g0689451	Os01g0967100	Os01g0620301	Os01g0699400		Os06g0549900
		Os02g0556900	Os03g0194900	Os01g0690200	Os01g0969200	Os01g0621300	Os01g0699600		Os06g0561000
		Os02g0557800	Os03g0198600	Os01g0692200	Os01g0969400	Os01g0622300	Os01g0700000		Os06g0568600
		Os02g0562700	Os03g0200200	Os01g0692300	Os01g0971800	Os01g0626900	Os01g0700100		Os06g0570900
		Os02g0564300	Os03g0207400	Os01g0693900	Os01g0972000	Os01g0627933	Os01g0704100		Os06g0583900
		Os02g0565150	Os03g0213100	Os01g0694800	Os01g0972900	Os01g0629400	Os01g0704300		Os06g0587100
		Os02g0567100	Os03g0217000	Os01g0694900	Os01g0975300	Os01g0631200	Os01g0706600		Os06g0591200
		Os02g0568200	Os03g0226200	Os01g0695300	Os01g0976200	Os01g0631700	Os01g0706700		Os06g0637400
		Os02g0575500	Os03g0230300	Os01g0695600	Os01g0976300	Os01g0633000	Os01g0706850		Os06g0649000
		Os02g0580900	Os03g0231400	Os01g0695700	Os01g0976450	Os01g0633500	Os01g0706900		Os06g0671600
		Os02g0581100	Os03g0231600	Os01g0696800	Os01g0976500	Os01g0633800	Os01g0708500		Os06g0695900
		Os02g0588600	Os03g0233000	Os01g0697100	Os01g0977600	Os01g0634900	Os01g0709500		Os06g0707733
		Os02g0588700	Os03g0233900	Os01g0700000	Os02g0101000	Os01g0635200	Os01g0711400		Os06g0725000
		Os02g0589000	Os03g0234500	Os01g0700100	Os02g0104200	Os01g0635400	Os01g0711500		Os07g0104500
		Os02g0589400	Os03g0235000	Os01g0702500	Os02g0107000	Os01g0635550	Os01g0711600		Os07g0117350
		Os02g0591900	Os03g0243100	Os01g0703400	Os02g0107350	Os01g0636400	Os01g0712700		Os07g0123800
		Os02g0592833	Os03g0244200	Os01g0705300	Os02g0108100	Os01g0637600	Os01g0714600		Os07g0129200
		Os02g0593500	Os03g0244700	Os01g0705800	Os02g0108302	Os01g0638600	Os01g0718000		Os07g0129300
		Os02g0595200	Os03g0247900	Os01g0706700	Os02g0110700	Os01g0639200	Os01g0719100		Os07g0129800
		Os02g0595700	Os03g0255100	Os01g0706800	Os02g0112900	Os01g0639900	Os01g0720300		Os07g0129900
		Os02g0596000	Os03g0255500	Os01g0706850	Os02g0114200	Os01g0640800	Os01g0720600		Os07g0192000
		Os02g0599400	Os03g0255900	Os01g0706900	Os02g0117800	Os01g0641000	Os01g0720700		Os07g0245100
		Os02g0600200	Os03g0265300	Os01g0707500	Os02g0118200	Os01g0642200	Os01g0721000		Os07g0245200
		Os02g0606200	Os03g0265800	Os01g0710200	Os02g0119200	Os01g0642900	Os01g0725400		Os07g0416900
		Os02g0608550	Os03g0265900	Os01g0710700	Os02g0119300	Os01g0645200	Os01g0725600		Os07g0417200
		Os02g0608600	Os03g0266300	Os01g0711200	Os02g0119600	Os01g0645900	Os01g0727100		Os07g0442900
		Os02g0608900	Os03g0275300	Os01g0711400	Os02g0120100	Os01g0646000	Os01g0727500		Os07g0492500
		Os02g0610500	Os03g0277500	Os01g0716800	Os02g0121600	Os01g0646400	Os01g0727600		Os07g0493800
		Os02g0610800	Os03g0277600	Os01g0717400	Os02g0122100	Os01g0646800	Os01g0727700		Os07g0523300
		Os02g0617100	Os03g0277700	Os01g0718700	Os02g0123500	Os01g0647200	Os01g0728400		Os07g0526600
		Os02g0617600	Os03g0280400	Os01g0719700	Os02g0123600	Os01g0648500	Os01g0729100		Os07g0528200
		Os02g0625300	Os03g0285800	Os01g0719800	Os02g0125200	Os01g0650000	Os01g0729500		Os07g0529000
		Os02g0628600	Os03g0287400	Os01g0720400	Os02g0129700	Os01g0651100	Os01g0729900		Os07g0533300
		Os02g0629200	Os03g0289800	Os01g0720500	Os02g0131050	Os01g0656200	Os01g0730200		Os07g0537500
		Os02g0633300	Os03g0291500	Os01g0723700	Os02g0131100	Os01g0660900	Os01g0730700		Os07g0537600
		Os02g0634700	Os03g0297600	Os01g0725800	Os02g0131700	Os01g0661000	Os01g0732801		Os07g0538000
		Os02g0640800	Os03g0300400	Os01g0726400	Os02g0134300	Os01g0661400	Os01g0733001		Os07g0538200
		Os02g0642200	Os03g0300600	Os01g0730500	Os02g0135200	Os01g0662300	Os01g0738900		Os07g0538350
		Os02g0643500	Os03g0302000	Os01g0730800	Os02g0135300	Os01g0662700	Os01g0741900		Os07g0538400
		Os02g0649400	Os03g0305200	Os01g0730900	Os02g0135500	Os01g0663051	Os01g0742400		Os07g0538700
		Os02g0651300	Os03g0310000	Os01g0731100	Os02g0136000	Os01g0663400	Os01g0745000		Os07g0539100
		Os02g0651900	Os03g0310400	Os01g0732200	Os02g0137100	Os01g0664000	Os01g0747300		Os07g0541800
		Os02g0652000	Os03g0310600	Os01g0733500	Os02g0139500	Os01g0664200	Os01g0747800		Os07g0542400
		Os02g0662700	Os03g0320100	Os01g0734100	Os02g0140101	Os01g0670800	Os01g0748600		Os07g0542600
		Os02g0665250	Os03g0320600	Os01g0734466	Os02g0141300	Os01g0673800	Os01g0749400		Os07g0542800
		Os02g0666200	Os03g0326000	Os01g0734600	Os02g0147200	Os01g0674700	Os01g0750100		Os07g0550500
		Os02g0666250	Os03g0326200	Os01g0734800	Os02g0147800	Os01g0675100	Os01g0750500		Os07g0550600
		Os02g0669100	Os03g0327800	Os01g0736900	Os02g0148700	Os01g0678100	Os01g0752500		Os07g0558900
		Os02g0670400	Os03g0339900	Os01g0738300	Os02g0152600	Os01g0678500	Os01g0752700		Os07g0559000
		Os02g0670500	Os03g0340500	Os01g0739200	Os02g0154000	Os01g0678600	Os01g0753000		Os07g0561800
		Os02g0671400	Os03g0348900	Os01g0739400	Os02g0161200	Os01g0680900	Os01g0755700		Os07g0569800
		Os02g0675800	Os03g0356414	Os01g0742500	Os02g0161900	Os01g0681000	Os01g0756400		Os07g0573200
		Os02g0677600	Os03g0356526	Os01g0743400	Os02g0162700	Os01g0682500	Os01g0756501		Os07g0575900
		Os02g0680700	Os03g0363100	Os01g0747700	Os02g0162733	Os01g0683400	Os01g0758200		Os07g0585900
		Os02g0681000	Os03g0363200	Os01g0749200	Os02g0165100	Os01g0684900	Os01g0760000		Os07g0587300
		Os02g0685200	Os03g0365800	Os01g0750300	Os02g0166501	Os01g0685650	Os01g0760600		Os07g0597200
		Os02g0687900	Os03g0370000	Os01g0750900	Os02g0166600	Os01g0686000	Os01g0761100		Os07g0601100
		Os02g0689900	Os03g0398600	Os01g0757600	Os02g0167200	Os01g0686100	Os01g0762000		Os07g0603600
		Os02g0693500	Os03g0405200	Os01g0761000	Os02g0167500	Os01g0687300	Os01g0764800		Os07g0611200
		Os02g0694800	Os03g0407900	Os01g0762300	Os02g0168200	Os01g0687500	Os01g0766200		Os07g0611500
		Os02g0696900	Os03g0411300	Os01g0763700	Os02g0169800	Os01g0692300	Os01g0766600		Os07g0617000
		Os02g0697500	Os03g0411800	Os01g0764400	Os02g0170500	Os01g0694000	Os01g0767600		Os07g0618000
		Os02g0697550	Os03g0435300	Os01g0764800	Os02g0173100	Os01g0694900	Os01g0768200		Os07g0654500
		Os02g0697800	Os03g0445700	Os01g0766966	Os02g0173800	Os01g0695100	Os01g0771000		Os07g0654700
		Os02g0698000	Os03g0448200	Os01g0767600	Os02g0174200	Os01g0695300	Os01g0771300		Os07g0663800
		Os02g0700400	Os03g0448600	Os01g0770100	Os02g0176100	Os01g0695600	Os01g0772400		Os07g0673801
		Os02g0705100	Os03g0570100	Os01g0770200	Os02g0180000	Os01g0695700	Os01g0773800		Os07g0673900
		Os02g0709200	Os03g0576200	Os01g0773700	Os02g0180700	Os01g0696800	Os01g0774500		Os07g0677500
		Os02g0709600	Os03g0578300	Os01g0775100	Os02g0181200	Os01g0701700	Os01g0775100		Os07g0677600
		Os02g0716500	Os03g0586500	Os01g0777300	Os02g0181300	Os01g0701900	Os01g0775200		Os07g0683200
		Os02g0716600	Os03g0599000	Os01g0778900	Os02g0182850	Os01g0702000	Os01g0775300		Os07g0686300
		Os02g0720900	Os03g0609800	Os01g0780400	Os02g0189500	Os01g0702700	Os01g0777200		Os08g0130000
		Os02g0727300	Os03g0616400	Os01g0780800	Os02g0191300	Os01g0704400	Os01g0778700		Os08g0137800
		Os02g0729400	Os03g0638400	Os01g0783100	Os02g0191500	Os01g0704700	Os01g0778800		Os08g0137900
		Os02g0731600	Os03g0641250	Os01g0787400	Os02g0191600	Os01g0705300	Os01g0781000		Os08g0138100
		Os02g0735200	Os03g0654700	Os01g0791033	Os02g0192001	Os01g0705400	Os01g0783500		Os08g0138200
		Os02g0739000	Os03g0656800	Os01g0797600	Os02g0198600	Os01g0706100	Os01g0783600		Os08g0140300
		Os02g0744000	Os03g0657100	Os01g0798500	Os02g0200000	Os01g0710800	Os01g0785300		Os08g0141400
		Os02g0744700	Os03g0661600	Os01g0800900	Os02g0200800	Os01g0711200	Os01g0786900		Os08g0173300
		Os02g0744900	Os03g0664800	Os01g0801700	Os02g0203300	Os01g0715000	Os01g0788400		Os08g0189400
		Os02g0750100	Os03g0669300	Os01g0801901	Os02g0204201	Os01g0715700	Os01g0793800		Os08g0189600
		Os02g0751600	Os03g0673400	Os01g0803300	Os02g0208100	Os01g0715900	Os01g0795400		Os08g0189850
		Os02g0759900	Os03g0676400	Os01g0804400	Os02g0208600	Os01g0716400	Os01g0795600		Os08g0189900
		Os02g0764500	Os03g0691800	Os01g0805000	Os02g0208900	Os01g0716800	Os01g0795700		Os08g0190100
		Os02g0766000	Os03g0700700	Os01g0805200	Os02g0209300	Os01g0717000	Os01g0795766		Os08g0203100
		Os02g0766700	Os03g0701100	Os01g0805300	Os02g0209400	Os01g0717400	Os01g0795832		Os08g0203150
		Os02g0771100	Os03g0701200	Os01g0805500	Os02g0215700	Os01g0717700	Os01g0796000		Os08g0230600
		Os02g0772200	Os03g0711650	Os01g0805900	Os02g0217600	Os01g0719400	Os01g0796400		Os08g0231400
		Os02g0781000	Os03g0713000	Os01g0808100	Os02g0218200	Os01g0719600	Os01g0797600		Os08g0260600
		Os02g0787400	Os03g0727600	Os01g0810300	Os02g0218700	Os01g0719700	Os01g0797800		Os08g0331000
		Os02g0794400	Os03g0734200	Os01g0813100	Os02g0220700	Os01g0719800	Os01g0800500		Os08g0331800
		Os02g0798200	Os03g0734300	Os01g0815400	Os02g0221500	Os01g0723700	Os01g0801600		Os08g0331900
		Os02g0805800	Os03g0743500	Os01g0817000	Os02g0224100	Os01g0725000	Os01g0802200		Os08g0384500
		Os02g0813800	Os03g0745550	Os01g0817100	Os02g0224300	Os01g0729200	Os01g0803200		Os08g0448000
		Os02g0814000	Os03g0748300	Os01g0818000	Os02g0224400	Os01g0730500	Os01g0806200		Os08g0470200
		Os02g0815300	Os03g0755700	Os01g0823100	Os02g0224800	Os01g0730800	Os01g0808100		Os08g0477100
		Os02g0815400	Os03g0760000	Os01g0823300	Os02g0224900	Os01g0732200	Os01g0809000		Os08g0482300
		Os02g0816100	Os03g0762500	Os01g0823500	Os02g0227100	Os01g0733200	Os01g0812200		Os08g0482600
		Os02g0816200	Os03g0765400	Os01g0823600	Os02g0227200	Os01g0733500	Os01g0812900		Os08g0484200
		Os02g0822100	Os03g0769700	Os01g0824600	Os02g0227400	Os01g0734600	Os01g0813900		Os08g0501700
		Os02g0823100	Os03g0769800	Os01g0825500	Os02g0229800	Os01g0734800	Os01g0814700		Os08g0507100
		Os02g0827400	Os03g0770800	Os01g0826000	Os02g0230100	Os01g0735300	Os01g0815100		Os08g0508000
		Os02g0829850	Os03g0773300	Os01g0826800	Os02g0230250	Os01g0737300	Os01g0816100		Os08g0508800
		Os03g0100030	Os03g0776400	Os01g0826900	Os02g0231700	Os01g0739400	Os01g0819000		Os08g0509100
		Os03g0100040	Os03g0781300	Os01g0827200	Os02g0232400	Os01g0740600	Os01g0819700		Os08g0514000
		Os03g0100100	Os03g0790500	Os01g0828100	Os02g0232500	Os01g0740650	Os01g0819900		Os08g0514033
		Os03g0100200	Os03g0790700	Os01g0829100	Os02g0233200	Os01g0741200	Os01g0823700		Os08g0522300
		Os03g0103200	Os03g0796900	Os01g0830000	Os02g0234300	Os01g0742000	Os01g0823900		Os08g0538700
		Os03g0109700	Os03g0797500	Os01g0830100	Os02g0240100	Os01g0742100	Os01g0823951		Os08g0556300
		Os03g0109800	Os03g0799000	Os01g0830900	Os02g0240300	Os01g0743400	Os01g0824000		Os08g0562300
		Os03g0110900	Os03g0801900	Os01g0833000	Os02g0241100	Os01g0743800	Os01g0825700		Os09g0127300
		Os03g0115500	Os03g0803500	Os01g0833150	Os02g0242900	Os01g0744000	Os01g0825800		Os09g0255400
		Os03g0117100	Os03g0807000	Os01g0833200	Os02g0245000	Os01g0746200	Os01g0826400		Os09g0328600
		Os03g0117800	Os03g0812500	Os01g0833600	Os02g0249700	Os01g0747500	Os01g0826900		Os09g0341600
		Os03g0120900	Os03g0816800	Os01g0834900	Os02g0250700	Os01g0747700	Os01g0827200		Os09g0353200
		Os03g0122600	Os03g0817200	Os01g0835500	Os02g0251800	Os01g0749200	Os01g0827800		Os09g0353400
		Os03g0124000	Os03g0826800	Os01g0837600	Os02g0260700	Os01g0750300	Os01g0829800		Os09g0371300
		Os03g0125000	Os03g0826900	Os01g0837800	Os02g0264700	Os01g0753500	Os01g0830000		Os09g0399800
		Os03g0126300	Os03g0828300	Os01g0838350	Os02g0269200	Os01g0754700	Os01g0830500		Os09g0400400
		Os03g0126700	Os03g0829000	Os01g0839200	Os02g0273000	Os01g0757051	Os01g0830700		Os09g0403000
		Os03g0126825	Os03g0829200	Os01g0840200	Os02g0273050	Os01g0757200	Os01g0831250		Os09g0412400
		Os03g0128400	Os03g0830200	Os01g0843500	Os02g0274000	Os01g0757700	Os01g0832200		Os09g0431100
		Os03g0128800	Os03g0830500	Os01g0844900	Os02g0274100	Os01g0757800	Os01g0832600		Os09g0444900
		Os03g0129300	Os03g0835400	Os01g0846300	Os02g0274700	Os01g0759400	Os01g0834200		Os09g0447300
		Os03g0130900	Os03g0841600	Os01g0846600	Os02g0284800	Os01g0761000	Os01g0835600		Os09g0447500
		Os03g0131100	Os03g0843300	Os01g0846700	Os02g0291500	Os01g0762300	Os01g0836800		Os09g0471200
		Os03g0133900	Os03g0856000	Os01g0847200	Os02g0293500	Os01g0763100	Os01g0836900		Os09g0498200
		Os03g0134300	Os03g0859800	Os01g0847600	Os02g0294100	Os01g0763700	Os01g0837000		Os09g0498500
		Os03g0135300	Os03g0860100	Os01g0847700	Os02g0298100	Os01g0764500	Os01g0837800		Os09g0513100
		Os03g0137350	Os04g0103700	Os01g0850550	Os02g0299300	Os01g0764600	Os01g0839100		Os09g0542900
		Os03g0138900	Os04g0109100	Os01g0850900	Os02g0305700	Os01g0764900	Os01g0839900		Os09g0544000
		Os03g0147400	Os04g0110100	Os01g0854000	Os02g0310200	Os01g0764950	Os01g0840100		Os09g0554200
		Os03g0149300	Os04g0119000	Os01g0856900	Os02g0313400	Os01g0765000	Os01g0840900		Os09g0554300
		Os03g0153100	Os04g0119400	Os01g0857400	Os02g0313700	Os01g0765400	Os01g0841500		Os09g0555150
		Os03g0153400	Os04g0168400	Os01g0857500	Os02g0319100	Os01g0767600	Os01g0841700		Os09g0561000
		Os03g0157400	Os04g0172400	Os01g0858350	Os02g0324700	Os01g0768700	Os01g0843500		Os09g0571200
		Os03g0158300	Os04g0179200	Os01g0861900	Os02g0326500	Os01g0769900	Os01g0844400		Os09g0572000
		Os03g0161900	Os04g0182800	Os01g0862200	Os02g0327500	Os01g0770000	Os01g0846700		Os10g0109300
		Os03g0169100	Os04g0192350	Os01g0863400	Os02g0332450	Os01g0770200	Os01g0847100		Os10g0109600
		Os03g0169600	Os04g0194500	Os01g0865400	Os02g0438200	Os01g0770500	Os01g0847200		Os10g0127900
		Os03g0170500	Os04g0223500	Os01g0866200	Os02g0455400	Os01g0770700	Os01g0847300		Os10g0146901
		Os03g0176700	Os04g0268700	Os01g0866400	Os02g0462000	Os01g0771900	Os01g0847900		Os10g0147200
		Os03g0178100	Os04g0288100	Os01g0866800	Os02g0466400	Os01g0773000	Os01g0848900		Os10g0361000
		Os03g0178200	Os04g0316200	Os01g0869200	Os02g0467600	Os01g0773700	Os01g0851600		Os10g0370500
		Os03g0178400	Os04g0322100	Os01g0869600	Os02g0469300	Os01g0774200	Os01g0852500		Os10g0379854
		Os03g0186500	Os04g0370100	Os01g0869800	Os02g0470400	Os01g0777700	Os01g0855600		Os10g0380800
		Os03g0195475	Os04g0380300	Os01g0870400	Os02g0471500	Os01g0777900	Os01g0856900		Os10g0395400
		Os03g0196400	Os04g0385600	Os01g0870500	Os02g0474000	Os01g0778100	Os01g0857700		Os10g0416500
		Os03g0196600	Os04g0390100	Os01g0871100	Os02g0480900	Os01g0780400	Os01g0858900		Os10g0418900
		Os03g0197000	Os04g0398000	Os01g0871200	Os02g0481700	Os01g0780800	Os01g0859200		Os10g0419400
		Os03g0197050	Os04g0402100	Os01g0871300	Os02g0482200	Os01g0781200	Os01g0861700		Os10g0440500
		Os03g0197100	Os04g0415100	Os01g0871500	Os02g0498100	Os01g0783100	Os01g0862000		Os10g0485800
		Os03g0198300	Os04g0418500	Os01g0871600	Os02g0505400	Os01g0784700	Os01g0862300		Os10g0490100
		Os03g0202001	Os04g0419100	Os01g0872566	Os02g0507400	Os01g0785700	Os01g0862600		Os10g0491400
		Os03g0209000	Os04g0430600	Os01g0872900	Os02g0511400	Os01g0791033	Os01g0863300		Os10g0501500
		Os03g0210000	Os04g0436400	Os01g0873000	Os02g0513800	Os01g0793200	Os01g0864500		Os10g0512400
		Os03g0210900	Os04g0437300	Os01g0873200	Os02g0514150	Os01g0795000	Os01g0866100		Os10g0513900
		Os03g0215900	Os04g0444300	Os01g0873300	Os02g0514326	Os01g0798500	Os01g0866300		Os10g0515900
		Os03g0223100	Os04g0450600	Os01g0876650	Os02g0517300	Os01g0799100	Os01g0868000		Os10g0517500
		Os03g0223400	Os04g0451200	Os01g0876800	Os02g0520100	Os01g0801901	Os01g0869900		Os10g0525000
		Os03g0226400	Os04g0452700	Os01g0878300	Os02g0522300	Os01g0805000	Os01g0872400		Os10g0528100
		Os03g0227400	Os04g0458300	Os01g0880200	Os02g0522700	Os01g0805200	Os01g0873700		Os10g0535800
		Os03g0228200	Os04g0458600	Os01g0880400	Os02g0523650	Os01g0805300	Os01g0874300		Os10g0536400
		Os03g0230500	Os04g0459200	Os01g0881300	Os02g0525900	Os01g0805500	Os01g0874700		Os10g0536450
		Os03g0231800	Os04g0461700	Os01g0881800	Os02g0526400	Os01g0805900	Os01g0878900		Os10g0542400
		Os03g0232400	Os04g0461750	Os01g0882500	Os02g0527300	Os01g0810100	Os01g0879200		Os10g0555100
		Os03g0232500	Os04g0469000	Os01g0883000	Os02g0527600	Os01g0810200	Os01g0879300		Os10g0558700
		Os03g0232600	Os04g0469300	Os01g0884900	Os02g0530300	Os01g0810300	Os01g0880300		Os10g0572300
		Os03g0232800	Os04g0470100	Os01g0886300	Os02g0532300	Os01g0813000	Os01g0881400		Os11g0124500
		Os03g0242200	Os04g0470901	Os01g0886900	Os02g0533800	Os01g0813100	Os01g0881500		Os11g0128300
		Os03g0244000	Os04g0475600	Os01g0887100	Os02g0533900	Os01g0814000	Os01g0883800		Os11g0133001
		Os03g0249700	Os04g0480200	Os01g0887400	Os02g0539200	Os01g0814200	Os01g0884300		Os11g0156600
		Os03g0250000	Os04g0486950	Os01g0888200	Os02g0540400	Os01g0814300	Os01g0884400		Os11g0225000
		Os03g0251350	Os04g0487200	Os01g0889900	Os02g0541300	Os01g0814800	Os01g0885600		Os11g0226966
		Os03g0251425	Os04g0487400	Os01g0890600	Os02g0541325	Os01g0814900	Os01g0885700		Os11g0247000
		Os03g0251500	Os04g0488100	Os01g0892600	Os02g0548700	Os01g0815400	Os01g0887700		Os11g0256900
		Os03g0254200	Os04g0489600	Os01g0893400	Os02g0550600	Os01g0816000	Os01g0888300		Os11g0274166
		Os03g0254250	Os04g0491200	Os01g0894600	Os02g0550900	Os01g0818200	Os01g0888800		Os11g0300600
		Os03g0263400	Os04g0506800	Os01g0894700	Os02g0551100	Os01g0818300	Os01g0888900		Os11g0474800
		Os03g0267300	Os04g0524500	Os01g0895100	Os02g0551700	Os01g0818600	Os01g0892600		Os11g0474900
		Os03g0272400	Os04g0527700	Os01g0896500	Os02g0555000	Os01g0818700	Os01g0893300		Os11g0475000
		Os03g0273800	Os04g0534100	Os01g0897600	Os02g0555300	Os01g0821700	Os01g0897200		Os11g0482901
		Os03g0278900	Os04g0540500	Os01g0898600	Os02g0557500	Os01g0822800	Os01g0898800		Os11g0488900
		Os03g0279950	Os04g0542800	Os01g0898800	Os02g0562300	Os01g0823600	Os01g0900200		Os11g0495400
		Os03g0283100	Os04g0543500	Os01g0899200	Os02g0562600	Os01g0825500	Os01g0900800		Os11g0497350
		Os03g0283200	Os04g0543900	Os01g0900800	Os02g0570400	Os01g0826800	Os01g0900900		Os11g0520500
		Os03g0283600	Os04g0556500	Os01g0901500	Os02g0574500	Os01g0829000	Os01g0902300		Os11g0549300
		Os03g0284100	Os04g0560700	Os01g0901600	Os02g0575900	Os01g0832000	Os01g0906450		Os11g0558900
		Os03g0284400	Os04g0561000	Os01g0904200	Os02g0577100	Os01g0832900	Os01g0908700		Os11g0569500
		Os03g0284500	Os04g0564700	Os01g0904300	Os02g0579000	Os01g0833000	Os01g0909400		Os11g0587600
		Os03g0284600	Os04g0565500	Os01g0905200	Os02g0579800	Os01g0834250	Os01g0911100		Os11g0592000
		Os03g0286900	Os04g0571200	Os01g0905700	Os02g0580100	Os01g0835500	Os01g0911300		Os11g0618700
		Os03g0290300	Os04g0571300	Os01g0905800	Os02g0580400	Os01g0835900	Os01g0912850		Os11g0649700
		Os03g0292200	Os04g0573900	Os01g0906000	Os02g0582600	Os01g0837600	Os01g0915000		Os11g0684000
		Os03g0293100	Os04g0580800	Os01g0908600	Os02g0582900	Os01g0838400	Os01g0915300		Os12g0127200
		Os03g0306800	Os04g0583000	Os01g0909200	Os02g0583900	Os01g0841800	Os01g0915350		Os12g0130200
		Os03g0307200	Os04g0583900	Os01g0910200	Os02g0585100	Os01g0842600	Os01g0916100		Os12g0150200
		Os03g0307300	Os04g0587400	Os01g0910500	Os02g0585200	Os01g0846000	Os01g0916300		Os12g0154700
		Os03g0308800	Os04g0587500	Os01g0912700	Os02g0586900	Os01g0846300	Os01g0916350		Os12g0154800
		Os03g0310701	Os04g0589700	Os01g0913000	Os02g0591000	Os01g0846400	Os01g0920500		Os12g0155000
		Os03g0310800	Os04g0590400	Os01g0913100	Os02g0592000	Os01g0846600	Os01g0920700		Os12g0191300
		Os03g0311300	Os04g0591100	Os01g0915600	Os02g0593400	Os01g0847700	Os01g0921400		Os12g0209200
		Os03g0315800	Os04g0596300	Os01g0917400	Os02g0595500	Os01g0847800	Os01g0921600		Os12g0258700
		Os03g0316200	Os04g0606200	Os01g0917500	Os02g0596500	Os01g0848300	Os01g0923000		Os12g0260500
		Os03g0322900	Os04g0614600	Os01g0919400	Os02g0602100	Os01g0850000	Os01g0923300		Os12g0432600
		Os03g0323100	Os04g0615100	Os01g0919600	Os02g0602900	Os01g0850050	Os01g0924800		Os12g0434400
		Os03g0323200	Os04g0615200	Os01g0919700	Os02g0603600	Os01g0850200	Os01g0925100		Os12g0437800
		Os03g0331600	Os04g0616300	Os01g0919800	Os02g0608200	Os01g0850900	Os01g0925200		Os12g0450300
		Os03g0336000	Os04g0616700	Os01g0919900	Os02g0609000	Os01g0851100	Os01g0925400		Os12g0484900
		Os03g0337600	Os04g0617500	Os01g0921100	Os02g0612700	Os01g0851400	Os01g0928100		Os12g0486800
		Os03g0341600	Os04g0618700	Os01g0921300	Os02g0613200	Os01g0851700	Os01g0928800		Os12g0495525
		Os03g0343900	Os04g0619000	Os01g0921800	Os02g0614966	Os01g0853600	Os01g0929500		Os12g0527700
		Os03g0348200	Os04g0619400	Os01g0922600	Os02g0618200	Os01g0853700	Os01g0930200		Os12g0552400
		Os03g0351200	Os04g0623500	Os01g0924000	Os02g0624300	Os01g0854000	Os01g0930400		Os12g0555000
		Os03g0355900	Os04g0629300	Os01g0925800	Os02g0626100	Os01g0855000	Os01g0933300		Os12g0555200
		Os03g0356300	Os04g0630800	Os01g0926800	Os02g0639300	Os01g0855200	Os01g0933500		Os12g0555300
		Os03g0356582	Os04g0631800	Os01g0927900	Os02g0639900	Os01g0856000	Os01g0933600		Os12g0555500
		Os03g0360600	Os04g0632000	Os01g0928000	Os02g0640500	Os01g0856600	Os01g0933900		Os12g0576700
		Os03g0363500	Os04g0633300	Os01g0929100	Os02g0644000	Os01g0857200	Os01g0934000		Os12g0583700
		Os03g0364700	Os04g0634800	Os01g0930800	Os02g0644100	Os01g0857400	Os01g0934100		Os12g0592900
		Os03g0371350	Os04g0634900	Os01g0930900	Os02g0646200	Os01g0857500	Os01g0935900		Os12g0608633
		Os03g0375200	Os04g0645200	Os01g0930950	Os02g0649900	Os01g0857950	Os01g0936200		Os12g0609900
		Os03g0379300	Os04g0647800	Os01g0931000	Os02g0653300	Os01g0858700	Os01g0937100		Os12g0624300
		Os03g0387900	Os04g0648200	Os01g0931100	Os02g0654100	Os01g0860400	Os01g0938600		Os12g0628600
		Os03g0388100	Os04g0649500	Os01g0933075	Os02g0655200	Os01g0862200	Os01g0940700		Os12g0629700
		Os03g0389100	Os04g0649600	Os01g0933200	Os02g0655600	Os01g0864401	Os01g0940800		Os12g0630800
		Os03g0401100	Os04g0649900	Os01g0933500	Os02g0661800	Os01g0865400	Os01g0946600		Os12g0637800
		Os03g0413000	Os04g0650800	Os01g0934350	Os02g0661900	Os01g0865600	Os01g0946700		Os12g0639600
		Os03g0414400	Os04g0651000	Os01g0934400	Os02g0667100	Os01g0866400	Os01g0947000
		Os03g0423300	Os04g0652700	Os01g0938100	Os02g0667300	Os01g0866800	Os01g0948200
		Os03g0425000	Os04g0653700	Os01g0938400	Os02g0671800	Os01g0869600	Os01g0949300
		Os03g0425300	Os04g0654400	Os01g0940000	Os02g0674700	Os01g0869800	Os01g0949500
		Os03g0426800	Os04g0654500	Os01g0940100	Os02g0681700	Os01g0870300	Os01g0951000
		Os03g0431200	Os04g0655300	Os01g0940600	Os02g0682300	Os01g0870400	Os01g0951500
		Os03g0431600	Os04g0655400	Os01g0944900	Os02g0684300	Os01g0871200	Os01g0952600
		Os03g0439700	Os04g0659300	Os01g0946200	Os02g0685600	Os01g0871500	Os01g0954000
		Os03g0439800	Os04g0659800	Os01g0949500	Os02g0687600	Os01g0871800	Os01g0954500
		Os03g0452300	Os04g0664500	Os01g0951500	Os02g0689500	Os01g0871900	Os01g0955100
		Os03g0563300	Os04g0669600	Os01g0952500	Os02g0692700	Os01g0872000	Os01g0955600
		Os03g0565200	Os04g0671100	Os01g0952700	Os02g0693200	Os01g0872100	Os01g0955700
		Os03g0570800	Os04g0671200	Os01g0952800	Os02g0694300	Os01g0872566	Os01g0958000
		Os03g0574900	Os04g0674000	Os01g0952900	Os02g0696650	Os01g0874100	Os01g0958500
		Os03g0583800	Os04g0674700	Os01g0953500	Os02g0705400	Os01g0874800	Os01g0960500
		Os03g0588100	Os04g0675400	Os01g0954000	Os02g0709400	Os01g0876650	Os01g0961600
		Os03g0592500	Os04g0675500	Os01g0958100	Os02g0712600	Os01g0876800	Os01g0962100
		Os03g0595300	Os04g0679000	Os01g0958800	Os02g0712700	Os01g0878000	Os01g0962200
		Os03g0595800	Os04g0679400	Os01g0959750	Os02g0712800	Os01g0878300	Os01g0963000
		Os03g0597600	Os04g0685300	Os01g0959900	Os02g0713700	Os01g0880900	Os01g0964333
		Os03g0605300	Os04g0685400	Os01g0963600	Os02g0717500	Os01g0881300	Os01g0966400
		Os03g0607400	Os04g0685500	Os01g0964333	Os02g0717600	Os01g0882200	Os01g0969200
		Os03g0611200	Os04g0686000	Os01g0966200	Os02g0718100	Os01g0882500	Os01g0969400
		Os03g0626700	Os04g0687900	Os01g0969100	Os02g0718600	Os01g0884900	Os01g0972900
		Os03g0628800	Os04g0688100	Os01g0970600	Os02g0723400	Os01g0885500	Os01g0974300
		Os03g0635000	Os04g0688300	Os01g0970700	Os02g0724000	Os01g0886350	Os01g0975000
		Os03g0641300	Os04g0688500	Os01g0971100	Os02g0725300	Os01g0886500	Os01g0975300
		Os03g0650000	Os04g0691400	Os01g0973400	Os02g0730000	Os01g0886600	Os01g0976200
		Os03g0650200	Os05g0100600	Os01g0974000	Os02g0731500	Os01g0887100	Os01g0976300
		Os03g0651900	Os05g0104200	Os01g0974200	Os02g0735900	Os01g0887400	Os01g0976500
		Os03g0655400	Os05g0110800	Os01g0974400	Os02g0736400	Os01g0888200	Os02g0100700
		Os03g0663700	Os05g0112000	Os01g0975900	Os02g0737200	Os01g0888500	Os02g0100800
		Os03g0665200	Os05g0115100	Os01g0978100	Os02g0742700	Os01g0889800	Os02g0101000
		Os03g0667300	Os05g0115800	Os01g0978400	Os02g0743200	Os01g0890600	Os02g0103700
		Os03g0673600	Os05g0125200	Os01g0978500	Os02g0743700	Os01g0893400	Os02g0104200
		Os03g0678100	Os05g0125250	Os02g0100600	Os02g0748300	Os01g0894700	Os02g0107000
		Os03g0682100	Os05g0125300	Os02g0101300	Os02g0754000	Os01g0896500	Os02g0107350
		Os03g0684400	Os05g0125400	Os02g0101500	Os02g0755400	Os01g0897600	Os02g0108100
		Os03g0684700	Os05g0125500	Os02g0103800	Os02g0758000	Os01g0898900	Os02g0110700
		Os03g0685000	Os05g0125900	Os02g0104100	Os02g0759800	Os01g0899200	Os02g0112900
		Os03g0685100	Os05g0127300	Os02g0104150	Os02g0763200	Os01g0901000	Os02g0114000
		Os03g0685300	Os05g0130100	Os02g0106100	Os02g0763900	Os01g0901200	Os02g0114200
		Os03g0703300	Os05g0132700	Os02g0106800	Os02g0767200	Os01g0901300	Os02g0114300
		Os03g0704000	Os05g0135400	Os02g0109100	Os02g0769800	Os01g0901600	Os02g0114400
		Os03g0704100	Os05g0135450	Os02g0110000	Os02g0774100	Os01g0901700	Os02g0114700
		Os03g0705800	Os05g0143800	Os02g0110600	Os02g0781800	Os01g0901900	Os02g0117200
		Os03g0708400	Os05g0145100	Os02g0114300	Os02g0782300	Os01g0902200	Os02g0118200
		Os03g0708500	Os05g0147650	Os02g0114400	Os02g0783625	Os01g0904400	Os02g0119200
		Os03g0710600	Os05g0156401	Os02g0114900	Os02g0783700	Os01g0909100	Os02g0119300
		Os03g0711100	Os05g0156500	Os02g0115700	Os02g0787300	Os01g0909200	Os02g0119400
		Os03g0711150	Os05g0163700	Os02g0116400	Os02g0792100	Os01g0910200	Os02g0119600
		Os03g0712700	Os05g0170200	Os02g0116500	Os02g0793300	Os01g0910500	Os02g0120100
		Os03g0725200	Os05g0171900	Os02g0117100	Os02g0794900	Os01g0910900	Os02g0121600
		Os03g0729100	Os05g0172000	Os02g0117500	Os02g0796500	Os01g0912700	Os02g0122100
		Os03g0730000	Os05g0179800	Os02g0117600	Os02g0796700	Os01g0912900	Os02g0122300
		Os03g0731100	Os05g0181200	Os02g0118000	Os02g0796750	Os01g0913000	Os02g0122600
		Os03g0731900	Os05g0187100	Os02g0121300	Os02g0798800	Os01g0913400	Os02g0122800
		Os03g0732100	Os05g0215700	Os02g0121400	Os02g0798900	Os01g0913800	Os02g0123500
		Os03g0735000	Os05g0237800	Os02g0121500	Os02g0799000	Os01g0914200	Os02g0123600
		Os03g0736400	Os05g0247800	Os02g0122500	Os02g0799300	Os01g0914600	Os02g0126000
		Os03g0736600	Os05g0261001	Os02g0122600	Os02g0799400	Os01g0915600	Os02g0126300
		Os03g0744700	Os05g0261700	Os02g0124800	Os02g0799600	Os01g0916600	Os02g0128200
		Os03g0746700	Os05g0287800	Os02g0124866	Os02g0800000	Os01g0917300	Os02g0129700
		Os03g0747900	Os05g0297300	Os02g0125400	Os02g0801300	Os01g0917500	Os02g0131100
		Os03g0751600	Os05g0298200	Os02g0125700	Os02g0805250	Os01g0918100	Os02g0131300
		Os03g0752500	Os05g0310500	Os02g0128000	Os02g0808350	Os01g0919400	Os02g0134200
		Os03g0760500	Os05g0342900	Os02g0129800	Os02g0812400	Os01g0919600	Os02g0134300
		Os03g0762100	Os05g0355400	Os02g0129900	Os02g0813600	Os01g0919700	Os02g0135200
		Os03g0773600	Os05g0359700	Os02g0130100	Os02g0817500	Os01g0919800	Os02g0135300
		Os03g0774300	Os05g0364300	Os02g0132200	Os02g0817700	Os01g0919900	Os02g0135500
		Os03g0775000	Os05g0367400	Os02g0132500	Os02g0821400	Os01g0920300	Os02g0135800
		Os03g0775700	Os05g0370700	Os02g0134400	Os02g0821900	Os01g0921100	Os02g0136000
		Os03g0776100	Os05g0375400	Os02g0134500	Os02g0822900	Os01g0922600	Os02g0136150
		Os03g0776150	Os05g0375466	Os02g0135900	Os02g0825600	Os01g0922700	Os02g0136400
		Os03g0778100	Os05g0380200	Os02g0137200	Os02g0826100	Os01g0924000	Os02g0137700
		Os03g0781400	Os05g0402900	Os02g0137700	Os02g0827900	Os01g0926800	Os02g0137800
		Os03g0782500	Os05g0429900	Os02g0138100	Os02g0831800	Os01g0927500	Os02g0138600
		Os03g0784000	Os05g0438600	Os02g0139400	Os02g0833300	Os01g0927900	Os02g0139100
		Os03g0785200	Os05g0439300	Os02g0139700	Os02g0834050	Os01g0929100	Os02g0139700
		Os03g0786400	Os05g0439400	Os02g0143100	Os03g0100400	Os01g0930000	Os02g0141300
		Os03g0786500	Os05g0447800	Os02g0148000	Os03g0103700	Os01g0930800	Os02g0146500
		Os03g0799700	Os05g0453500	Os02g0149900	Os03g0103800	Os01g0930950	Os02g0146600
		Os03g0799900	Os05g0454500	Os02g0152900	Os03g0103950	Os01g0931100	Os02g0146700
		Os03g0800500	Os05g0462500	Os02g0153200	Os03g0104000	Os01g0933200	Os02g0146900
		Os03g0804200	Os05g0464300	Os02g0155900	Os03g0106200	Os01g0935300	Os02g0147200
		Os03g0805500	Os05g0464350	Os02g0157700	Os03g0107600	Os01g0935400	Os02g0149800
		Os03g0811100	Os05g0464400	Os02g0157950	Os03g0107700	Os01g0937300	Os02g0150100
		Os03g0815400	Os05g0473500	Os02g0158500	Os03g0107800	Os01g0938100	Os02g0152600
		Os03g0819400	Os05g0474600	Os02g0160500	Os03g0109900	Os01g0939700	Os02g0157950
		Os03g0821100	Os05g0475300	Os02g0162600	Os03g0112700	Os01g0940100	Os02g0158600
		Os03g0821250	Os05g0485300	Os02g0164300	Os03g0114700	Os01g0940600	Os02g0159000
		Os03g0822200	Os05g0486100	Os02g0164800	Os03g0120400	Os01g0944900	Os02g0160200
		Os03g0826200	Os05g0491000	Os02g0167100	Os03g0122300	Os01g0945300	Os02g0161100
		Os03g0827700	Os05g0495250	Os02g0167600	Os03g0123100	Os01g0948600	Os02g0161900
		Os03g0837300	Os05g0513400	Os02g0168700	Os03g0129100	Os01g0949060	Os02g0162500
		Os03g0838900	Os05g0519000	Os02g0170000	Os03g0132200	Os01g0949700	Os02g0162700
		Os03g0841900	Os05g0522600	Os02g0170900	Os03g0132800	Os01g0949750	Os02g0165100
		Os03g0843200	Os05g0525900	Os02g0175000	Os03g0136500	Os01g0951200	Os02g0166501
		Os03g0844900	Os05g0526700	Os02g0175400	Os03g0136900	Os01g0952000	Os02g0166600
		Os03g0850200	Os05g0529200	Os02g0175950	Os03g0137300	Os01g0952100	Os02g0166950
		Os03g0850400	Os05g0530400	Os02g0176000	Os03g0137350	Os01g0952700	Os02g0168100
		Os03g0851200	Os05g0539600	Os02g0178000	Os03g0137400	Os01g0953500	Os02g0168200
		Os03g0851700	Os05g0539800	Os02g0178100	Os03g0138600	Os01g0955000	Os02g0168500
		Os03g0855700	Os05g0542800	Os02g0179100	Os03g0138700	Os01g0958100	Os02g0170200
		Os03g0856700	Os05g0542900	Os02g0184300	Os03g0144100	Os01g0958900	Os02g0170500
		Os03g0857400	Os05g0549800	Os02g0186400	Os03g0144150	Os01g0959600	Os02g0173000
		Os03g0857900	Os05g0550000	Os02g0186900	Os03g0144200	Os01g0959900	Os02g0173200
		Os03g0858700	Os05g0554000	Os02g0187300	Os03g0145900	Os01g0960300	Os02g0173650
		Os03g0858800	Os05g0565900	Os02g0188000	Os03g0146100	Os01g0960400	Os02g0173800
		Os03g0861700	Os05g0569300	Os02g0189000	Os03g0146200	Os01g0961300	Os02g0175600
		Os04g0104900	Os05g0571200	Os02g0190600	Os03g0148700	Os01g0963600	Os02g0176000
		Os04g0106500	Os05g0574300	Os02g0192300	Os03g0150600	Os01g0965400	Os02g0178400
		Os04g0119500	Os05g0575000	Os02g0192700	Os03g0151700	Os01g0966200	Os02g0180000
		Os04g0120100	Os05g0576500	Os02g0193200	Os03g0153500	Os01g0966300	Os02g0180700
		Os04g0165700	Os05g0584900	Os02g0193425	Os03g0158500	Os01g0967900	Os02g0180800
		Os04g0171800	Os05g0589200	Os02g0194700	Os03g0159800	Os01g0969000	Os02g0181200
		Os04g0200700	Os05g0591900	Os02g0195000	Os03g0160000	Os01g0970900	Os02g0181300
		Os04g0201800	Os06g0103300	Os02g0197125	Os03g0160100	Os01g0971100	Os02g0182900
		Os04g0219550	Os06g0111500	Os02g0197200	Os03g0161500	Os01g0971600	Os02g0187700
		Os04g0219600	Os06g0125132	Os02g0197600	Os03g0162000	Os01g0971700	Os02g0188000
		Os04g0219800	Os06g0125200	Os02g0197700	Os03g0167000	Os01g0971800	Os02g0189500
		Os04g0220400	Os06g0127000	Os02g0198000	Os03g0167200	Os01g0971900	Os02g0191300
		Os04g0228300	Os06g0133300	Os02g0199600	Os03g0167500	Os01g0973400	Os02g0191500
		Os04g0234600	Os06g0145600	Os02g0199666	Os03g0168000	Os01g0974100	Os02g0191600
		Os04g0244800	Os06g0146800	Os02g0202900	Os03g0168200	Os01g0974200	Os02g0191800
		Os04g0249600	Os06g0146900	Os02g0203000	Os03g0168300	Os01g0975900	Os02g0193800
		Os04g0259200	Os06g0147200	Os02g0204700	Os03g0168900	Os01g0977400	Os02g0194000
		Os04g0269600	Os06g0147250	Os02g0206700	Os03g0170900	Os01g0978100	Os02g0196100
		Os04g0282400	Os06g0150400	Os02g0208500	Os03g0171900	Os01g0978400	Os02g0196600
		Os04g0295400	Os06g0152400	Os02g0211000	Os03g0172100	Os01g0978500	Os02g0199200
		Os04g0296700	Os06g0158000	Os02g0216300	Os03g0174900	Os02g0100600	Os02g0199500
		Os04g0298200	Os06g0159400	Os02g0219800	Os03g0175800	Os02g0101500	Os02g0200000
		Os04g0304200	Os06g0162800	Os02g0220400	Os03g0178300	Os02g0101600	Os02g0201800
		Os04g0304250	Os06g0168500	Os02g0221400	Os03g0180100	Os02g0102200	Os02g0203300
		Os04g0306750	Os06g0172800	Os02g0223700	Os03g0182800	Os02g0102300	Os02g0208900
		Os04g0337000	Os06g0181800	Os02g0225000	Os03g0183000	Os02g0102850	Os02g0209100
		Os04g0338000	Os06g0192800	Os02g0226000	Os03g0183100	Os02g0103800	Os02g0209300
		Os04g0349700	Os06g0195800	Os02g0226200	Os03g0184100	Os02g0106300	Os02g0210800
		Os04g0372750	Os06g0196500	Os02g0228300	Os03g0185000	Os02g0106900	Os02g0211000
		Os04g0372775	Os06g0206200	Os02g0229900	Os03g0187100	Os02g0108800	Os02g0215200
		Os04g0379700	Os06g0206300	Os02g0232000	Os03g0187200	Os02g0109900	Os02g0215700
		Os04g0385900	Os06g0218900	Os02g0234500	Os03g0187350	Os02g0110000	Os02g0216500
		Os04g0387900	Os06g0224200	Os02g0241200	Os03g0187800	Os02g0110600	Os02g0217600
		Os04g0391900	Os06g0235500	Os02g0243300	Os03g0188400	Os02g0115600	Os02g0218200
		Os04g0403500	Os06g0238900	Os02g0247800	Os03g0190000	Os02g0115700	Os02g0218700
		Os04g0403900	Os06g0243900	Os02g0254600	Os03g0190500	Os02g0116800	Os02g0220500
		Os04g0409200	Os06g0244000	Os02g0255700	Os03g0191400	Os02g0117100	Os02g0220700
		Os04g0412300	Os06g0249350	Os02g0255801	Os03g0194900	Os02g0117600	Os02g0221100
		Os04g0412500	Os06g0253350	Os02g0257300	Os03g0200200	Os02g0118000	Os02g0221600
		Os04g0414700	Os06g0255100	Os02g0257400	Os03g0200700	Os02g0118400	Os02g0224100
		Os04g0415600	Os06g0258900	Os02g0258000	Os03g0201000	Os02g0120000	Os02g0224300
		Os04g0419550	Os06g0259901	Os02g0259600	Os03g0205000	Os02g0120300	Os02g0224400
		Os04g0419600	Os06g0260000	Os02g0266300	Os03g0205800	Os02g0120500	Os02g0226300
		Os04g0422000	Os06g0272800	Os02g0273700	Os03g0207400	Os02g0121000	Os02g0227100
		Os04g0423400	Os06g0273200	Os02g0274900	Os03g0208500	Os02g0121300	Os02g0227200
		Os04g0423600	Os06g0282000	Os02g0276400	Os03g0212800	Os02g0121500	Os02g0228600
		Os04g0430200	Os06g0283400	Os02g0276500	Os03g0213600	Os02g0122400	Os02g0229000
		Os04g0435700	Os06g0298200	Os02g0281000	Os03g0215000	Os02g0122500	Os02g0229800
		Os04g0439400	Os06g0306300	Os02g0285800	Os03g0216300	Os02g0122900	Os02g0230100
		Os04g0442000	Os06g0323100	Os02g0285900	Os03g0217000	Os02g0123100	Os02g0230200
		Os04g0442200	Os06g0324000	Os02g0287700	Os03g0220700	Os02g0125700	Os02g0231700
		Os04g0442300	Os06g0335900	Os02g0314300	Os03g0225900	Os02g0126500	Os02g0232400
		Os04g0444800	Os06g0335950	Os02g0315600	Os03g0227800	Os02g0128000	Os02g0232900
		Os04g0445200	Os06g0335975	Os02g0318450	Os03g0231400	Os02g0129300	Os02g0233200
		Os04g0448600	Os06g0336001	Os02g0318500	Os03g0231600	Os02g0129800	Os02g0234300
		Os04g0448900	Os06g0356800	Os02g0318600	Os03g0233000	Os02g0129900	Os02g0235000
		Os04g0450100	Os06g0474800	Os02g0320300	Os03g0233900	Os02g0130000	Os02g0240100
		Os04g0456700	Os06g0499100	Os02g0321000	Os03g0240900	Os02g0132100	Os02g0241100
		Os04g0457000	Os06g0501900	Os02g0323600	Os03g0241200	Os02g0132200	Os02g0242900
		Os04g0457200	Os06g0504900	Os02g0326700	Os03g0241600	Os02g0135900	Os02g0244600
		Os04g0459500	Os06g0521500	Os02g0328300	Os03g0243100	Os02g0137200	Os02g0245000
		Os04g0459900	Os06g0530600	Os02g0436400	Os03g0243600	Os02g0137600	Os02g0249700
		Os04g0461600	Os06g0534900	Os02g0445300	Os03g0244200	Os02g0139000	Os02g0255200
		Os04g0462300	Os06g0542300	Os02g0453100	Os03g0244700	Os02g0139200	Os02g0255500
		Os04g0462400	Os06g0547400	Os02g0460200	Os03g0247300	Os02g0139400	Os02g0260200
		Os04g0464800	Os06g0549700	Os02g0462300	Os03g0247900	Os02g0140200	Os02g0260700
		Os04g0465500	Os06g0549900	Os02g0462401	Os03g0251700	Os02g0140500	Os02g0261000
		Os04g0470700	Os06g0551800	Os02g0465900	Os03g0252800	Os02g0140800	Os02g0261100
		Os04g0475200	Os06g0557100	Os02g0475400	Os03g0255100	Os02g0142450	Os02g0264700
		Os04g0477000	Os06g0558900	Os02g0483500	Os03g0255500	Os02g0143100	Os02g0266800
		Os04g0477500	Os06g0559400	Os02g0483800	Os03g0255900	Os02g0148000	Os02g0269200
		Os04g0481300	Os06g0561000	Os02g0484200	Os03g0257600	Os02g0148700	Os02g0271000
		Os04g0482900	Os06g0573500	Os02g0498300	Os03g0262400	Os02g0149900	Os02g0272600
		Os04g0490800	Os06g0586000	Os02g0498666	Os03g0265300	Os02g0152900	Os02g0273000
		Os04g0490866	Os06g0586150	Os02g0498700	Os03g0265800	Os02g0153700	Os02g0273050
		Os04g0491700	Os06g0587100	Os02g0499000	Os03g0265900	Os02g0156200	Os02g0273100
		Os04g0493000	Os06g0593100	Os02g0503100	Os03g0266300	Os02g0156633	Os02g0274000
		Os04g0495800	Os06g0623600	Os02g0503900	Os03g0268200	Os02g0157100	Os02g0274100
		Os04g0501800	Os06g0637400	Os02g0504000	Os03g0270200	Os02g0157200	Os02g0275200
		Os04g0506000	Os06g0643900	Os02g0506600	Os03g0270700	Os02g0157700	Os02g0279800
		Os04g0507000	Os06g0651000	Os02g0510600	Os03g0275300	Os02g0159700	Os02g0280100
		Os04g0507100	Os06g0651900	Os02g0515000	Os03g0275500	Os02g0160400	Os02g0284600
		Os04g0523000	Os06g0660800	Os02g0515100	Os03g0277500	Os02g0160500	Os02g0286850
		Os04g0528300	Os06g0661766	Os02g0519700	Os03g0277600	Os02g0162600	Os02g0286891
		Os04g0529500	Os06g0661900	Os02g0526000	Os03g0277700	Os02g0164600	Os02g0288000
		Os04g0530600	Os06g0670300	Os02g0526700	Os03g0278300	Os02g0167100	Os02g0293500
		Os04g0533500	Os06g0684900	Os02g0528900	Os03g0278800	Os02g0167200	Os02g0301000
		Os04g0534000	Os06g0698200	Os02g0529400	Os03g0279600	Os02g0167600	Os02g0305700
		Os04g0534600	Os06g0698802	Os02g0529700	Os03g0280400	Os02g0168700	Os02g0313700
		Os04g0537100	Os06g0698822	Os02g0529900	Os03g0285800	Os02g0169000	Os02g0314600
		Os04g0538100	Os06g0700300	Os02g0531200	Os03g0285900	Os02g0169900	Os02g0316200
		Os04g0538166	Os06g0706400	Os02g0532800	Os03g0287400	Os02g0170000	Os02g0317300
		Os04g0539000	Os06g0714800	Os02g0532900	Os03g0288000	Os02g0170100	Os02g0317500
		Os04g0541700	Os06g0716700	Os02g0533000	Os03g0288400	Os02g0172850	Os02g0318100
		Os04g0542000	Os06g0725000	Os02g0536500	Os03g0289800	Os02g0173100	Os02g0321900
		Os04g0551700	Os06g0726100	Os02g0537700	Os03g0291500	Os02g0173700	Os02g0324300
		Os04g0555300	Os06g0726200	Os02g0539100	Os03g0293850	Os02g0174300	Os02g0324700
		Os04g0555900	Os06g0727200	Os02g0553200	Os03g0293900	Os02g0174500	Os02g0326500
		Os04g0556550	Os06g0731400	Os02g0554100	Os03g0300400	Os02g0175000	Os02g0326600
		Os04g0557000	Os07g0104500	Os02g0554800	Os03g0300600	Os02g0176300	Os02g0327500
		Os04g0559700	Os07g0106200	Os02g0555700	Os03g0302000	Os02g0177700	Os02g0332450
		Os04g0561500	Os07g0122200	Os02g0556400	Os03g0302200	Os02g0178000	Os02g0332700
		Os04g0573000	Os07g0123800	Os02g0556800	Os03g0305100	Os02g0178100	Os02g0332800
		Os04g0578400	Os07g0124900	Os02g0556900	Os03g0305400	Os02g0178800	Os02g0435000
		Os04g0578600	Os07g0130100	Os02g0557800	Os03g0306200	Os02g0179100	Os02g0454500
		Os04g0583700	Os07g0130200	Os02g0558100	Os03g0309000	Os02g0184300	Os02g0455400
		Os04g0583800	Os07g0134600	Os02g0561500	Os03g0310400	Os02g0185200	Os02g0456000
		Os04g0585200	Os07g0143600	Os02g0562700	Os03g0314500	Os02g0186400	Os02g0461900
		Os04g0588500	Os07g0162600	Os02g0564200	Os03g0318600	Os02g0186800	Os02g0466400
		Os04g0591000	Os07g0169600	Os02g0564300	Os03g0320100	Os02g0186900	Os02g0467400
		Os04g0592400	Os07g0170100	Os02g0564400	Os03g0320600	Os02g0187100	Os02g0468400
		Os04g0602100	Os07g0175600	Os02g0565300	Os03g0321500	Os02g0187300	Os02g0469300
		Os04g0602400	Os07g0179700	Os02g0566300	Os03g0322200	Os02g0190300	Os02g0471300
		Os04g0603100	Os07g0187200	Os02g0567100	Os03g0326000	Os02g0190600	Os02g0471500
		Os04g0604250	Os07g0187900	Os02g0568200	Os03g0326200	Os02g0192500	Os02g0480900
		Os04g0605500	Os07g0192000	Os02g0569900	Os03g0326300	Os02g0192700	Os02g0481700
		Os04g0607000	Os07g0195300	Os02g0571100	Os03g0327800	Os02g0194700	Os02g0482200
		Os04g0607500	Os07g0204100	Os02g0572400	Os03g0333200	Os02g0195000	Os02g0482400
		Os04g0612301	Os07g0213500	Os02g0573200	Os03g0334100	Os02g0197125	Os02g0483500
		Os04g0612500	Os07g0220466	Os02g0575500	Os03g0336200	Os02g0197600	Os02g0484900
		Os04g0615000	Os07g0237700	Os02g0580300	Os03g0336700	Os02g0197700	Os02g0491400
		Os04g0623800	Os07g0242050	Os02g0580900	Os03g0339900	Os02g0198000	Os02g0494400
		Os04g0624600	Os07g0244900	Os02g0581100	Os03g0340500	Os02g0199600	Os02g0498100
		Os04g0629600	Os07g0245100	Os02g0581900	Os03g0340700	Os02g0199800	Os02g0503400
		Os04g0630400	Os07g0245200	Os02g0588600	Os03g0344100	Os02g0202250	Os02g0505400
		Os04g0630500	Os07g0246200	Os02g0588700	Os03g0344300	Os02g0202300	Os02g0506500
		Os04g0638100	Os07g0262800	Os02g0589000	Os03g0348900	Os02g0202900	Os02g0506600
		Os04g0638300	Os07g0271000	Os02g0589400	Os03g0351400	Os02g0203000	Os02g0510300
		Os04g0638700	Os07g0416700	Os02g0590400	Os03g0356414	Os02g0203500	Os02g0511800
		Os04g0639300	Os07g0432201	Os02g0591900	Os03g0356526	Os02g0206100	Os02g0513000
		Os04g0640500	Os07g0436100	Os02g0592833	Os03g0363400	Os02g0206700	Os02g0514150
		Os04g0644600	Os07g0436350	Os02g0593500	Os03g0363800	Os02g0208500	Os02g0514326
		Os04g0645100	Os07g0440900	Os02g0594651	Os03g0366000	Os02g0211350	Os02g0518100
		Os04g0650700	Os07g0442900	Os02g0594900	Os03g0366900	Os02g0211800	Os02g0518600
		Os04g0657300	Os07g0499800	Os02g0595100	Os03g0367000	Os02g0212300	Os02g0520100
		Os04g0657900	Os07g0511400	Os02g0595200	Os03g0369800	Os02g0212500	Os02g0520750
		Os04g0658300	Os07g0522500	Os02g0595700	Os03g0370000	Os02g0212900	Os02g0521100
		Os04g0659100	Os07g0526600	Os02g0596000	Os03g0370900	Os02g0219800	Os02g0521300
		Os04g0662700	Os07g0529000	Os02g0599400	Os03g0372600	Os02g0220400	Os02g0523500
		Os04g0665600	Os07g0530700	Os02g0600200	Os03g0376900	Os02g0221900	Os02g0523650
		Os04g0666900	Os07g0537600	Os02g0603000	Os03g0395600	Os02g0222100	Os02g0523800
		Os04g0668800	Os07g0537701	Os02g0605900	Os03g0395900	Os02g0222500	Os02g0525100
		Os04g0676100	Os07g0537900	Os02g0606200	Os03g0398600	Os02g0223700	Os02g0525400
		Os04g0676400	Os07g0538000	Os02g0606900	Os03g0400800	Os02g0225000	Os02g0525600
		Os04g0687800	Os07g0538300	Os02g0608000	Os03g0401200	Os02g0226000	Os02g0526400
		Os04g0692600	Os07g0538350	Os02g0608550	Os03g0401951	Os02g0229900	Os02g0527200
		Os04g0693400	Os07g0538400	Os02g0608600	Os03g0402000	Os02g0234450	Os02g0527600
		Os05g0103200	Os07g0538700	Os02g0608900	Os03g0405200	Os02g0234500	Os02g0527900
		Os05g0103400	Os07g0539100	Os02g0610500	Os03g0407000	Os02g0235101	Os02g0528000
		Os05g0105050	Os07g0539700	Os02g0610800	Os03g0407050	Os02g0238500	Os02g0530300
		Os05g0105600	Os07g0539900	Os02g0614500	Os03g0407900	Os02g0240300	Os02g0532300
		Os05g0105800	Os07g0541000	Os02g0617600	Os03g0409100	Os02g0241200	Os02g0532401
		Os05g0110300	Os07g0541800	Os02g0617900	Os03g0411300	Os02g0245800	Os02g0532500
		Os05g0111200	Os07g0542400	Os02g0619600	Os03g0416500	Os02g0247000	Os02g0532800
		Os05g0113400	Os07g0542600	Os02g0621600	Os03g0418600	Os02g0247200	Os02g0533700
		Os05g0116100	Os07g0550500	Os02g0625300	Os03g0422800	Os02g0255700	Os02g0533800
		Os05g0127500	Os07g0550600	Os02g0628600	Os03g0428000	Os02g0255801	Os02g0533900
		Os05g0129800	Os07g0551400	Os02g0629200	Os03g0429800	Os02g0256200	Os02g0535901
		Os05g0131100	Os07g0561800	Os02g0632700	Os03g0432200	Os02g0257300	Os02g0537900
		Os05g0137200	Os07g0568700	Os02g0633300	Os03g0435300	Os02g0257400	Os02g0539100
		Os05g0137800	Os07g0569800	Os02g0634700	Os03g0437200	Os02g0259600	Os02g0539200
		Os05g0148600	Os07g0572000	Os02g0638300	Os03g0445700	Os02g0266300	Os02g0539500
		Os05g0148700	Os07g0573200	Os02g0639000	Os03g0448600	Os02g0266500	Os02g0540400
		Os05g0148800	Os07g0575900	Os02g0640800	Os03g0554900	Os02g0266900	Os02g0540700
		Os05g0149000	Os07g0584100	Os02g0642200	Os03g0558400	Os02g0267000	Os02g0541300
		Os05g0149500	Os07g0585700	Os02g0642600	Os03g0558700	Os02g0270100	Os02g0541325
		Os05g0150800	Os07g0585900	Os02g0642700	Os03g0564200	Os02g0271900	Os02g0541500
		Os05g0155200	Os07g0587300	Os02g0643000	Os03g0565300	Os02g0273800	Os02g0543000
		Os05g0161200	Os07g0597200	Os02g0643500	Os03g0565600	Os02g0273900	Os02g0546400
		Os05g0161500	Os07g0601100	Os02g0643800	Os03g0570100	Os02g0276400	Os02g0548700
		Os05g0164100	Os07g0603600	Os02g0644500	Os03g0573750	Os02g0276500	Os02g0550600
		Os05g0164200	Os07g0605800	Os02g0649300	Os03g0576200	Os02g0276900	Os02g0551700
		Os05g0170800	Os07g0613000	Os02g0649400	Os03g0578300	Os02g0277700	Os02g0554900
		Os05g0186000	Os07g0617000	Os02g0651300	Os03g0582200	Os02g0278400	Os02g0555000
		Os05g0190000	Os07g0618700	Os02g0651900	Os03g0583700	Os02g0280400	Os02g0555300
		Os05g0195700	Os07g0621600	Os02g0652000	Os03g0586400	Os02g0280700	Os02g0556600
		Os05g0200340	Os07g0625400	Os02g0652600	Os03g0586500	Os02g0281000	Os02g0558300
		Os05g0202300	Os07g0631200	Os02g0653000	Os03g0599000	Os02g0282500	Os02g0562300
		Os05g0202800	Os07g0638100	Os02g0653900	Os03g0602300	Os02g0282600	Os02g0562400
		Os05g0204600	Os07g0638400	Os02g0655800	Os03g0609800	Os02g0285800	Os02g0562600
		Os05g0214300	Os07g0654700	Os02g0656600	Os03g0616400	Os02g0285900	Os02g0564000
		Os05g0217700	Os07g0656200	Os02g0658400	Os03g0617101	Os02g0286933	Os02g0566800
		Os05g0220500	Os07g0657300	Os02g0662700	Os03g0620800	Os02g0287700	Os02g0567800
		Os05g0222200	Os07g0660100	Os02g0663100	Os03g0622500	Os02g0290500	Os02g0567900
		Os05g0226300	Os07g0663800	Os02g0664000	Os03g0624300	Os02g0296800	Os02g0569000
		Os05g0228400	Os07g0664600	Os02g0665250	Os03g0638400	Os02g0298900	Os02g0570400
		Os05g0230700	Os07g0673801	Os02g0666200	Os03g0643300	Os02g0299300	Os02g0572900
		Os05g0232200	Os07g0677600	Os02g0666250	Os03g0643433	Os02g0301100	Os02g0574500
		Os05g0241200	Os07g0680000	Os02g0668100	Os03g0648400	Os02g0301400	Os02g0575900
		Os05g0244500	Os07g0683200	Os02g0669000	Os03g0650850	Os02g0302500	Os02g0578800
		Os05g0275000	Os07g0684100	Os02g0669100	Os03g0654600	Os02g0302700	Os02g0579800
		Os05g0291700	Os07g0686300	Os02g0669900	Os03g0654700	Os02g0303500	Os02g0580100
		Os05g0292800	Os07g0686800	Os02g0670400	Os03g0656800	Os02g0307800	Os02g0582600
		Os05g0295200	Os07g0688200	Os02g0670500	Os03g0663100	Os02g0312800	Os02g0582900
		Os05g0304600	Os07g0695800	Os02g0671200	Os03g0663400	Os02g0313450	Os02g0583900
		Os05g0311500	Os08g0104700	Os02g0671300	Os03g0664800	Os02g0313500	Os02g0586900
		Os05g0320300	Os08g0105100	Os02g0671400	Os03g0669300	Os02g0314300	Os02g0588700
		Os05g0332300	Os08g0112300	Os02g0672200	Os03g0670700	Os02g0318450	Os02g0591700
		Os05g0348100	Os08g0127100	Os02g0672700	Os03g0674900	Os02g0318500	Os02g0592000
		Os05g0349700	Os08g0130000	Os02g0673500	Os03g0676400	Os02g0320100	Os02g0592400
		Os05g0358400	Os08g0138700	Os02g0675700	Os03g0679700	Os02g0320300	Os02g0593400
		Os05g0358500	Os08g0139000	Os02g0675800	Os03g0680300	Os02g0321000	Os02g0593600
		Os05g0365000	Os08g0139100	Os02g0677600	Os03g0689900	Os02g0321500	Os02g0595400
		Os05g0365600	Os08g0140300	Os02g0678200	Os03g0690000	Os02g0322500	Os02g0595500
		Os05g0369900	Os08g0141400	Os02g0678400	Os03g0691800	Os02g0323000	Os02g0595800
		Os05g0383200	Os08g0148600	Os02g0679200	Os03g0700450	Os02g0326000	Os02g0595900
		Os05g0387200	Os08g0168000	Os02g0680600	Os03g0700700	Os02g0326200	Os02g0600400
		Os05g0388600	Os08g0174100	Os02g0680700	Os03g0701100	Os02g0326700	Os02g0601100
		Os05g0390100	Os08g0189600	Os02g0681000	Os03g0701200	Os02g0328300	Os02g0602100
		Os05g0390300	Os08g0189850	Os02g0681200	Os03g0701300	Os02g0330601	Os02g0602900
		Os05g0390800	Os08g0189900	Os02g0683800	Os03g0703000	Os02g0435600	Os02g0603600
		Os05g0391200	Os08g0190100	Os02g0683900	Os03g0703200	Os02g0437300	Os02g0603700
		Os05g0397300	Os08g0191100	Os02g0685200	Os03g0706900	Os02g0437901	Os02g0605900
		Os05g0401100	Os08g0191150	Os02g0687500	Os03g0708100	Os02g0439200	Os02g0606200
		Os05g0401200	Os08g0203100	Os02g0687900	Os03g0709000	Os02g0445200	Os02g0606800
		Os05g0404200	Os08g0203150	Os02g0689900	Os03g0713000	Os02g0448400	Os02g0608200
		Os05g0404400	Os08g0203201	Os02g0693500	Os03g0721200	Os02g0451900	Os02g0609000
		Os05g0406000	Os08g0206400	Os02g0694800	Os03g0724700	Os02g0456500	Os02g0609400
		Os05g0408900	Os08g0207800	Os02g0696700	Os03g0727600	Os02g0459600	Os02g0610500
		Os05g0409500	Os08g0225050	Os02g0696900	Os03g0734300	Os02g0460200	Os02g0610600
		Os05g0411200	Os08g0230600	Os02g0697400	Os03g0735300	Os02g0462300	Os02g0610700
		Os05g0419200	Os08g0231400	Os02g0697500	Os03g0741100	Os02g0462401	Os02g0611200
		Os05g0419500	Os08g0256000	Os02g0697550	Os03g0743500	Os02g0465500	Os02g0611800
		Os05g0428700	Os08g0260600	Os02g0697800	Os03g0745550	Os02g0470000	Os02g0612100
		Os05g0430400	Os08g0261100	Os02g0698000	Os03g0746600	Os02g0475400	Os02g0612700
		Os05g0449900	Os08g0273000	Os02g0700400	Os03g0748000	Os02g0477100	Os02g0612800
		Os05g0459600	Os08g0275200	Os02g0701600	Os03g0748200	Os02g0480200	Os02g0613000
		Os05g0460000	Os08g0276000	Os02g0702000	Os03g0748300	Os02g0489500	Os02g0614200
		Os05g0460600	Os08g0278900	Os02g0703900	Os03g0748400	Os02g0490000	Os02g0614732
		Os05g0461600	Os08g0315200	Os02g0704000	Os03g0748900	Os02g0494600	Os02g0616600
		Os05g0463300	Os08g0326000	Os02g0704300	Os03g0749300	Os02g0496500	Os02g0621300
		Os05g0475700	Os08g0331000	Os02g0704900	Os03g0749401	Os02g0497500	Os02g0621400
		Os05g0480000	Os08g0331800	Os02g0705100	Os03g0752000	Os02g0497600	Os02g0624300
		Os05g0488600	Os08g0335200	Os02g0706600	Os03g0752100	Os02g0498300	Os02g0625000
		Os05g0489200	Os08g0374600	Os02g0707100	Os03g0755700	Os02g0498600	Os02g0628800
		Os05g0490900	Os08g0374701	Os02g0707200	Os03g0758900	Os02g0503100	Os02g0629000
		Os05g0496200	Os08g0378000	Os02g0709200	Os03g0760000	Os02g0503900	Os02g0631000
		Os05g0497675	Os08g0384500	Os02g0715300	Os03g0760800	Os02g0504000	Os02g0634900
		Os05g0500200	Os08g0387050	Os02g0716500	Os03g0762400	Os02g0504200	Os02g0635200
		Os05g0500400	Os08g0391000	Os02g0716600	Os03g0762500	Os02g0507400	Os02g0636600
		Os05g0503300	Os08g0404300	Os02g0721700	Os03g0764300	Os02g0508100	Os02g0636700
		Os05g0508400	Os08g0423500	Os02g0724500	Os03g0765100	Os02g0510600	Os02g0637200
		Os05g0508900	Os08g0423600	Os02g0725000	Os03g0765400	Os02g0511901	Os02g0638400
		Os05g0511700	Os08g0423850	Os02g0725200	Os03g0767800	Os02g0515000	Os02g0639300
		Os05g0512200	Os08g0424200	Os02g0726500	Os03g0767900	Os02g0515100	Os02g0640500
		Os05g0513100	Os08g0435800	Os02g0726600	Os03g0769700	Os02g0515200	Os02g0643000
		Os05g0518600	Os08g0445700	Os02g0727300	Os03g0769800	Os02g0517900	Os02g0643800
		Os05g0519300	Os08g0448100	Os02g0727700	Os03g0770800	Os02g0518500	Os02g0644000
		Os05g0531000	Os08g0458200	Os02g0728100	Os03g0773300	Os02g0518800	Os02g0644100
		Os05g0533500	Os08g0470200	Os02g0729400	Os03g0775300	Os02g0525900	Os02g0645000
		Os05g0534100	Os08g0473900	Os02g0729500	Os03g0775500	Os02g0526000	Os02g0645600
		Os05g0534400	Os08g0482300	Os02g0731400	Os03g0776400	Os02g0526600	Os02g0648300
		Os05g0541000	Os08g0482600	Os02g0731600	Os03g0777500	Os02g0526700	Os02g0649300
		Os05g0546300	Os08g0483100	Os02g0734300	Os03g0777600	Os02g0527100	Os02g0651500
		Os05g0548900	Os08g0484200	Os02g0735200	Os03g0780500	Os02g0527300	Os02g0654100
		Os05g0555300	Os08g0485700	Os02g0735800	Os03g0781100	Os02g0528500	Os02g0654700
		Os05g0557400	Os08g0495800	Os02g0738400	Os03g0781200	Os02g0528550	Os02g0655600
		Os05g0560000	Os08g0498600	Os02g0739000	Os03g0781300	Os02g0528900	Os02g0656200
		Os05g0561600	Os08g0507100	Os02g0739400	Os03g0789800	Os02g0529900	Os02g0656500
		Os05g0561700	Os08g0508000	Os02g0739600	Os03g0790500	Os02g0530100	Os02g0667100
		Os05g0568900	Os08g0508500	Os02g0739900	Os03g0792400	Os02g0531200	Os02g0667300
		Os05g0571400	Os08g0508800	Os02g0741700	Os03g0794800	Os02g0533000	Os02g0668500
		Os05g0573700	Os08g0509100	Os02g0744000	Os03g0794900	Os02g0533200	Os02g0669366
		Os05g0574400	Os08g0514000	Os02g0744100	Os03g0795800	Os02g0533300	Os02g0670900
		Os05g0575300	Os08g0514033	Os02g0744700	Os03g0797000	Os02g0536500	Os02g0671100
		Os05g0579000	Os08g0516600	Os02g0744900	Os03g0799000	Os02g0537700	Os02g0671200
		Os05g0579300	Os08g0518800	Os02g0745100	Os03g0803500	Os02g0538400	Os02g0671300
		Os05g0579500	Os08g0518900	Os02g0747600	Os03g0806400	Os02g0539600	Os02g0671800
		Os05g0579600	Os08g0519000	Os02g0749800	Os03g0806500	Os02g0543900	Os02g0672100
		Os05g0579900	Os08g0519700	Os02g0750100	Os03g0806600	Os02g0549200	Os02g0672400
		Os05g0582300	Os08g0519750	Os02g0750400	Os03g0807000	Os02g0549401	Os02g0674700
		Os05g0582350	Os08g0520000	Os02g0751600	Os03g0808100	Os02g0553200	Os02g0676000
		Os05g0585900	Os08g0526400	Os02g0754300	Os03g0810600	Os02g0553500	Os02g0680700
		Os05g0586050	Os08g0526633	Os02g0755500	Os03g0812500	Os02g0554100	Os02g0681632
		Os05g0586200	Os08g0527900	Os02g0755600	Os03g0815100	Os02g0555100	Os02g0681700
		Os05g0586600	Os08g0536300	Os02g0759900	Os03g0816800	Os02g0555600	Os02g0682300
		Os05g0590201	Os08g0537900	Os02g0760000	Os03g0817200	Os02g0556100	Os02g0682500
		Os05g0594500	Os08g0538300	Os02g0760300	Os03g0817500	Os02g0557700	Os02g0684400
		Os05g0594700	Os08g0539200	Os02g0761700	Os03g0818100	Os02g0559300	Os02g0684500
		Os06g0101600	Os08g0545200	Os02g0762100	Os03g0819900	Os02g0561900	Os02g0685200
		Os06g0103800	Os08g0546800	Os02g0764100	Os03g0820600	Os02g0562700	Os02g0687600
		Os06g0107100	Os08g0560500	Os02g0764500	Os03g0823400	Os02g0563000	Os02g0688500
		Os06g0107700	Os08g0563500	Os02g0766000	Os03g0824100	Os02g0564300	Os02g0688800
		Os06g0108900	Os09g0120033	Os02g0766700	Os03g0824200	Os02g0564400	Os02g0689200
		Os06g0109000	Os09g0129500	Os02g0767500	Os03g0826800	Os02g0565400	Os02g0689500
		Os06g0114400	Os09g0243200	Os02g0768400	Os03g0826900	Os02g0567100	Os02g0689900
		Os06g0115300	Os09g0251800	Os02g0768600	Os03g0827500	Os02g0568200	Os02g0690000
		Os06g0116500	Os09g0255400	Os02g0770800	Os03g0828300	Os02g0571800	Os02g0690200
		Os06g0119300	Os09g0268800	Os02g0771100	Os03g0829000	Os02g0572400	Os02g0692700
		Os06g0120200	Os09g0272600	Os02g0771600	Os03g0829200	Os02g0573200	Os02g0693000
		Os06g0128000	Os09g0286600	Os02g0771700	Os03g0830200	Os02g0575200	Os02g0693200
		Os06g0129900	Os09g0287000	Os02g0772300	Os03g0832600	Os02g0575500	Os02g0695600
		Os06g0132300	Os09g0319800	Os02g0775600	Os03g0835300	Os02g0575700	Os02g0695700
		Os06g0132400	Os09g0321900	Os02g0778400	Os03g0835400	Os02g0577100	Os02g0695800
		Os06g0133200	Os09g0322000	Os02g0779300	Os03g0836200	Os02g0577300	Os02g0696500
		Os06g0133800	Os09g0323500	Os02g0781000	Os03g0842700	Os02g0577501	Os02g0696600
		Os06g0138600	Os09g0337300	Os02g0781400	Os03g0843300	Os02g0578000	Os02g0697300
		Os06g0140700	Os09g0341600	Os02g0784900	Os03g0843500	Os02g0578400	Os02g0699000
		Os06g0143100	Os09g0353200	Os02g0786900	Os03g0844700	Os02g0581100	Os02g0699600
		Os06g0143400	Os09g0357400	Os02g0788133	Os03g0848200	Os02g0581400	Os02g0701700
		Os06g0146300	Os09g0364400	Os02g0793700	Os03g0848600	Os02g0581500	Os02g0704300
		Os06g0147000	Os09g0371300	Os02g0794400	Os03g0854800	Os02g0582200	Os02g0704800
		Os06g0149100	Os09g0380000	Os02g0797500	Os03g0859800	Os02g0588300	Os02g0705400
		Os06g0151900	Os09g0380050	Os02g0798200	Os04g0103700	Os02g0588600	Os02g0707900
		Os06g0152800	Os09g0380450	Os02g0802200	Os04g0106300	Os02g0589000	Os02g0711900
		Os06g0155400	Os09g0400400	Os02g0802700	Os04g0110100	Os02g0589100	Os02g0712400
		Os06g0155500	Os09g0400500	Os02g0804400	Os04g0110300	Os02g0589400	Os02g0712500
		Os06g0155600	Os09g0403000	Os02g0804500	Os04g0111500	Os02g0590200	Os02g0712600
		Os06g0163200	Os09g0412400	Os02g0804600	Os04g0111900	Os02g0590400	Os02g0712700
		Os06g0167400	Os09g0417800	Os02g0805800	Os04g0115700	Os02g0592300	Os02g0713400
		Os06g0185900	Os09g0422000	Os02g0807100	Os04g0117900	Os02g0593500	Os02g0713700
		Os06g0185966	Os09g0431100	Os02g0808500	Os04g0119000	Os02g0594900	Os02g0713900
		Os06g0187500	Os09g0437500	Os02g0809800	Os04g0119400	Os02g0595100	Os02g0714000
		Os06g0191800	Os09g0440300	Os02g0813800	Os04g0126900	Os02g0595700	Os02g0714100
		Os06g0205600	Os09g0440700	Os02g0814000	Os04g0127200	Os02g0596000	Os02g0717300
		Os06g0206000	Os09g0444900	Os02g0814400	Os04g0132300	Os02g0598400	Os02g0717500
		Os06g0206900	Os09g0446350	Os02g0814700	Os04g0142400	Os02g0598500	Os02g0718900
		Os06g0214800	Os09g0447300	Os02g0814800	Os04g0164300	Os02g0599151	Os02g0720300
		Os06g0216700	Os09g0468150	Os02g0815200	Os04g0168400	Os02g0601700	Os02g0720450
		Os06g0217600	Os09g0471600	Os02g0815300	Os04g0178300	Os02g0602300	Os02g0720500
		Os06g0231600	Os09g0475500	Os02g0815400	Os04g0179100	Os02g0602400	Os02g0720600
		Os06g0236300	Os09g0489200	Os02g0815500	Os04g0179200	Os02g0606900	Os02g0722700
		Os06g0245800	Os09g0491740	Os02g0815700	Os04g0179700	Os02g0608900	Os02g0723400
		Os06g0254300	Os09g0491772	Os02g0816100	Os04g0182800	Os02g0609500	Os02g0724300
		Os06g0255400	Os09g0502350	Os02g0816200	Os04g0183100	Os02g0610800	Os02g0724500
		Os06g0256800	Os09g0502500	Os02g0816300	Os04g0192350	Os02g0615800	Os02g0725300
		Os06g0263801	Os09g0509500	Os02g0816600	Os04g0194500	Os02g0617200	Os02g0730000
		Os06g0264800	Os09g0512800	Os02g0817900	Os04g0217600	Os02g0617600	Os02g0731300
		Os06g0287700	Os09g0513100	Os02g0820400	Os04g0223500	Os02g0617700	Os02g0731400
		Os06g0294000	Os09g0532000	Os02g0822100	Os04g0224900	Os02g0618100	Os02g0731500
		Os06g0294950	Os09g0536700	Os02g0822500	Os04g0226800	Os02g0618200	Os02g0733400
		Os06g0303600	Os09g0538600	Os02g0822600	Os04g0268700	Os02g0620200	Os02g0733500
		Os06g0316300	Os09g0545300	Os02g0823100	Os04g0286300	Os02g0620800	Os02g0734300
		Os06g0320500	Os09g0551400	Os02g0823900	Os04g0291900	Os02g0621600	Os02g0735900
		Os06g0329200	Os09g0554200	Os02g0827100	Os04g0306800	Os02g0623500	Os02g0736400
		Os06g0332800	Os09g0554300	Os02g0827400	Os04g0316200	Os02g0623932	Os02g0736500
		Os06g0340200	Os09g0569780	Os02g0828500	Os04g0322100	Os02g0624100	Os02g0736900
		Os06g0345200	Os10g0107866	Os02g0829600	Os04g0330301	Os02g0625100	Os02g0737200
		Os06g0348800	Os10g0109300	Os02g0829850	Os04g0330900	Os02g0625300	Os02g0738200
		Os06g0360300	Os10g0126500	Os02g0833400	Os04g0340300	Os02g0625900	Os02g0740400
		Os06g0472000	Os10g0127900	Os02g0834300	Os04g0349300	Os02g0629200	Os02g0740600
		Os06g0473000	Os10g0137300	Os02g0834700	Os04g0362375	Os02g0632900	Os02g0740700
		Os06g0477400	Os10g0142100	Os03g0100030	Os04g0370100	Os02g0633100	Os02g0741700
		Os06g0483500	Os10g0147200	Os03g0100040	Os04g0378400	Os02g0633300	Os02g0742700
		Os06g0503400	Os10g0178500	Os03g0100100	Os04g0380000	Os02g0635000	Os02g0743200
		Os06g0523300	Os10g0326800	Os03g0100200	Os04g0380300	Os02g0635600	Os02g0745400
		Os06g0528600	Os10g0329400	Os03g0101200	Os04g0381000	Os02g0636300	Os02g0745600
		Os06g0543400	Os10g0360100	Os03g0103200	Os04g0382300	Os02g0638300	Os02g0748300
		Os06g0544100	Os10g0361000	Os03g0106000	Os04g0385600	Os02g0638650	Os02g0749300
		Os06g0554200	Os10g0370500	Os03g0109300	Os04g0390100	Os02g0640800	Os02g0749400
		Os06g0554600	Os10g0379854	Os03g0109700	Os04g0393300	Os02g0642300	Os02g0749450
		Os06g0564500	Os10g0389000	Os03g0109800	Os04g0398000	Os02g0642600	Os02g0753300
		Os06g0571800	Os10g0389500	Os03g0110900	Os04g0405100	Os02g0643500	Os02g0753700
		Os06g0581300	Os10g0392400	Os03g0111200	Os04g0414900	Os02g0643800	Os02g0753800
		Os06g0590301	Os10g0409400	Os03g0113000	Os04g0415000	Os02g0644600	Os02g0754000
		Os06g0597900	Os10g0416100	Os03g0115300	Os04g0415100	Os02g0646500	Os02g0754800
		Os06g0600700	Os10g0419400	Os03g0115500	Os04g0418500	Os02g0647900	Os02g0755400
		Os06g0601100	Os10g0438300	Os03g0116300	Os04g0428300	Os02g0648000	Os02g0755600
		Os06g0604300	Os10g0440500	Os03g0116900	Os04g0430600	Os02g0651300	Os02g0755900
		Os06g0607100	Os10g0450900	Os03g0117100	Os04g0432000	Os02g0651900	Os02g0756100
		Os06g0608700	Os10g0462900	Os03g0117300	Os04g0432500	Os02g0652000	Os02g0758000
		Os06g0611900	Os10g0463800	Os03g0117800	Os04g0433200	Os02g0652600	Os02g0758200
		Os06g0647100	Os10g0465700	Os03g0118200	Os04g0436400	Os02g0653300	Os02g0759400
		Os06g0651200	Os10g0468500	Os03g0118600	Os04g0436800	Os02g0655800	Os02g0759800
		Os06g0652300	Os10g0469600	Os03g0118800	Os04g0437600	Os02g0661800	Os02g0760500
		Os06g0654400	Os10g0469700	Os03g0120900	Os04g0443500	Os02g0661900	Os02g0761500
		Os06g0654900	Os10g0470700	Os03g0121700	Os04g0443900	Os02g0663300	Os02g0763200
		Os06g0655100	Os10g0481000	Os03g0121901	Os04g0444300	Os02g0663800	Os02g0763900
		Os06g0658900	Os10g0482900	Os03g0122200	Os04g0450600	Os02g0663900	Os02g0766600
		Os06g0661200	Os10g0490100	Os03g0122600	Os04g0451200	Os02g0664300	Os02g0767200
		Os06g0661400	Os10g0491000	Os03g0124000	Os04g0458300	Os02g0665250	Os02g0767400
		Os06g0665500	Os10g0498100	Os03g0125000	Os04g0458600	Os02g0666200	Os02g0767500
		Os06g0667500	Os10g0501500	Os03g0126300	Os04g0461700	Os02g0668100	Os02g0767900
		Os06g0673800	Os10g0504200	Os03g0126600	Os04g0461750	Os02g0670400	Os02g0769800
		Os06g0678500	Os10g0504900	Os03g0126700	Os04g0462500	Os02g0672700	Os02g0770500
		Os06g0680500	Os10g0512400	Os03g0126825	Os04g0464100	Os02g0673500	Os02g0771200
		Os06g0684000	Os10g0517500	Os03g0127900	Os04g0466000	Os02g0674400	Os02g0771400
		Os06g0687600	Os10g0518300	Os03g0127950	Os04g0469800	Os02g0677600	Os02g0777800
		Os06g0691400	Os10g0524700	Os03g0128000	Os04g0470100	Os02g0678200	Os02g0779500
		Os06g0693200	Os10g0528100	Os03g0128400	Os04g0470901	Os02g0679200	Os02g0781700
		Os06g0694400	Os10g0535600	Os03g0128800	Os04g0475600	Os02g0680500	Os02g0781900
		Os06g0694500	Os10g0535800	Os03g0129300	Os04g0476700	Os02g0680600	Os02g0782300
		Os06g0694800	Os10g0536400	Os03g0129900	Os04g0480200	Os02g0681000	Os02g0783625
		Os06g0699600	Os10g0536450	Os03g0130900	Os04g0481400	Os02g0683900	Os02g0783700
		Os06g0701600	Os10g0537800	Os03g0131100	Os04g0482300	Os02g0687900	Os02g0785800
		Os06g0703900	Os10g0545800	Os03g0131200	Os04g0486950	Os02g0688000	Os02g0787300
		Os06g0704200	Os10g0546400	Os03g0132900	Os04g0487200	Os02g0689700	Os02g0787600
		Os06g0704600	Os10g0555100	Os03g0133300	Os04g0487400	Os02g0694600	Os02g0788400
		Os06g0704700	Os10g0558700	Os03g0133900	Os04g0489600	Os02g0694700	Os02g0790500
		Os06g0705100	Os10g0559500	Os03g0134300	Os04g0490000	Os02g0694800	Os02g0792600
		Os06g0705600	Os10g0564900	Os03g0135300	Os04g0490100	Os02g0696700	Os02g0792800
		Os06g0712200	Os10g0565000	Os03g0136200	Os04g0491200	Os02g0696900	Os02g0793300
		Os06g0712300	Os10g0567900	Os03g0137600	Os04g0492500	Os02g0697400	Os02g0794000
		Os06g0714700	Os10g0572300	Os03g0138900	Os04g0492600	Os02g0697600	Os02g0794500
		Os06g0715100	Os10g0572900	Os03g0140100	Os04g0494300	Os02g0697800	Os02g0794700
		Os06g0715200	Os10g0580600	Os03g0140700	Os04g0497600	Os02g0698000	Os02g0794900
		Os06g0724800	Os11g0113700	Os03g0141200	Os04g0500600	Os02g0699400	Os02g0796600
		Os06g0725300	Os11g0117900	Os03g0144800	Os04g0503600	Os02g0700100	Os02g0796700
		Os06g0728700	Os11g0124500	Os03g0145600	Os04g0506800	Os02g0700500	Os02g0797100
		Os06g0728800	Os11g0127600	Os03g0146500	Os04g0507900	Os02g0700700	Os02g0797600
		Os06g0729000	Os11g0128300	Os03g0147150	Os04g0508800	Os02g0701600	Os02g0798100
		Os06g0729300	Os11g0131800	Os03g0147400	Os04g0511200	Os02g0702000	Os02g0798800
		Os06g0729650	Os11g0131900	Os03g0149300	Os04g0512900	Os02g0704000	Os02g0799400
		Os07g0100300	Os11g0133001	Os03g0151100	Os04g0517350	Os02g0704900	Os02g0799600
		Os07g0100800	Os11g0139700	Os03g0151900	Os04g0521700	Os02g0705000	Os02g0799700
		Os07g0102100	Os11g0141800	Os03g0152600	Os04g0524500	Os02g0705100	Os02g0801200
		Os07g0105600	Os11g0142500	Os03g0153100	Os04g0524600	Os02g0706400	Os02g0801900
		Os07g0108300	Os11g0147150	Os03g0153400	Os04g0527700	Os02g0706500	Os02g0802400
		Os07g0111400	Os11g0156600	Os03g0153500	Os04g0530400	Os02g0709200	Os02g0805100
		Os07g0111900	Os11g0160100	Os03g0154000	Os04g0533900	Os02g0710800	Os02g0806350
		Os07g0112100	Os11g0164900	Os03g0157400	Os04g0534100	Os02g0711200	Os02g0806600
		Os07g0115500	Os11g0168600	Os03g0158300	Os04g0535000	Os02g0714200	Os02g0806900
		Os07g0119000	Os11g0175500	Os03g0159100	Os04g0540500	Os02g0714600	Os02g0807000
		Os07g0131375	Os11g0183900	Os03g0161400	Os04g0543500	Os02g0715400	Os02g0808500
		Os07g0134000	Os11g0186200	Os03g0161900	Os04g0543900	Os02g0717200	Os02g0809100
		Os07g0141400	Os11g0189900	Os03g0162900	Os04g0544000	Os02g0720900	Os02g0812400
		Os07g0142100	Os11g0199200	Os03g0169100	Os04g0546100	Os02g0724000	Os02g0813600
		Os07g0142200	Os11g0210300	Os03g0169600	Os04g0559400	Os02g0724850	Os02g0814000
		Os07g0142900	Os11g0225000	Os03g0169700	Os04g0560300	Os02g0725000	Os02g0815000
		Os07g0148900	Os11g0240600	Os03g0169800	Os04g0560700	Os02g0725200	Os02g0815600
		Os07g0150100	Os11g0247000	Os03g0170500	Os04g0561000	Os02g0726300	Os02g0815700
		Os07g0158300	Os11g0247300	Os03g0175200	Os04g0561600	Os02g0726600	Os02g0816600
		Os07g0160300	Os11g0251400	Os03g0176700	Os04g0565750	Os02g0727300	Os02g0817600
		Os07g0160400	Os11g0255300	Os03g0178066	Os04g0568800	Os02g0727966	Os02g0817700
		Os07g0160500	Os11g0256900	Os03g0178100	Os04g0568850	Os02g0728100	Os02g0819500
		Os07g0162100	Os11g0258900	Os03g0178200	Os04g0571200	Os02g0728850	Os02g0819700
		Os07g0162500	Os11g0259700	Os03g0178400	Os04g0571300	Os02g0729400	Os02g0819900
		Os07g0167500	Os11g0269700	Os03g0178500	Os04g0572500	Os02g0730900	Os02g0820900
		Os07g0168000	Os11g0280600	Os03g0183200	Os04g0573900	Os02g0731600	Os02g0821400
		Os07g0171100	Os11g0303800	Os03g0183500	Os04g0576500	Os02g0731700	Os02g0822900
		Os07g0175300	Os11g0474800	Os03g0186500	Os04g0578900	Os02g0731900	Os02g0823000
		Os07g0176900	Os11g0482901	Os03g0187525	Os04g0580800	Os02g0732600	Os02g0823900
		Os07g0178700	Os11g0495400	Os03g0188100	Os04g0583000	Os02g0735200	Os02g0826400
		Os07g0178800	Os11g0514500	Os03g0188900	Os04g0583200	Os02g0735800	Os02g0827300
		Os07g0181500	Os11g0516000	Os03g0189300	Os04g0583900	Os02g0736200	Os02g0827400
		Os07g0185900	Os11g0520500	Os03g0191100	Os04g0587400	Os02g0739000	Os02g0827900
		Os07g0186000	Os11g0547000	Os03g0195300	Os04g0587451	Os02g0743700	Os02g0829850
		Os07g0188233	Os11g0547800	Os03g0195475	Os04g0587500	Os02g0744000	Os02g0829900
		Os07g0188249	Os11g0557300	Os03g0196250	Os04g0589700	Os02g0744100	Os02g0831800
		Os07g0206700	Os11g0558400	Os03g0196400	Os04g0591100	Os02g0744700	Os02g0833200
		Os07g0211101	Os11g0569500	Os03g0196600	Os04g0596300	Os02g0744900	Os02g0833300
		Os07g0211200	Os11g0569600	Os03g0196800	Os04g0598000	Os02g0745200	Os03g0100400
		Os07g0212200	Os11g0569800	Os03g0197000	Os04g0598800	Os02g0747400	Os03g0100900
		Os07g0213800	Os11g0570000	Os03g0197050	Os04g0606200	Os02g0747600	Os03g0101000
		Os07g0232800	Os11g0586825	Os03g0197100	Os04g0610400	Os02g0749000	Os03g0101500
		Os07g0240600	Os11g0587600	Os03g0197175	Os04g0610700	Os02g0749800	Os03g0101800
		Os07g0241050	Os11g0592000	Os03g0198300	Os04g0611400	Os02g0750100	Os03g0103800
		Os07g0241500	Os11g0592100	Os03g0201901	Os04g0613800	Os02g0750200	Os03g0103950
		Os07g0243150	Os11g0593000	Os03g0202001	Os04g0614300	Os02g0750400	Os03g0107700
		Os07g0258400	Os11g0599101	Os03g0203451	Os04g0614600	Os02g0750800	Os03g0109300
		Os07g0261200	Os11g0601950	Os03g0203700	Os04g0614700	Os02g0751100	Os03g0110300
		Os07g0283050	Os11g0605500	Os03g0203800	Os04g0615100	Os02g0751600	Os03g0111600
		Os07g0300900	Os11g0608000	Os03g0206300	Os04g0616300	Os02g0754300	Os03g0112700
		Os07g0412100	Os11g0621000	Os03g0206400	Os04g0616400	Os02g0754500	Os03g0113900
		Os07g0413700	Os11g0621300	Os03g0206700	Os04g0616500	Os02g0754700	Os03g0114700
		Os07g0414000	Os11g0634200	Os03g0209000	Os04g0616700	Os02g0757700	Os03g0114900
		Os07g0418000	Os11g0634350	Os03g0209500	Os04g0616800	Os02g0759900	Os03g0115200
		Os07g0420000	Os11g0637501	Os03g0210000	Os04g0617500	Os02g0760000	Os03g0115400
		Os07g0425000	Os11g0641500	Os03g0210200	Os04g0618200	Os02g0761700	Os03g0116400
		Os07g0435300	Os11g0642400	Os03g0210500	Os04g0619000	Os02g0762100	Os03g0116700
		Os07g0437500	Os11g0643100	Os03g0210900	Os04g0619400	Os02g0762200	Os03g0116800
		Os07g0448800	Os11g0684000	Os03g0211500	Os04g0620700	Os02g0764100	Os03g0118450
		Os07g0464001	Os11g0685100	Os03g0215700	Os04g0623500	Os02g0764500	Os03g0119300
		Os07g0464200	Os11g0700900	Os03g0215900	Os04g0623550	Os02g0766000	Os03g0119900
		Os07g0464600	Os11g0701000	Os03g0218400	Os04g0623600	Os02g0769900	Os03g0122300
		Os07g0467200	Os11g0701100	Os03g0219900	Os04g0629300	Os02g0770700	Os03g0123100
		Os07g0469100	Os11g0701200	Os03g0223000	Os04g0630800	Os02g0772300	Os03g0123500
		Os07g0470700	Os11g0701500	Os03g0223100	Os04g0631800	Os02g0773500	Os03g0123600
		Os07g0474600	Os11g0702100	Os03g0223400	Os04g0632000	Os02g0774100	Os03g0123800
		Os07g0475700	Os11g0705200	Os03g0226200	Os04g0634700	Os02g0775300	Os03g0125300
		Os07g0489300	Os12g0113600	Os03g0226300	Os04g0634800	Os02g0775600	Os03g0125400
		Os07g0491900	Os12g0113700	Os03g0226400	Os04g0636700	Os02g0776400	Os03g0125600
		Os07g0495000	Os12g0128700	Os03g0226501	Os04g0640600	Os02g0778200	Os03g0125800
		Os07g0502200	Os12g0130100	Os03g0227300	Os04g0640900	Os02g0780550	Os03g0125900
		Os07g0502900	Os12g0130200	Os03g0227400	Os04g0644750	Os02g0781000	Os03g0126450
		Os07g0510100	Os12g0136500	Os03g0227700	Os04g0644800	Os02g0781400	Os03g0127950
		Os07g0513000	Os12g0138900	Os03g0227900	Os04g0645200	Os02g0785900	Os03g0130400
		Os07g0517100	Os12g0150200	Os03g0228200	Os04g0645700	Os02g0788500	Os03g0131300
		Os07g0520600	Os12g0154700	Os03g0228500	Os04g0647800	Os02g0788600	Os03g0132000
		Os07g0532500	Os12g0161100	Os03g0229000	Os04g0649900	Os02g0791700	Os03g0132200
		Os07g0543100	Os12g0183100	Os03g0229500	Os04g0650800	Os02g0794400	Os03g0132250
		Os07g0544800	Os12g0209200	Os03g0230500	Os04g0651000	Os02g0795000	Os03g0132800
		Os07g0545900	Os12g0242100	Os03g0231800	Os04g0652600	Os02g0798200	Os03g0133300
		Os07g0546000	Os12g0258700	Os03g0232400	Os04g0652700	Os02g0799000	Os03g0133900
		Os07g0548300	Os12g0259800	Os03g0232500	Os04g0653700	Os02g0799300	Os03g0136500
		Os07g0548500	Os12g0270900	Os03g0232600	Os04g0654400	Os02g0802200	Os03g0136600
		Os07g0556200	Os12g0277000	Os03g0232800	Os04g0654500	Os02g0802700	Os03g0136800
		Os07g0558200	Os12g0288400	Os03g0238800	Os04g0655300	Os02g0804400	Os03g0136900
		Os07g0558300	Os12g0431100	Os03g0242200	Os04g0655400	Os02g0804500	Os03g0137300
		Os07g0558400	Os12g0432600	Os03g0242300	Os04g0659300	Os02g0805500	Os03g0137500
		Os07g0559400	Os12g0434400	Os03g0243900	Os04g0659500	Os02g0805800	Os03g0138600
		Os07g0561500	Os12g0435100	Os03g0244000	Os04g0659800	Os02g0806000	Os03g0142500
		Os07g0562700	Os12g0437800	Os03g0248600	Os04g0659900	Os02g0807100	Os03g0142800
		Os07g0567700	Os12g0448900	Os03g0249100	Os04g0661600	Os02g0807300	Os03g0142900
		Os07g0568900	Os12g0466200	Os03g0249200	Os04g0663200	Os02g0813350	Os03g0144150
		Os07g0575500	Os12g0486900	Os03g0249700	Os04g0664500	Os02g0813800	Os03g0144200
		Os07g0576550	Os12g0495525	Os03g0249900	Os04g0665700	Os02g0814400	Os03g0145800
		Os07g0576600	Os12g0507200	Os03g0250000	Os04g0669600	Os02g0814600	Os03g0146000
		Os07g0577600	Os12g0510500	Os03g0251350	Os04g0671100	Os02g0814800	Os03g0146100
		Os07g0579050	Os12g0545900	Os03g0251425	Os04g0671200	Os02g0815200	Os03g0146200
		Os07g0588200	Os12g0550800	Os03g0251500	Os04g0671800	Os02g0815300	Os03g0146400
		Os07g0602100	Os12g0552400	Os03g0251800	Os04g0674000	Os02g0815400	Os03g0146500
		Os07g0605350	Os12g0552500	Os03g0252100	Os04g0674700	Os02g0815500	Os03g0146600
		Os07g0607200	Os12g0555200	Os03g0254000	Os04g0675400	Os02g0816100	Os03g0150600
		Os07g0613500	Os12g0560900	Os03g0254200	Os04g0675500	Os02g0817900	Os03g0150700
		Os07g0617700	Os12g0571000	Os03g0254250	Os04g0677400	Os02g0820400	Os03g0152000
		Os07g0619400	Os12g0576700	Os03g0254900	Os04g0679400	Os02g0822100	Os03g0152400
		Os07g0621800	Os12g0576732	Os03g0261100	Os04g0684100	Os02g0822500	Os03g0153400
		Os07g0626800	Os12g0578400	Os03g0263400	Os04g0684900	Os02g0822600	Os03g0153500
		Os07g0627300	Os12g0583700	Os03g0263900	Os04g0685300	Os02g0823100	Os03g0153900
		Os07g0628700	Os12g0586100	Os03g0265400	Os04g0685400	Os02g0826100	Os03g0156500
		Os07g0630800	Os12g0592900	Os03g0266800	Os04g0685500	Os02g0826200	Os03g0156700
		Os07g0633000	Os12g0597500	Os03g0267300	Os04g0686650	Os02g0827600	Os03g0158500
		Os07g0635700	Os12g0597700	Os03g0267600	Os04g0687900	Os02g0828100	Os03g0158600
		Os07g0642600	Os12g0605800	Os03g0269100	Os04g0688100	Os02g0828900	Os03g0159800
		Os07g0656700	Os12g0609900	Os03g0269900	Os04g0688300	Os02g0829500	Os03g0159900
		Os07g0657900	Os12g0610100	Os03g0271500	Os04g0691400	Os02g0829800	Os03g0160000
		Os07g0658000	Os12g0611100	Os03g0272400	Os04g0692200	Os02g0830000	Os03g0161500
		Os07g0658400	Os12g0611200	Os03g0273800	Os04g0692800	Os02g0830100	Os03g0161600
		Os07g0659400	Os12g0615300	Os03g0274400	Os05g0100366	Os02g0831200	Os03g0164300
		Os07g0662800	Os12g0616500	Os03g0276500	Os05g0100500	Os02g0831600	Os03g0167500
		Os07g0671800	Os12g0623500	Os03g0277100	Os05g0100600	Os02g0833050	Os03g0168200
		Os07g0673550	Os12g0629700	Os03g0278566	Os05g0103700	Os02g0833100	Os03g0168300
		Os07g0674100	Os12g0630800	Os03g0278900	Os05g0104200	Os02g0833400	Os03g0170900
		Os07g0681400	Os12g0631800	Os03g0279200	Os05g0105200	Os02g0834700	Os03g0171600
		Os07g0685000	Os12g0632700	Os03g0279950	Os05g0109825	Os02g0834800	Os03g0174800
		Os07g0685300	Os12g0632800	Os03g0282800	Os05g0110000	Os03g0100030	Os03g0175800
		Os07g0685500	Os12g0635400	Os03g0283100	Os05g0110800	Os03g0100040	Os03g0176700
		Os07g0691200	Os12g0636400	Os03g0283200	Os05g0112000	Os03g0100200	Os03g0177500
		Os07g0693800	Os12g0637100	Os03g0283600	Os05g0115100	Os03g0101400	Os03g0177900
		Os08g0101700	Os12g0637700	Os03g0284100	Os05g0115800	Os03g0101900	Os03g0178000
		Os08g0101900	Os12g0637800	Os03g0284400	Os05g0119200	Os03g0102100	Os03g0178100
		Os08g0102000	Os12g0637900	Os03g0284500	Os05g0121000	Os03g0102600	Os03g0178300
		Os08g0104600		Os03g0284600	Os05g0125000	Os03g0104100	Os03g0179700
		Os08g0108100		Os03g0286900	Os05g0125200	Os03g0106000	Os03g0180100
		Os08g0109400		Os03g0287100	Os05g0125250	Os03g0106200	Os03g0181800
		Os08g0114100		Os03g0288700	Os05g0125300	Os03g0107400	Os03g0182800
		Os08g0117100		Os03g0289400	Os05g0125350	Os03g0107800	Os03g0183000
		Os08g0118900		Os03g0290300	Os05g0125400	Os03g0108500	Os03g0183200
		Os08g0119800		Os03g0290500	Os05g0125500	Os03g0108600	Os03g0183300
		Os08g0138900		Os03g0292200	Os05g0125600	Os03g0109700	Os03g0184550
		Os08g0139700		Os03g0292700	Os05g0125900	Os03g0109800	Os03g0185000
		Os08g0143900		Os03g0293100	Os05g0126300	Os03g0110900	Os03g0185500
		Os08g0144000		Os03g0293700	Os05g0126400	Os03g0111800	Os03g0187200
		Os08g0148267		Os03g0295800	Os05g0127300	Os03g0113000	Os03g0187350
		Os08g0152366		Os03g0298300	Os05g0128100	Os03g0115300	Os03g0187400
		Os08g0156600		Os03g0298700	Os05g0130100	Os03g0115500	Os03g0187800
		Os08g0157400		Os03g0299600	Os05g0135400	Os03g0115700	Os03g0188100
		Os08g0157600		Os03g0301400	Os05g0135450	Os03g0116300	Os03g0188400
		Os08g0159500		Os03g0305000	Os05g0137400	Os03g0116900	Os03g0189400
		Os08g0161500		Os03g0306800	Os05g0142400	Os03g0117800	Os03g0189600
		Os08g0162100		Os03g0307200	Os05g0143700	Os03g0118200	Os03g0190000
		Os08g0162600		Os03g0307300	Os05g0144100	Os03g0118600	Os03g0190400
		Os08g0163400		Os03g0307500	Os05g0144200	Os03g0118800	Os03g0190500
		Os08g0167000		Os03g0308200	Os05g0145400	Os03g0119966	Os03g0190900
		Os08g0171700		Os03g0308800	Os05g0147650	Os03g0120100	Os03g0191400
		Os08g0174800		Os03g0310701	Os05g0149600	Os03g0120400	Os03g0192500
		Os08g0178700		Os03g0310800	Os05g0151400	Os03g0121700	Os03g0192700
		Os08g0178800		Os03g0311300	Os05g0156800	Os03g0122000	Os03g0194900
		Os08g0179000		Os03g0314700	Os05g0157300	Os03g0122200	Os03g0198300
		Os08g0185701		Os03g0315800	Os05g0157500	Os03g0122600	Os03g0198600
		Os08g0187900		Os03g0316200	Os05g0158600	Os03g0124000	Os03g0199100
		Os08g0190300		Os03g0319300	Os05g0162000	Os03g0124500	Os03g0200200
		Os08g0192300		Os03g0319400	Os05g0163200	Os03g0125000	Os03g0200700
		Os08g0200300		Os03g0320900	Os05g0163400	Os03g0126300	Os03g0203200
		Os08g0202400		Os03g0321300	Os05g0163700	Os03g0127600	Os03g0203451
		Os08g0205900		Os03g0322900	Os05g0166300	Os03g0128100	Os03g0203800
		Os08g0224500		Os03g0323100	Os05g0170200	Os03g0128200	Os03g0204300
		Os08g0229200		Os03g0323200	Os05g0171900	Os03g0128400	Os03g0205000
		Os08g0236800		Os03g0326500	Os05g0172000	Os03g0128700	Os03g0205150
		Os08g0239900		Os03g0330300	Os05g0176600	Os03g0128800	Os03g0205800
		Os08g0240000		Os03g0331600	Os05g0178600	Os03g0129300	Os03g0207400
		Os08g0241800		Os03g0332100	Os05g0179800	Os03g0130900	Os03g0208500
		Os08g0242800		Os03g0333400	Os05g0179950	Os03g0131100	Os03g0211100
		Os08g0243500		Os03g0335200	Os05g0182700	Os03g0131200	Os03g0212700
		Os08g0243600		Os03g0336000	Os05g0182900	Os03g0135300	Os03g0212800
		Os08g0249000		Os03g0337500	Os05g0187100	Os03g0135600	Os03g0214000
		Os08g0249900		Os03g0337600	Os05g0196500	Os03g0135800	Os03g0214200
		Os08g0266300		Os03g0341300	Os05g0205000	Os03g0136200	Os03g0214400
		Os08g0269500		Os03g0342850	Os05g0205050	Os03g0136700	Os03g0215400
		Os08g0269600		Os03g0343400	Os05g0207900	Os03g0137600	Os03g0216600
		Os08g0269700		Os03g0343900	Os05g0215700	Os03g0138900	Os03g0219200
		Os08g0276100		Os03g0348200	Os05g0218400	Os03g0140100	Os03g0223400
		Os08g0280600		Os03g0351200	Os05g0231700	Os03g0140200	Os03g0223900
		Os08g0288200		Os03g0355700	Os05g0235300	Os03g0140500	Os03g0224200
		Os08g0293000		Os03g0355900	Os05g0240200	Os03g0140700	Os03g0224700
		Os08g0296900		Os03g0356300	Os05g0247800	Os03g0143400	Os03g0225700
		Os08g0323400		Os03g0356498	Os05g0249100	Os03g0144000	Os03g0225900
		Os08g0327100		Os03g0356582	Os05g0257100	Os03g0145900	Os03g0226200
		Os08g0332700		Os03g0360600	Os05g0257333	Os03g0146300	Os03g0230300
		Os08g0345400		Os03g0363500	Os05g0261001	Os03g0147400	Os03g0231000
		Os08g0345800		Os03g0364700	Os05g0261700	Os03g0149300	Os03g0231150
		Os08g0352400		Os03g0366350	Os05g0269000	Os03g0149400	Os03g0231400
		Os08g0355400		Os03g0371000	Os05g0269100	Os03g0149700	Os03g0231600
		Os08g0359000		Os03g0371300	Os05g0272800	Os03g0152600	Os03g0232900
		Os08g0374000		Os03g0371350	Os05g0273500	Os03g0152700	Os03g0233000
		Os08g0374800		Os03g0371400	Os05g0279400	Os03g0157400	Os03g0234500
		Os08g0382400		Os03g0375200	Os05g0283000	Os03g0157800	Os03g0235000
		Os08g0385000		Os03g0376000	Os05g0287800	Os03g0158300	Os03g0236200
		Os08g0392100		Os03g0376100	Os05g0295700	Os03g0158900	Os03g0237100
		Os08g0400200		Os03g0379100	Os05g0298200	Os03g0160400	Os03g0237500
		Os08g0407600		Os03g0379300	Os05g0305900	Os03g0161100	Os03g0238300
		Os08g0409100		Os03g0385301	Os05g0306000	Os03g0162000	Os03g0238800
		Os08g0416800		Os03g0385400	Os05g0310500	Os03g0162900	Os03g0239300
		Os08g0424500		Os03g0386500	Os05g0323400	Os03g0163200	Os03g0239400
		Os08g0432500		Os03g0386800	Os05g0324700	Os03g0163300	Os03g0240600
		Os08g0434100		Os03g0387900	Os05g0341600	Os03g0164800	Os03g0241600
		Os08g0434700		Os03g0388100	Os05g0342900	Os03g0165100	Os03g0243100
		Os08g0435900		Os03g0388900	Os05g0344200	Os03g0166000	Os03g0243600
		Os08g0440800		Os03g0389100	Os05g0345400	Os03g0168550	Os03g0244200
		Os08g0440900		Os03g0389601	Os05g0345500	Os03g0169100	Os03g0244700
		Os08g0441100		Os03g0391000	Os05g0355400	Os03g0169300	Os03g0244800
		Os08g0444440		Os03g0399466	Os05g0357800	Os03g0169400	Os03g0244950
		Os08g0446800		Os03g0399532	Os05g0361500	Os03g0169500	Os03g0251000
		Os08g0463100		Os03g0399800	Os05g0364300	Os03g0169600	Os03g0254400
		Os08g0465800		Os03g0401100	Os05g0364600	Os03g0169700	Os03g0255100
		Os08g0475000		Os03g0410700	Os05g0367400	Os03g0169800	Os03g0255500
		Os08g0476700		Os03g0413000	Os05g0369500	Os03g0170500	Os03g0255900
		Os08g0478700		Os03g0414400	Os05g0370700	Os03g0173700	Os03g0257600
		Os08g0485800		Os03g0417700	Os05g0372800	Os03g0174300	Os03g0262400
		Os08g0485900		Os03g0419100	Os05g0373400	Os03g0176800	Os03g0263800
		Os08g0490100		Os03g0421800	Os05g0375400	Os03g0178200	Os03g0265100
		Os08g0492000		Os03g0423300	Os05g0375466	Os03g0179000	Os03g0265300
		Os08g0504500		Os03g0425000	Os05g0376300	Os03g0179900	Os03g0265800
		Os08g0512500		Os03g0425300	Os05g0380200	Os03g0181400	Os03g0266300
		Os08g0521800		Os03g0426800	Os05g0392700	Os03g0184000	Os03g0267500
		Os08g0524100		Os03g0426900	Os05g0397650	Os03g0184050	Os03g0268000
		Os08g0526300		Os03g0431100	Os05g0398000	Os03g0184100	Os03g0270000
		Os08g0531900		Os03g0431200	Os05g0398450	Os03g0186500	Os03g0271600
		Os08g0541400		Os03g0431600	Os05g0402900	Os03g0190100	Os03g0272900
		Os08g0545700		Os03g0438000	Os05g0405200	Os03g0191200	Os03g0273800
		Os08g0547300		Os03g0438100	Os05g0405900	Os03g0193300	Os03g0274000
		Os08g0547900		Os03g0438200	Os05g0407100	Os03g0195300	Os03g0274300
		Os08g0553800		Os03g0439500	Os05g0414501	Os03g0195400	Os03g0275300
		Os08g0557100		Os03g0439700	Os05g0414600	Os03g0195450	Os03g0275500
		Os08g0557200		Os03g0439800	Os05g0417600	Os03g0195475	Os03g0275700
		Os08g0557400		Os03g0439900	Os05g0425700	Os03g0196250	Os03g0276500
		Os08g0560900		Os03g0452300	Os05g0426300	Os03g0196400	Os03g0277100
		Os08g0562100		Os03g0453800	Os05g0430300	Os03g0196600	Os03g0277500
		Os08g0562800		Os03g0563100	Os05g0437200	Os03g0196800	Os03g0277600
		Os08g0566600		Os03g0563300	Os05g0438600	Os03g0197100	Os03g0277700
		Os09g0110300		Os03g0565200	Os05g0443400	Os03g0197175	Os03g0278300
		Os09g0240200		Os03g0567600	Os05g0448300	Os03g0197300	Os03g0278400
		Os09g0250700		Os03g0570800	Os05g0451300	Os03g0202001	Os03g0280400
		Os09g0266000		Os03g0572900	Os05g0453500	Os03g0202300	Os03g0285100
		Os09g0272000		Os03g0574600	Os05g0454500	Os03g0202500	Os03g0285200
		Os09g0272200		Os03g0574900	Os05g0462500	Os03g0203000	Os03g0285300
		Os09g0278700		Os03g0575200	Os05g0463900	Os03g0203100	Os03g0285800
		Os09g0279400		Os03g0575700	Os05g0464001	Os03g0207300	Os03g0285900
		Os09g0294000		Os03g0579000	Os05g0464300	Os03g0208800	Os03g0287900
		Os09g0296800		Os03g0580200	Os05g0464400	Os03g0209500	Os03g0288000
		Os09g0298200		Os03g0582800	Os05g0465000	Os03g0209600	Os03g0288300
		Os09g0315000		Os03g0582900	Os05g0467600	Os03g0210200	Os03g0289800
		Os09g0346500		Os03g0583000	Os05g0473500	Os03g0210500	Os03g0290300
		Os09g0367900		Os03g0583800	Os05g0474800	Os03g0210900	Os03g0291500
		Os09g0369400		Os03g0587000	Os05g0475300	Os03g0211500	Os03g0291800
		Os09g0375900		Os03g0588100	Os05g0478000	Os03g0211600	Os03g0292100
		Os09g0376300		Os03g0592500	Os05g0479475	Os03g0211700	Os03g0292200
		Os09g0376350		Os03g0595300	Os05g0481100	Os03g0211900	Os03g0293000
		Os09g0394300		Os03g0595800	Os05g0481500	Os03g0212400	Os03g0297000
		Os09g0394600		Os03g0597600	Os05g0485300	Os03g0213800	Os03g0297100
		Os09g0402300		Os03g0605300	Os05g0486100	Os03g0215200	Os03g0297600
		Os09g0412700		Os03g0606100	Os05g0490200	Os03g0215900	Os03g0297700
		Os09g0419200		Os03g0606600	Os05g0491000	Os03g0216000	Os03g0298600
		Os09g0423300		Os03g0607400	Os05g0491200	Os03g0216300	Os03g0300400
		Os09g0424200		Os03g0607500	Os05g0494100	Os03g0216400	Os03g0302000
		Os09g0426500		Os03g0607700	Os05g0495250	Os03g0219700	Os03g0302100
		Os09g0426800		Os03g0609500	Os05g0495300	Os03g0219900	Os03g0302200
		Os09g0431600		Os03g0611200	Os05g0498800	Os03g0221700	Os03g0304500
		Os09g0438100		Os03g0618300	Os05g0498851	Os03g0222800	Os03g0305000
		Os09g0444200		Os03g0625300	Os05g0499600	Os03g0223100	Os03g0305100
		Os09g0451000		Os03g0626500	Os05g0509500	Os03g0225500	Os03g0305200
		Os09g0452800		Os03g0626700	Os05g0510300	Os03g0226400	Os03g0305400
		Os09g0455500		Os03g0628800	Os05g0513200	Os03g0226700	Os03g0308000
		Os09g0456200		Os03g0629900	Os05g0513400	Os03g0227300	Os03g0309000
		Os09g0460100		Os03g0634400	Os05g0513900	Os03g0227700	Os03g0309300
		Os09g0460300		Os03g0635000	Os05g0514800	Os03g0227900	Os03g0310000
		Os09g0460500		Os03g0637800	Os05g0516550	Os03g0229000	Os03g0310400
		Os09g0461900		Os03g0637900	Os05g0519000	Os03g0229500	Os03g0313800
		Os09g0463300		Os03g0638000	Os05g0521500	Os03g0229801	Os03g0315400
		Os09g0465500		Os03g0638900	Os05g0522600	Os03g0231700	Os03g0318600
		Os09g0466400		Os03g0639700	Os05g0525900	Os03g0231800	Os03g0319100
		Os09g0467200		Os03g0642450	Os05g0530400	Os03g0232400	Os03g0320100
		Os09g0467400		Os03g0648100	Os05g0539400	Os03g0232500	Os03g0320600
		Os09g0469300		Os03g0648900	Os05g0539600	Os03g0232600	Os03g0321500
		Os09g0469400		Os03g0649000	Os05g0539800	Os03g0232800	Os03g0322200
		Os09g0469600		Os03g0650000	Os05g0540000	Os03g0235200	Os03g0322800
		Os09g0469950		Os03g0650200	Os05g0540300	Os03g0235900	Os03g0323600
		Os09g0470000		Os03g0651900	Os05g0542800	Os03g0238600	Os03g0324300
		Os09g0481200		Os03g0655100	Os05g0542900	Os03g0241900	Os03g0324900
		Os09g0481800		Os03g0655300	Os05g0550000	Os03g0242100	Os03g0325400
		Os09g0482860		Os03g0655400	Os05g0554000	Os03g0242200	Os03g0326000
		Os09g0482900		Os03g0656500	Os05g0555700	Os03g0242300	Os03g0326100
		Os09g0488700		Os03g0659200	Os05g0556000	Os03g0243900	Os03g0326200
		Os09g0491820		Os03g0661300	Os05g0557200	Os03g0244000	Os03g0326500
		Os09g0511600		Os03g0663700	Os05g0557600	Os03g0245100	Os03g0327800
		Os09g0517000		Os03g0665200	Os05g0557800	Os03g0247000	Os03g0331700
		Os09g0517600		Os03g0665700	Os05g0558800	Os03g0247600	Os03g0333200
		Os09g0525700		Os03g0666700	Os05g0560300	Os03g0248600	Os03g0335300
		Os09g0527900		Os03g0667300	Os05g0565900	Os03g0249400	Os03g0336200
		Os09g0531100		Os03g0668500	Os05g0567100	Os03g0249700	Os03g0336700
		Os09g0532700		Os03g0673600	Os05g0573300	Os03g0249900	Os03g0337200
		Os09g0535000		Os03g0678100	Os05g0574800	Os03g0250000	Os03g0337800
		Os09g0546900		Os03g0682100	Os05g0575000	Os03g0251350	Os03g0337900
		Os09g0549450		Os03g0684300	Os05g0576500	Os03g0251425	Os03g0338800
		Os09g0552300		Os03g0684400	Os05g0581100	Os03g0251500	Os03g0340500
		Os09g0553800		Os03g0684700	Os05g0581900	Os03g0251700	Os03g0340601
		Os09g0555500		Os03g0685000	Os05g0583075	Os03g0252100	Os03g0340700
		Os09g0557500		Os03g0685100	Os05g0589200	Os03g0253600	Os03g0341000
		Os09g0567366		Os03g0685300	Os05g0591900	Os03g0253800	Os03g0341600
		Os10g0100300		Os03g0688300	Os05g0592000	Os03g0254200	Os03g0342900
		Os10g0100700		Os03g0694000	Os06g0102750	Os03g0254250	Os03g0344300
		Os10g0112500		Os03g0694700	Os06g0103300	Os03g0256800	Os03g0345700
		Os10g0116300		Os03g0695425	Os06g0105500	Os03g0257000	Os03g0345901
		Os10g0116400		Os03g0696000	Os06g0105900	Os03g0261100	Os03g0346200
		Os10g0140700		Os03g0703300	Os06g0111400	Os03g0264800	Os03g0346700
		Os10g0148400		Os03g0704000	Os06g0111700	Os03g0265400	Os03g0348900
		Os10g0158700		Os03g0704100	Os06g0114600	Os03g0265900	Os03g0349600
		Os10g0162100		Os03g0705800	Os06g0125132	Os03g0266000	Os03g0351300
		Os10g0162300		Os03g0707200	Os06g0125200	Os03g0266800	Os03g0351400
		Os10g0181200		Os03g0707250	Os06g0125600	Os03g0267300	Os03g0351500
		Os10g0181600		Os03g0708400	Os06g0127000	Os03g0267600	Os03g0351700
		Os10g0189100		Os03g0708500	Os06g0130000	Os03g0268600	Os03g0351800
		Os10g0190500		Os03g0708700	Os06g0132600	Os03g0268900	Os03g0352400
		Os10g0195250		Os03g0710600	Os06g0133300	Os03g0269000	Os03g0356400
		Os10g0205700		Os03g0711100	Os06g0133400	Os03g0271100	Os03g0356414
		Os10g0205802		Os03g0711150	Os06g0135000	Os03g0271200	Os03g0356526
		Os10g0206500		Os03g0712400	Os06g0136000	Os03g0271400	Os03g0357200
		Os10g0209700		Os03g0712500	Os06g0137300	Os03g0271500	Os03g0359700
		Os10g0213700		Os03g0712700	Os06g0139000	Os03g0272400	Os03g0360500
		Os10g0330400		Os03g0717700	Os06g0139200	Os03g0276600	Os03g0362200
		Os10g0343000		Os03g0719300	Os06g0140800	Os03g0278900	Os03g0363100
		Os10g0350800		Os03g0721300	Os06g0142500	Os03g0279200	Os03g0363200
		Os10g0362300		Os03g0723400	Os06g0143000	Os03g0279950	Os03g0363400
		Os10g0362700		Os03g0725200	Os06g0145600	Os03g0283100	Os03g0364400
		Os10g0370000		Os03g0728500	Os06g0146800	Os03g0283200	Os03g0364500
		Os10g0376200		Os03g0729000	Os06g0146900	Os03g0283400	Os03g0365800
		Os10g0394100		Os03g0729100	Os06g0147200	Os03g0283500	Os03g0367101
		Os10g0406900		Os03g0729700	Os06g0147250	Os03g0283600	Os03g0367150
		Os10g0413101		Os03g0730000	Os06g0147300	Os03g0284100	Os03g0370000
		Os10g0415800		Os03g0730100	Os06g0151200	Os03g0284400	Os03g0370900
		Os10g0419500		Os03g0731100	Os06g0152400	Os03g0284500	Os03g0372700
		Os10g0427900		Os03g0731900	Os06g0153900	Os03g0284600	Os03g0374100
		Os10g0430200		Os03g0732100	Os06g0154900	Os03g0284900	Os03g0374400
		Os10g0437600		Os03g0735000	Os06g0158000	Os03g0288101	Os03g0374575
		Os10g0473400		Os03g0736300	Os06g0159400	Os03g0288800	Os03g0374600
		Os10g0475100		Os03g0736400	Os06g0161300	Os03g0289400	Os03g0376900
		Os10g0479001		Os03g0736600	Os06g0162800	Os03g0292900	Os03g0385900
		Os10g0479900		Os03g0736900	Os06g0166400	Os03g0293100	Os03g0386500
		Os10g0483500		Os03g0738400	Os06g0166900	Os03g0294700	Os03g0387300
		Os10g0492300		Os03g0739700	Os06g0167500	Os03g0294800	Os03g0387800
		Os10g0492400		Os03g0740200	Os06g0168500	Os03g0295300	Os03g0387900
		Os10g0496900		Os03g0743900	Os06g0168800	Os03g0298700	Os03g0389000
		Os10g0498200		Os03g0744700	Os06g0170500	Os03g0299900	Os03g0390000
		Os10g0503100		Os03g0746900	Os06g0171800	Os03g0301400	Os03g0390200
		Os10g0503200		Os03g0747100	Os06g0172000	Os03g0301550	Os03g0390400
		Os10g0506100		Os03g0747700	Os06g0172800	Os03g0301600	Os03g0393700
		Os10g0513200		Os03g0747900	Os06g0175400	Os03g0302700	Os03g0395600
		Os10g0516200		Os03g0750700	Os06g0181800	Os03g0303100	Os03g0395900
		Os10g0516600		Os03g0751100	Os06g0186600	Os03g0304400	Os03g0397400
		Os10g0516701		Os03g0751400	Os06g0188800	Os03g0307100	Os03g0398600
		Os10g0517400		Os03g0751600	Os06g0190700	Os03g0307500	Os03g0401100
		Os10g0522601		Os03g0752400	Os06g0191200	Os03g0307900	Os03g0401200
		Os10g0525000		Os03g0754500	Os06g0192800	Os03g0308100	Os03g0402000
		Os10g0529300		Os03g0757100	Os06g0193400	Os03g0308200	Os03g0405200
		Os10g0530500		Os03g0757200	Os06g0194900	Os03g0308800	Os03g0405400
		Os10g0539650		Os03g0758250	Os06g0195800	Os03g0308900	Os03g0405500
		Os10g0545100		Os03g0758300	Os06g0202600	Os03g0309800	Os03g0406200
		Os10g0545200		Os03g0760100	Os06g0202700	Os03g0310701	Os03g0407050
		Os10g0546600		Os03g0760200	Os06g0206200	Os03g0311300	Os03g0407900
		Os10g0548000		Os03g0760300	Os06g0206300	Os03g0315800	Os03g0408500
		Os10g0553800		Os03g0760500	Os06g0206401	Os03g0317100	Os03g0411800
		Os10g0554001		Os03g0764000	Os06g0207000	Os03g0320000	Os03g0413100
		Os10g0559200		Os03g0765200	Os06g0211300	Os03g0320900	Os03g0418600
		Os10g0560400		Os03g0765900	Os06g0218300	Os03g0321100	Os03g0419100
		Os10g0561300		Os03g0769100	Os06g0218900	Os03g0322600	Os03g0424500
		Os10g0562100		Os03g0770900	Os06g0220800	Os03g0322700	Os03g0429000
		Os10g0562200		Os03g0773600	Os06g0224200	Os03g0323100	Os03g0431200
		Os10g0567400		Os03g0773800	Os06g0224400	Os03g0323200	Os03g0432100
		Os10g0568900		Os03g0774300	Os06g0227200	Os03g0327700	Os03g0437200
		Os10g0573000		Os03g0775000	Os06g0237300	Os03g0328900	Os03g0439000
		Os10g0573700		Os03g0776100	Os06g0239100	Os03g0329500	Os03g0439800
		Os10g0579400		Os03g0776150	Os06g0243900	Os03g0330300	Os03g0440900
		Os10g0580001		Os03g0778100	Os06g0244000	Os03g0331600	Os03g0441500
		Os11g0105750		Os03g0781400	Os06g0244100	Os03g0332100	Os03g0445700
		Os11g0118600		Os03g0781501	Os06g0253350	Os03g0332400	Os03g0448200
		Os11g0122150		Os03g0782200	Os06g0256200	Os03g0333100	Os03g0448600
		Os11g0127800		Os03g0782500	Os06g0258900	Os03g0333400	Os03g0562200
		Os11g0129200		Os03g0784000	Os06g0259901	Os03g0336000	Os03g0564200
		Os11g0137200		Os03g0784100	Os06g0260000	Os03g0337600	Os03g0565600
		Os11g0140700		Os03g0784700	Os06g0267600	Os03g0339700	Os03g0568500
		Os11g0143300		Os03g0785200	Os06g0270900	Os03g0339900	Os03g0570100
		Os11g0145200		Os03g0786100	Os06g0272800	Os03g0340900	Os03g0570200
		Os11g0147800		Os03g0786400	Os06g0273200	Os03g0341300	Os03g0572900
		Os11g0150100		Os03g0786500	Os06g0282000	Os03g0342850	Os03g0573750
		Os11g0150200		Os03g0788200	Os06g0283400	Os03g0343400	Os03g0575500
		Os11g0151002		Os03g0789600	Os06g0286700	Os03g0343900	Os03g0575700
		Os11g0153700		Os03g0792800	Os06g0287000	Os03g0344900	Os03g0576200
		Os11g0157701		Os03g0795100	Os06g0291500	Os03g0346500	Os03g0576900
		Os11g0161000		Os03g0799700	Os06g0291800	Os03g0347900	Os03g0578300
		Os11g0167500		Os03g0799900	Os06g0294600	Os03g0348200	Os03g0582800
		Os11g0171300		Os03g0800000	Os06g0295700	Os03g0349200	Os03g0583800
		Os11g0177400		Os03g0800500	Os06g0296450	Os03g0351200	Os03g0591300
		Os11g0180900		Os03g0803100	Os06g0298200	Os03g0353600	Os03g0594500
		Os11g0181700		Os03g0804200	Os06g0298400	Os03g0355800	Os03g0594600
		Os11g0182500		Os03g0805500	Os06g0306600	Os03g0356300	Os03g0594700
		Os11g0193800		Os03g0805600	Os06g0308100	Os03g0356582	Os03g0596800
		Os11g0202300		Os03g0807900	Os06g0319600	Os03g0360700	Os03g0598800
		Os11g0209000		Os03g0810300	Os06g0323100	Os03g0361500	Os03g0599000
		Os11g0216100		Os03g0811100	Os06g0326000	Os03g0363500	Os03g0609800
		Os11g0216300		Os03g0811200	Os06g0328400	Os03g0363600	Os03g0610400
		Os11g0218000		Os03g0815400	Os06g0334400	Os03g0365200	Os03g0620800
		Os11g0219000		Os03g0816500	Os06g0335900	Os03g0365250	Os03g0624300
		Os11g0220300		Os03g0817800	Os06g0335950	Os03g0366350	Os03g0626500
		Os11g0232100		Os03g0819400	Os06g0335975	Os03g0369700	Os03g0627500
		Os11g0237700		Os03g0819600	Os06g0336001	Os03g0370500	Os03g0636600
		Os11g0242400		Os03g0820500	Os06g0346100	Os03g0370600	Os03g0638200
		Os11g0242600		Os03g0821100	Os06g0347100	Os03g0371300	Os03g0638250
		Os11g0242800		Os03g0821250	Os06g0354500	Os03g0371350	Os03g0638400
		Os11g0262600		Os03g0822200	Os06g0354700	Os03g0371400	Os03g0638800
		Os11g0264500		Os03g0825600	Os06g0356800	Os03g0372950	Os03g0639300
		Os11g0267000		Os03g0826200	Os06g0361500	Os03g0375200	Os03g0639600
		Os11g0416900		Os03g0827700	Os06g0474800	Os03g0376100	Os03g0643250
		Os11g0425300		Os03g0828100	Os06g0474900	Os03g0376600	Os03g0643300
		Os11g0432400		Os03g0831700	Os06g0483701	Os03g0377700	Os03g0643433
		Os11g0432900		Os03g0833800	Os06g0486800	Os03g0388100	Os03g0648400
		Os11g0435500		Os03g0835100	Os06g0487620	Os03g0389700	Os03g0650700
		Os11g0438000		Os03g0835150	Os06g0489200	Os03g0395000	Os03g0654600
		Os11g0438700		Os03g0837100	Os06g0491800	Os03g0396900	Os03g0654700
		Os11g0442380		Os03g0837300	Os06g0496800	Os03g0399600	Os03g0654900
		Os11g0444000		Os03g0837900	Os06g0501900	Os03g0399800	Os03g0655100
		Os11g0444400		Os03g0838900	Os06g0509100	Os03g0399900	Os03g0656201
		Os11g0465200		Os03g0839200	Os06g0521400	Os03g0400901	Os03g0656800
		Os11g0472000		Os03g0841900	Os06g0526800	Os03g0403100	Os03g0657000
		Os11g0482400		Os03g0843200	Os06g0527100	Os03g0410700	Os03g0657100
		Os11g0525200		Os03g0843400	Os06g0530600	Os03g0411100	Os03g0661500
		Os11g0526200		Os03g0843800	Os06g0534900	Os03g0411500	Os03g0661600
		Os11g0528500		Os03g0844900	Os06g0542150	Os03g0411900	Os03g0663400
		Os11g0543500		Os03g0845000	Os06g0542300	Os03g0412800	Os03g0664800
		Os11g0586300		Os03g0846900	Os06g0545900	Os03g0412900	Os03g0666800
		Os11g0592700		Os03g0847900	Os06g0546400	Os03g0413000	Os03g0666850
		Os11g0592800		Os03g0850000	Os06g0547400	Os03g0414400	Os03g0669300
		Os11g0595200		Os03g0850200	Os06g0548000	Os03g0418700	Os03g0673400
		Os11g0603200		Os03g0850400	Os06g0548200	Os03g0418733	Os03g0674900
		Os11g0621400		Os03g0850600	Os06g0549700	Os03g0421800	Os03g0675000
		Os11g0635500		Os03g0850700	Os06g0549900	Os03g0423850	Os03g0676400
		Os11g0644500		Os03g0850800	Os06g0550000	Os03g0424000	Os03g0679000
		Os11g0644600		Os03g0851200	Os06g0551800	Os03g0424200	Os03g0684400
		Os11g0660000		Os03g0851700	Os06g0554700	Os03g0424300	Os03g0685300
		Os11g0670100		Os03g0852400	Os06g0558700	Os03g0425000	Os03g0685600
		Os11g0670900		Os03g0852500	Os06g0558766	Os03g0425300	Os03g0686900
		Os11g0674400		Os03g0852600	Os06g0558900	Os03g0426800	Os03g0689688
		Os11g0676200		Os03g0855700	Os06g0559400	Os03g0426900	Os03g0689866
		Os11g0683500		Os03g0856100	Os06g0561000	Os03g0430000	Os03g0689900
		Os11g0683600		Os03g0857400	Os06g0564700	Os03g0439500	Os03g0691400
		Os11g0703100		Os03g0857500	Os06g0566700	Os03g0441400	Os03g0693000
		Os11g0707000		Os03g0857600	Os06g0568600	Os03g0452300	Os03g0693400
		Os11g0708400		Os03g0857900	Os06g0573500	Os03g0453800	Os03g0699200
		Os12g0102600		Os03g0858700	Os06g0574400	Os03g0454300	Os03g0700700
		Os12g0104400		Os03g0858800	Os06g0586000	Os03g0563100	Os03g0701100
		Os12g0105300		Os03g0861700	Os06g0586150	Os03g0563300	Os03g0701200
		Os12g0108600		Os04g0104900	Os06g0587100	Os03g0565200	Os03g0701300
		Os12g0115100		Os04g0105300	Os06g0591200	Os03g0567100	Os03g0701600
		Os12g0115500		Os04g0105400	Os06g0592500	Os03g0567600	Os03g0703200
		Os12g0116000		Os04g0106500	Os06g0603300	Os03g0569800	Os03g0703400
		Os12g0116600		Os04g0107500	Os06g0606000	Os03g0571700	Os03g0704100
		Os12g0117600		Os04g0110200	Os06g0608800	Os03g0571800	Os03g0708100
		Os12g0117850		Os04g0111200	Os06g0612900	Os03g0572250	Os03g0708200
		Os12g0123700		Os04g0116600	Os06g0617800	Os03g0574300	Os03g0709300
		Os12g0124000		Os04g0118700	Os06g0623600	Os03g0574900	Os03g0710800
		Os12g0125500		Os04g0119500	Os06g0625900	Os03g0575200	Os03g0711100
		Os12g0126000		Os04g0120100	Os06g0633500	Os03g0577500	Os03g0711400
		Os12g0133100		Os04g0121100	Os06g0637400	Os03g0579000	Os03g0711500
		Os12g0133201		Os04g0136900	Os06g0637500	Os03g0580200	Os03g0711600
		Os12g0134000		Os04g0149400	Os06g0639500	Os03g0581100	Os03g0711650
		Os12g0137200		Os04g0162500	Os06g0643900	Os03g0582000	Os03g0713000
		Os12g0139300		Os04g0163700	Os06g0646900	Os03g0582100	Os03g0717900
		Os12g0139400		Os04g0164900	Os06g0649000	Os03g0583900	Os03g0721400
		Os12g0140200		Os04g0165700	Os06g0649600	Os03g0584050	Os03g0722600
		Os12g0145100		Os04g0171800	Os06g0649900	Os03g0584300	Os03g0725100
		Os12g0148500		Os04g0201500	Os06g0650900	Os03g0586400	Os03g0726400
		Os12g0151500		Os04g0201800	Os06g0651600	Os03g0586500	Os03g0726500
		Os12g0152750		Os04g0201900	Os06g0651900	Os03g0587000	Os03g0727600
		Os12g0152800		Os04g0205101	Os06g0656500	Os03g0587250	Os03g0729000
		Os12g0155100		Os04g0205200	Os06g0660800	Os03g0589300	Os03g0729300
		Os12g0158800		Os04g0208200	Os06g0661500	Os03g0591000	Os03g0730000
		Os12g0168700		Os04g0208450	Os06g0661766	Os03g0591700	Os03g0731900
		Os12g0169400		Os04g0219600	Os06g0661900	Os03g0592500	Os03g0733000
		Os12g0169600		Os04g0220400	Os06g0663100	Os03g0595300	Os03g0734100
		Os12g0179800		Os04g0221000	Os06g0663900	Os03g0595800	Os03g0734200
		Os12g0180900		Os04g0233400	Os06g0667300	Os03g0596400	Os03g0734300
		Os12g0182700		Os04g0234600	Os06g0670300	Os03g0597200	Os03g0736700
		Os12g0189300		Os04g0243400	Os06g0671150	Os03g0597600	Os03g0736900
		Os12g0189400		Os04g0244800	Os06g0674100	Os03g0599600	Os03g0739700
		Os12g0189700		Os04g0247500	Os06g0674800	Os03g0602300	Os03g0743200
		Os12g0190000		Os04g0249600	Os06g0676300	Os03g0602500	Os03g0743500
		Os12g0190200		Os04g0259200	Os06g0676400	Os03g0602600	Os03g0743650
		Os12g0208900		Os04g0269600	Os06g0677400	Os03g0605300	Os03g0744600
		Os12g0208950		Os04g0282400	Os06g0678200	Os03g0606100	Os03g0744650
		Os12g0209000		Os04g0295400	Os06g0682300	Os03g0609400	Os03g0745550
		Os12g0223300		Os04g0296700	Os06g0682900	Os03g0610800	Os03g0748000
		Os12g0226700		Os04g0297933	Os06g0684900	Os03g0610900	Os03g0748600
		Os12g0231000		Os04g0298200	Os06g0689600	Os03g0611200	Os03g0748900
		Os12g0233300		Os04g0300600	Os06g0690600	Os03g0615300	Os03g0749300
		Os12g0236100		Os04g0304200	Os06g0692700	Os03g0616400	Os03g0749401
		Os12g0236200		Os04g0304250	Os06g0698802	Os03g0618300	Os03g0750100
		Os12g0236225		Os04g0305700	Os06g0698812	Os03g0625300	Os03g0750800
		Os12g0263000		Os04g0306750	Os06g0698822	Os03g0628800	Os03g0752200
		Os12g0263050		Os04g0309100	Os06g0700300	Os03g0629900	Os03g0752500
		Os12g0263200		Os04g0310400	Os06g0702600	Os03g0633900	Os03g0754800
		Os12g0271700		Os04g0320700	Os06g0706400	Os03g0634400	Os03g0755700
		Os12g0274700		Os04g0321100	Os06g0707100	Os03g0635000	Os03g0756800
		Os12g0282000		Os04g0321700	Os06g0707800	Os03g0635800	Os03g0757000
		Os12g0291100		Os04g0321800	Os06g0708000	Os03g0637800	Os03g0758250
		Os12g0291400		Os04g0324100	Os06g0710001	Os03g0637900	Os03g0758800
		Os12g0292400		Os04g0338000	Os06g0711800	Os03g0638000	Os03g0760000
		Os12g0420200		Os04g0346800	Os06g0714800	Os03g0639700	Os03g0760200
		Os12g0420400		Os04g0349600	Os06g0716000	Os03g0641300	Os03g0760500
		Os12g0433700		Os04g0349700	Os06g0719600	Os03g0642450	Os03g0761100
		Os12g0434801		Os04g0359100	Os06g0724900	Os03g0644200	Os03g0762400
		Os12g0438300		Os04g0372750	Os06g0725000	Os03g0646100	Os03g0762500
		Os12g0441600		Os04g0372775	Os06g0726200	Os03g0646200	Os03g0762700
		Os12g0480100		Os04g0373400	Os06g0727200	Os03g0648900	Os03g0764100
		Os12g0483600		Os04g0379700	Os06g0728000	Os03g0650000	Os03g0764450
		Os12g0498500		Os04g0381700	Os06g0731400	Os03g0651100	Os03g0764600
		Os12g0502800		Os04g0391900	Os06g0731950	Os03g0651300	Os03g0765100
		Os12g0512000		Os04g0394766	Os06g0732000	Os03g0651900	Os03g0766900
		Os12g0529800		Os04g0397500	Os07g0106700	Os03g0655300	Os03g0767500
		Os12g0534200		Os04g0399300	Os07g0107800	Os03g0655400	Os03g0767800
		Os12g0541500		Os04g0401800	Os07g0116900	Os03g0656900	Os03g0769700
		Os12g0559200		Os04g0402500	Os07g0117350	Os03g0659200	Os03g0769800
		Os12g0563600		Os04g0402700	Os07g0122200	Os03g0663700	Os03g0769900
		Os12g0566000		Os04g0403200	Os07g0122300	Os03g0665200	Os03g0770800
		Os12g0566700		Os04g0403500	Os07g0122900	Os03g0666700	Os03g0770900
		Os12g0567300		Os04g0403600	Os07g0123800	Os03g0668900	Os03g0772800
		Os12g0568100		Os04g0403900	Os07g0124600	Os03g0669100	Os03g0773300
		Os12g0575000		Os04g0404800	Os07g0129900	Os03g0673000	Os03g0775500
		Os12g0577600		Os04g0405000	Os07g0130100	Os03g0679700	Os03g0775600
		Os12g0586300		Os04g0405500	Os07g0130200	Os03g0679800	Os03g0776400
		Os12g0600100		Os04g0406600	Os07g0137900	Os03g0681700	Os03g0776900
		Os12g0600701		Os04g0408600	Os07g0141100	Os03g0682100	Os03g0780600
		Os12g0601800		Os04g0409200	Os07g0143600	Os03g0683700	Os03g0781300
		Os12g0603700		Os04g0411800	Os07g0147550	Os03g0684700	Os03g0784400
		Os12g0615400		Os04g0412100	Os07g0157900	Os03g0685000	Os03g0785100
		Os12g0616600		Os04g0412300	Os07g0158200	Os03g0685100	Os03g0785500
		Os12g0626400		Os04g0412500	Os07g0162600	Os03g0685200	Os03g0786000
		Os12g0628100		Os04g0412900	Os07g0167000	Os03g0694800	Os03g0787000
		Os12g0634700		Os04g0414700	Os07g0168300	Os03g0695500	Os03g0788800
		Os12g0638700		Os04g0415600	Os07g0169600	Os03g0699300	Os03g0789800
				Os04g0416000	Os07g0170100	Os03g0700800	Os03g0790500
				Os04g0416700	Os07g0170200	Os03g0703300	Os03g0790600
				Os04g0419550	Os07g0170800	Os03g0704000	Os03g0790700
				Os04g0419600	Os07g0173200	Os03g0704100	Os03g0790900
				Os04g0419900	Os07g0175600	Os03g0705800	Os03g0791200
				Os04g0420500	Os07g0179700	Os03g0707200	Os03g0791432
				Os04g0422000	Os07g0187200	Os03g0708400	Os03g0791500
				Os04g0423400	Os07g0187900	Os03g0708500	Os03g0791800
				Os04g0423600	Os07g0188800	Os03g0708700	Os03g0793000
				Os04g0428500	Os07g0191700	Os03g0708900	Os03g0793100
				Os04g0429900	Os07g0192900	Os03g0709200	Os03g0794200
				Os04g0430000	Os07g0194000	Os03g0710100	Os03g0794300
				Os04g0430200	Os07g0195300	Os03g0710600	Os03g0794400
				Os04g0434800	Os07g0196900	Os03g0712200	Os03g0794500
				Os04g0434900	Os07g0204100	Os03g0712300	Os03g0794700
				Os04g0435700	Os07g0205200	Os03g0712400	Os03g0794900
				Os04g0439300	Os07g0213500	Os03g0712700	Os03g0795500
				Os04g0439400	Os07g0217600	Os03g0713000	Os03g0796000
				Os04g0442000	Os07g0227400	Os03g0713200	Os03g0796501
				Os04g0442200	Os07g0231500	Os03g0713600	Os03g0796900
				Os04g0442300	Os07g0231800	Os03g0716200	Os03g0797000
				Os04g0444800	Os07g0238700	Os03g0718800	Os03g0797700
				Os04g0445200	Os07g0239400	Os03g0719000	Os03g0798400
				Os04g0445300	Os07g0242050	Os03g0721300	Os03g0799000
				Os04g0445700	Os07g0242600	Os03g0722400	Os03g0799300
				Os04g0447100	Os07g0244900	Os03g0724500	Os03g0800700
				Os04g0447700	Os07g0245100	Os03g0725300	Os03g0801900
				Os04g0448300	Os07g0245200	Os03g0725400	Os03g0802200
				Os04g0448600	Os07g0246600	Os03g0728500	Os03g0802300
				Os04g0448800	Os07g0248900	Os03g0728900	Os03g0802500
				Os04g0448900	Os07g0262800	Os03g0729100	Os03g0803000
				Os04g0448950	Os07g0267300	Os03g0729700	Os03g0803500
				Os04g0450100	Os07g0271000	Os03g0731100	Os03g0803700
				Os04g0453200	Os07g0272400	Os03g0732100	Os03g0805100
				Os04g0453500	Os07g0272800	Os03g0732200	Os03g0805400
				Os04g0454200	Os07g0273900	Os03g0735000	Os03g0805600
				Os04g0456700	Os07g0278866	Os03g0735200	Os03g0806500
				Os04g0457000	Os07g0281000	Os03g0736400	Os03g0806900
				Os04g0457200	Os07g0293000	Os03g0736600	Os03g0807800
				Os04g0458000	Os07g0294800	Os03g0738000	Os03g0807900
				Os04g0459500	Os07g0296000	Os03g0738400	Os03g0808300
				Os04g0459900	Os07g0297500	Os03g0740833	Os03g0810600
				Os04g0461600	Os07g0416600	Os03g0741000	Os03g0810900
				Os04g0462300	Os07g0416700	Os03g0741050	Os03g0811900
				Os04g0462400	Os07g0416900	Os03g0742900	Os03g0815100
				Os04g0463200	Os07g0421866	Os03g0743900	Os03g0815900
				Os04g0463500	Os07g0421932	Os03g0744700	Os03g0816800
				Os04g0464750	Os07g0422000	Os03g0746400	Os03g0817200
				Os04g0465432	Os07g0436350	Os03g0746500	Os03g0818100
				Os04g0465500	Os07g0438700	Os03g0746700	Os03g0818300
				Os04g0466100	Os07g0440900	Os03g0746900	Os03g0818700
				Os04g0470700	Os07g0442900	Os03g0747700	Os03g0819900
				Os04g0470801	Os07g0444000	Os03g0747900	Os03g0820300
				Os04g0471300	Os07g0458025	Os03g0750700	Os03g0820400
				Os04g0471700	Os07g0461800	Os03g0751100	Os03g0820600
				Os04g0475200	Os07g0461900	Os03g0751400	Os03g0821200
				Os04g0477000	Os07g0462000	Os03g0754500	Os03g0823400
				Os04g0477500	Os07g0463400	Os03g0758100	Os03g0823500
				Os04g0480700	Os07g0471000	Os03g0758500	Os03g0824200
				Os04g0481300	Os07g0475900	Os03g0758551	Os03g0826700
				Os04g0482900	Os07g0481300	Os03g0758900	Os03g0826800
				Os04g0486600	Os07g0484300	Os03g0761000	Os03g0826900
				Os04g0488200	Os07g0499800	Os03g0761300	Os03g0827500
				Os04g0488600	Os07g0507000	Os03g0762900	Os03g0827600
				Os04g0488700	Os07g0507700	Os03g0765200	Os03g0827900
				Os04g0490800	Os07g0508200	Os03g0765900	Os03g0828300
				Os04g0490866	Os07g0511400	Os03g0766500	Os03g0829000
				Os04g0491700	Os07g0511900	Os03g0766600	Os03g0829200
				Os04g0492900	Os07g0516500	Os03g0766800	Os03g0830200
				Os04g0493000	Os07g0516900	Os03g0767700	Os03g0830400
				Os04g0493600	Os07g0522500	Os03g0769000	Os03g0830500
				Os04g0495400	Os07g0522600	Os03g0769100	Os03g0830600
				Os04g0495800	Os07g0522900	Os03g0769600	Os03g0830900
				Os04g0495900	Os07g0523100	Os03g0773600	Os03g0831900
				Os04g0496700	Os07g0529000	Os03g0773700	Os03g0832400
				Os04g0497700	Os07g0529600	Os03g0773800	Os03g0832600
				Os04g0501200	Os07g0530700	Os03g0775000	Os03g0833700
				Os04g0501800	Os07g0537500	Os03g0775200	Os03g0835400
				Os04g0502800	Os07g0537600	Os03g0775400	Os03g0836500
				Os04g0504700	Os07g0537900	Os03g0776100	Os03g0838100
				Os04g0506000	Os07g0538000	Os03g0776150	Os03g0838800
				Os04g0507000	Os07g0538200	Os03g0778100	Os03g0839000
				Os04g0507100	Os07g0538300	Os03g0780500	Os03g0839900
				Os04g0509500	Os07g0538350	Os03g0780800	Os03g0842700
				Os04g0509600	Os07g0538400	Os03g0781000	Os03g0843200
				Os04g0509800	Os07g0538700	Os03g0781400	Os03g0843300
				Os04g0512500	Os07g0539700	Os03g0781700	Os03g0847600
				Os04g0519700	Os07g0539900	Os03g0782200	Os03g0848200
				Os04g0523000	Os07g0540100	Os03g0782950	Os03g0848600
				Os04g0523100	Os07g0541800	Os03g0784000	Os03g0850900
				Os04g0529400	Os07g0542232	Os03g0784700	Os03g0851300
				Os04g0529500	Os07g0542400	Os03g0785200	Os03g0851800
				Os04g0530200	Os07g0542600	Os03g0786100	Os03g0852800
				Os04g0530600	Os07g0543000	Os03g0787200	Os03g0853900
				Os04g0530900	Os07g0548800	Os03g0788200	Os03g0854000
				Os04g0532400	Os07g0550500	Os03g0789466	Os03g0854100
				Os04g0533500	Os07g0551400	Os03g0789500	Os03g0854300
				Os04g0534000	Os07g0553700	Os03g0792400	Os03g0854600
				Os04g0534600	Os07g0557400	Os03g0793800	Os03g0854800
				Os04g0537100	Os07g0558900	Os03g0795200	Os03g0855500
				Os04g0538000	Os07g0559000	Os03g0799700	Os03g0856500
				Os04g0538100	Os07g0559100	Os03g0799900	Os03g0859600
				Os04g0538166	Os07g0561800	Os03g0800400	Os03g0859700
				Os04g0539000	Os07g0568700	Os03g0800500	Os03g0859800
				Os04g0539100	Os07g0569700	Os03g0804200	Os03g0860100
				Os04g0541700	Os07g0569800	Os03g0806700	Os04g0103200
				Os04g0542000	Os07g0570100	Os03g0807400	Os04g0103500
				Os04g0542200	Os07g0570500	Os03g0808100	Os04g0103700
				Os04g0542900	Os07g0572000	Os03g0811100	Os04g0106000
				Os04g0544200	Os07g0573200	Os03g0812000	Os04g0106300
				Os04g0544400	Os07g0573300	Os03g0812500	Os04g0108600
				Os04g0547900	Os07g0573900	Os03g0815400	Os04g0109100
				Os04g0548450	Os07g0575900	Os03g0816400	Os04g0115700
				Os04g0548700	Os07g0585900	Os03g0816500	Os04g0117100
				Os04g0550200	Os07g0586500	Os03g0816600	Os04g0117900
				Os04g0551700	Os07g0587300	Os03g0816900	Os04g0118100
				Os04g0553000	Os07g0593000	Os03g0816950	Os04g0119400
				Os04g0553300	Os07g0596300	Os03g0817700	Os04g0121300
				Os04g0555300	Os07g0597100	Os03g0817900	Os04g0165300
				Os04g0555900	Os07g0597200	Os03g0819400	Os04g0165600
				Os04g0556550	Os07g0597400	Os03g0819600	Os04g0168300
				Os04g0557000	Os07g0598900	Os03g0821100	Os04g0168400
				Os04g0558700	Os07g0603600	Os03g0821250	Os04g0173300
				Os04g0559700	Os07g0604000	Os03g0821700	Os04g0178300
				Os04g0560500	Os07g0609766	Os03g0822200	Os04g0178400
				Os04g0561500	Os07g0613000	Os03g0822300	Os04g0179200
				Os04g0562100	Os07g0613600	Os03g0824100	Os04g0179700
				Os04g0563050	Os07g0617000	Os03g0825500	Os04g0182800
				Os04g0565900	Os07g0618600	Os03g0826200	Os04g0192350
				Os04g0569100	Os07g0618700	Os03g0827700	Os04g0206500
				Os04g0569900	Os07g0619600	Os03g0828100	Os04g0208200
				Os04g0573000	Os07g0620700	Os03g0828500	Os04g0209200
				Os04g0574100	Os07g0625400	Os03g0828701	Os04g0224900
				Os04g0574700	Os07g0626300	Os03g0828800	Os04g0225001
				Os04g0576800	Os07g0630900	Os03g0831100	Os04g0227500
				Os04g0577800	Os07g0631200	Os03g0832800	Os04g0268700
				Os04g0578200	Os07g0637200	Os03g0833200	Os04g0287400
				Os04g0578400	Os07g0638100	Os03g0833800	Os04g0288500
				Os04g0578600	Os07g0642800	Os03g0835150	Os04g0295000
				Os04g0583700	Os07g0650100	Os03g0836600	Os04g0301700
				Os04g0583800	Os07g0656200	Os03g0837100	Os04g0306400
				Os04g0584900	Os07g0657400	Os03g0837800	Os04g0306800
				Os04g0585200	Os07g0658200	Os03g0837900	Os04g0316200
				Os04g0585700	Os07g0660100	Os03g0838900	Os04g0319600
				Os04g0588500	Os07g0661600	Os03g0839600	Os04g0320700
				Os04g0589400	Os07g0663800	Os03g0841100	Os04g0322100
				Os04g0591000	Os07g0664600	Os03g0841800	Os04g0340300
				Os04g0592400	Os07g0664900	Os03g0841900	Os04g0340550
				Os04g0593400	Os07g0669100	Os03g0843400	Os04g0341500
				Os04g0598900	Os07g0669650	Os03g0843800	Os04g0344100
				Os04g0602100	Os07g0669700	Os03g0844000	Os04g0346000
				Os04g0602400	Os07g0671700	Os03g0844450	Os04g0348400
				Os04g0602500	Os07g0673200	Os03g0844900	Os04g0349300
				Os04g0602900	Os07g0673900	Os03g0846900	Os04g0349500
				Os04g0603000	Os07g0677600	Os03g0847900	Os04g0350100
				Os04g0603100	Os07g0678600	Os03g0848100	Os04g0364800
				Os04g0603300	Os07g0679000	Os03g0849700	Os04g0372800
				Os04g0604250	Os07g0679300	Os03g0849800	Os04g0376500
				Os04g0605300	Os07g0680000	Os03g0850600	Os04g0379600
				Os04g0605500	Os07g0680300	Os03g0850700	Os04g0379900
				Os04g0606000	Os07g0682700	Os03g0851400	Os04g0380000
				Os04g0606900	Os07g0683200	Os03g0851700	Os04g0380300
				Os04g0607000	Os07g0684100	Os03g0852900	Os04g0382300
				Os04g0607500	Os07g0684400	Os03g0855700	Os04g0385600
				Os04g0610500	Os07g0684800	Os03g0856100	Os04g0385900
				Os04g0610800	Os07g0686300	Os03g0856700	Os04g0387300
				Os04g0612301	Os07g0686500	Os03g0857000	Os04g0388601
				Os04g0612500	Os07g0686700	Os03g0857400	Os04g0388900
				Os04g0615000	Os07g0686800	Os03g0857500	Os04g0390100
				Os04g0623200	Os07g0688300	Os03g0857900	Os04g0393300
				Os04g0623800	Os07g0692200	Os03g0858700	Os04g0394700
				Os04g0624600	Os07g0695800	Os03g0859900	Os04g0395600
				Os04g0625200	Os08g0101000	Os03g0860600	Os04g0397400
				Os04g0628900	Os08g0103300	Os03g0861100	Os04g0398000
				Os04g0629600	Os08g0103600	Os03g0861700	Os04g0398500
				Os04g0631100	Os08g0104700	Os04g0101300	Os04g0399000
				Os04g0631200	Os08g0105100	Os04g0105300	Os04g0399200
				Os04g0632100	Os08g0107500	Os04g0105400	Os04g0399300
				Os04g0633200	Os08g0109900	Os04g0105500	Os04g0402500
				Os04g0637500	Os08g0110700	Os04g0106400	Os04g0403600
				Os04g0638100	Os08g0110800	Os04g0110500	Os04g0403701
				Os04g0638300	Os08g0112300	Os04g0111200	Os04g0404800
				Os04g0638700	Os08g0113300	Os04g0116200	Os04g0405300
				Os04g0639300	Os08g0114300	Os04g0116600	Os04g0405600
				Os04g0640500	Os08g0116400	Os04g0118700	Os04g0405800
				Os04g0644600	Os08g0116566	Os04g0119000	Os04g0407500
				Os04g0645100	Os08g0117900	Os04g0119500	Os04g0408700
				Os04g0649100	Os08g0120500	Os04g0120100	Os04g0411300
				Os04g0650500	Os08g0121800	Os04g0129900	Os04g0414900
				Os04g0650700	Os08g0127100	Os04g0136700	Os04g0415100
				Os04g0652400	Os08g0127300	Os04g0136900	Os04g0418500
				Os04g0653000	Os08g0127700	Os04g0163700	Os04g0419100
				Os04g0657300	Os08g0130000	Os04g0163800	Os04g0419900
				Os04g0657500	Os08g0133000	Os04g0164900	Os04g0429087
				Os04g0657900	Os08g0135400	Os04g0165700	Os04g0429900
				Os04g0658300	Os08g0138700	Os04g0171800	Os04g0430600
				Os04g0658800	Os08g0139000	Os04g0175000	Os04g0430700
				Os04g0659100	Os08g0139100	Os04g0175300	Os04g0431200
				Os04g0662000	Os08g0141400	Os04g0188433	Os04g0432500
				Os04g0662700	Os08g0148600	Os04g0191500	Os04g0435100
				Os04g0665600	Os08g0154300	Os04g0195100	Os04g0436100
				Os04g0666900	Os08g0173300	Os04g0196200	Os04g0436400
				Os04g0668800	Os08g0175300	Os04g0197100	Os04g0437300
				Os04g0673300	Os08g0183900	Os04g0197200	Os04g0440000
				Os04g0676100	Os08g0184600	Os04g0200700	Os04g0444200
				Os04g0676400	Os08g0189200	Os04g0201000	Os04g0444300
				Os04g0677033	Os08g0189600	Os04g0201200	Os04g0444800
				Os04g0678300	Os08g0189700	Os04g0201900	Os04g0449900
				Os04g0678700	Os08g0189850	Os04g0202500	Os04g0450100
				Os04g0679900	Os08g0189900	Os04g0206200	Os04g0450300
				Os04g0680000	Os08g0190100	Os04g0209300	Os04g0450400
				Os04g0682000	Os08g0191000	Os04g0219550	Os04g0450600
				Os04g0683600	Os08g0191100	Os04g0219600	Os04g0450701
				Os04g0683700	Os08g0191150	Os04g0219800	Os04g0450800
				Os04g0683800	Os08g0198700	Os04g0220300	Os04g0451200
				Os04g0683850	Os08g0203150	Os04g0220400	Os04g0452700
				Os04g0685900	Os08g0203201	Os04g0221000	Os04g0453200
				Os04g0688600	Os08g0203300	Os04g0224600	Os04g0455700
				Os04g0689500	Os08g0203700	Os04g0226340	Os04g0457500
				Os04g0690800	Os08g0205800	Os04g0227000	Os04g0458300
				Os04g0691600	Os08g0206400	Os04g0233400	Os04g0458600
				Os04g0691800	Os08g0207800	Os04g0234600	Os04g0459000
				Os04g0691900	Os08g0225050	Os04g0243400	Os04g0459200
				Os04g0692400	Os08g0226600	Os04g0247500	Os04g0460300
				Os04g0692500	Os08g0227100	Os04g0249600	Os04g0460500
				Os04g0692600	Os08g0230300	Os04g0249700	Os04g0461700
				Os04g0693400	Os08g0230600	Os04g0249900	Os04g0461750
				Os05g0101400	Os08g0232100	Os04g0250700	Os04g0461800
				Os05g0102800	Os08g0233300	Os04g0253000	Os04g0462500
				Os05g0103200	Os08g0235800	Os04g0259200	Os04g0470100
				Os05g0103300	Os08g0254200	Os04g0266900	Os04g0472400
				Os05g0103400	Os08g0260600	Os04g0269100	Os04g0472600
				Os05g0104650	Os08g0261100	Os04g0269600	Os04g0474800
				Os05g0105000	Os08g0265500	Os04g0269800	Os04g0474900
				Os05g0105050	Os08g0268900	Os04g0272200	Os04g0475600
				Os05g0105600	Os08g0273000	Os04g0278000	Os04g0476700
				Os05g0105800	Os08g0275200	Os04g0282000	Os04g0479200
				Os05g0106200	Os08g0277900	Os04g0282200	Os04g0480100
				Os05g0107600	Os08g0278900	Os04g0282400	Os04g0481100
				Os05g0107900	Os08g0287800	Os04g0293100	Os04g0482300
				Os05g0110100	Os08g0290100	Os04g0293700	Os04g0482800
				Os05g0110300	Os08g0293200	Os04g0295400	Os04g0486950
				Os05g0111200	Os08g0300501	Os04g0296301	Os04g0487200
				Os05g0111300	Os08g0307400	Os04g0296700	Os04g0487300
				Os05g0112800	Os08g0315200	Os04g0298200	Os04g0487400
				Os05g0113400	Os08g0326000	Os04g0302400	Os04g0488000
				Os05g0116000	Os08g0331000	Os04g0302900	Os04g0489600
				Os05g0116100	Os08g0331800	Os04g0303100	Os04g0490000
				Os05g0121200	Os08g0335200	Os04g0303900	Os04g0490100
				Os05g0121500	Os08g0338700	Os04g0304200	Os04g0491200
				Os05g0121600	Os08g0344300	Os04g0304250	Os04g0491700
				Os05g0122800	Os08g0344600	Os04g0305700	Os04g0493400
				Os05g0123100	Os08g0346500	Os04g0307500	Os04g0494100
				Os05g0126800	Os08g0347550	Os04g0312100	Os04g0496000
				Os05g0128200	Os08g0356700	Os04g0312500	Os04g0496150
				Os05g0131100	Os08g0358050	Os04g0317300	Os04g0496700
				Os05g0135900	Os08g0374600	Os04g0321700	Os04g0497400
				Os05g0137200	Os08g0374701	Os04g0321800	Os04g0500700
				Os05g0137300	Os08g0376200	Os04g0323800	Os04g0501100
				Os05g0137800	Os08g0378000	Os04g0329500	Os04g0502900
				Os05g0139100	Os08g0384500	Os04g0330200	Os04g0504000
				Os05g0140100	Os08g0385900	Os04g0331650	Os04g0504600
				Os05g0143500	Os08g0387050	Os04g0337500	Os04g0504800
				Os05g0148600	Os08g0395800	Os04g0338000	Os04g0505700
				Os05g0148700	Os08g0396200	Os04g0338100	Os04g0506100
				Os05g0148800	Os08g0402500	Os04g0338950	Os04g0506800
				Os05g0149000	Os08g0410500	Os04g0345400	Os04g0507800
				Os05g0149500	Os08g0412600	Os04g0347900	Os04g0507900
				Os05g0150800	Os08g0412800	Os04g0349600	Os04g0508800
				Os05g0151300	Os08g0414700	Os04g0349700	Os04g0509200
				Os05g0152400	Os08g0416400	Os04g0350300	Os04g0510600
				Os05g0155200	Os08g0416900	Os04g0359100	Os04g0511200
				Os05g0155400	Os08g0417000	Os04g0363700	Os04g0513400
				Os05g0160300	Os08g0423500	Os04g0370300	Os04g0514150
				Os05g0161200	Os08g0424200	Os04g0372700	Os04g0515400
				Os05g0161500	Os08g0425200	Os04g0372775	Os04g0515900
				Os05g0164100	Os08g0430300	Os04g0373000	Os04g0516600
				Os05g0164200	Os08g0432000	Os04g0376400	Os04g0516701
				Os05g0168200	Os08g0435800	Os04g0379700	Os04g0517100
				Os05g0168300	Os08g0439100	Os04g0381100	Os04g0518600
				Os05g0170800	Os08g0440000	Os04g0381600	Os04g0520700
				Os05g0170950	Os08g0440300	Os04g0387600	Os04g0521700
				Os05g0171200	Os08g0441600	Os04g0387900	Os04g0523500
				Os05g0176100	Os08g0445700	Os04g0389500	Os04g0524500
				Os05g0177500	Os08g0448100	Os04g0389800	Os04g0525200
				Os05g0180300	Os08g0449500	Os04g0391000	Os04g0526800
				Os05g0186000	Os08g0453800	Os04g0391900	Os04g0527000
				Os05g0189900	Os08g0454600	Os04g0396800	Os04g0527700
				Os05g0190000	Os08g0466050	Os04g0400000	Os04g0529400
				Os05g0190500	Os08g0470200	Os04g0401200	Os04g0530300
				Os05g0192100	Os08g0473900	Os04g0401800	Os04g0530400
				Os05g0194900	Os08g0476100	Os04g0403200	Os04g0530500
				Os05g0195200	Os08g0480500	Os04g0403500	Os04g0530600
				Os05g0195700	Os08g0480800	Os04g0403900	Os04g0531300
				Os05g0198200	Os08g0481100	Os04g0405000	Os04g0531400
				Os05g0199100	Os08g0482300	Os04g0406600	Os04g0531900
				Os05g0199700	Os08g0482600	Os04g0409200	Os04g0533900
				Os05g0200100	Os08g0483100	Os04g0410200	Os04g0534100
				Os05g0200340	Os08g0483200	Os04g0410250	Os04g0534801
				Os05g0202300	Os08g0483800	Os04g0410300	Os04g0535000
				Os05g0202600	Os08g0484200	Os04g0412000	Os04g0535600
				Os05g0204600	Os08g0484400	Os04g0412100	Os04g0539800
				Os05g0209000	Os08g0484500	Os04g0412200	Os04g0540500
				Os05g0209500	Os08g0484600	Os04g0412300	Os04g0540900
				Os05g0210600	Os08g0485700	Os04g0412500	Os04g0541100
				Os05g0214300	Os08g0486200	Os04g0412900	Os04g0541700
				Os05g0214900	Os08g0487700	Os04g0413000	Os04g0543500
				Os05g0215000	Os08g0492400	Os04g0414700	Os04g0543900
				Os05g0215300	Os08g0494400	Os04g0416000	Os04g0544000
				Os05g0217700	Os08g0497600	Os04g0416700	Os04g0545000
				Os05g0217800	Os08g0497900	Os04g0419550	Os04g0546100
				Os05g0220500	Os08g0499300	Os04g0420300	Os04g0546800
				Os05g0224700	Os08g0499800	Os04g0422000	Os04g0548000
				Os05g0227100	Os08g0500100	Os04g0423100	Os04g0550600
				Os05g0227600	Os08g0500200	Os04g0423400	Os04g0555300
				Os05g0228400	Os08g0501500	Os04g0423600	Os04g0555400
				Os05g0230700	Os08g0504600	Os04g0430200	Os04g0556400
				Os05g0232200	Os08g0507100	Os04g0430950	Os04g0556500
				Os05g0241200	Os08g0508000	Os04g0431700	Os04g0559400
				Os05g0243200	Os08g0508500	Os04g0432000	Os04g0560700
				Os05g0244500	Os08g0509100	Os04g0432800	Os04g0561000
				Os05g0246600	Os08g0513600	Os04g0433800	Os04g0562800
				Os05g0273800	Os08g0514000	Os04g0434600	Os04g0565500
				Os05g0275000	Os08g0514033	Os04g0434900	Os04g0566500
				Os05g0278500	Os08g0514066	Os04g0435700	Os04g0567700
				Os05g0279850	Os08g0516600	Os04g0436300	Os04g0568900
				Os05g0280700	Os08g0518800	Os04g0436800	Os04g0571200
				Os05g0291700	Os08g0518900	Os04g0438300	Os04g0571300
				Os05g0292800	Os08g0519000	Os04g0438600	Os04g0572500
				Os05g0294600	Os08g0519700	Os04g0439300	Os04g0573900
				Os05g0295200	Os08g0519750	Os04g0439400	Os04g0574200
				Os05g0296750	Os08g0519800	Os04g0442000	Os04g0578000
				Os05g0302600	Os08g0520000	Os04g0442200	Os04g0578200
				Os05g0304600	Os08g0521400	Os04g0443900	Os04g0578400
				Os05g0311500	Os08g0522100	Os04g0445200	Os04g0579200
				Os05g0317900	Os08g0522400	Os04g0445700	Os04g0580800
				Os05g0318300	Os08g0524000	Os04g0446200	Os04g0583000
				Os05g0320100	Os08g0526400	Os04g0446500	Os04g0583200
				Os05g0320300	Os08g0527900	Os04g0448300	Os04g0583900
				Os05g0320700	Os08g0528900	Os04g0448600	Os04g0584600
				Os05g0320800	Os08g0535050	Os04g0448800	Os04g0586200
				Os05g0332300	Os08g0535400	Os04g0448900	Os04g0589900
				Os05g0332801	Os08g0536300	Os04g0448950	Os04g0590400
				Os05g0337400	Os08g0537900	Os04g0451700	Os04g0591100
				Os05g0338900	Os08g0538000	Os04g0452500	Os04g0592500
				Os05g0346400	Os08g0538300	Os04g0453400	Os04g0596400
				Os05g0348100	Os08g0539100	Os04g0453500	Os04g0597800
				Os05g0349700	Os08g0539200	Os04g0454200	Os04g0598000
				Os05g0358400	Os08g0539700	Os04g0456700	Os04g0603400
				Os05g0358500	Os08g0540000	Os04g0457000	Os04g0603601
				Os05g0365000	Os08g0540300	Os04g0457200	Os04g0604600
				Os05g0365300	Os08g0542000	Os04g0459500	Os04g0606601
				Os05g0365600	Os08g0545200	Os04g0459900	Os04g0606700
				Os05g0369900	Os08g0545500	Os04g0461100	Os04g0608100
				Os05g0373900	Os08g0546800	Os04g0461600	Os04g0609600
				Os05g0383200	Os08g0550400	Os04g0462300	Os04g0610100
				Os05g0384600	Os08g0556550	Os04g0463200	Os04g0610400
				Os05g0387200	Os08g0559400	Os04g0463300	Os04g0610700
				Os05g0388500	Os08g0560500	Os04g0463500	Os04g0611300
				Os05g0388600	Os08g0562700	Os04g0463600	Os04g0611400
				Os05g0389000	Os08g0564800	Os04g0463800	Os04g0613300
				Os05g0389500	Os08g0566900	Os04g0464750	Os04g0614300
				Os05g0390000	Os09g0103150	Os04g0464800	Os04g0614600
				Os05g0390100	Os09g0119100	Os04g0465432	Os04g0614700
				Os05g0390300	Os09g0120033	Os04g0465500	Os04g0615100
				Os05g0390800	Os09g0128400	Os04g0466000	Os04g0615200
				Os05g0391200	Os09g0128600	Os04g0466100	Os04g0616300
				Os05g0393400	Os09g0129500	Os04g0467800	Os04g0616800
				Os05g0395000	Os09g0131400	Os04g0469400	Os04g0617050
				Os05g0396900	Os09g0133700	Os04g0469500	Os04g0617350
				Os05g0397300	Os09g0133800	Os04g0470801	Os04g0617500
				Os05g0399200	Os09g0135100	Os04g0473900	Os04g0618200
				Os05g0401100	Os09g0243200	Os04g0475200	Os04g0618950
				Os05g0401200	Os09g0246300	Os04g0476100	Os04g0619000
				Os05g0404000	Os09g0246500	Os04g0476400	Os04g0619400
				Os05g0404200	Os09g0248300	Os04g0477000	Os04g0619500
				Os05g0404400	Os09g0255400	Os04g0477900	Os04g0623500
				Os05g0405500	Os09g0268800	Os04g0478600	Os04g0623550
				Os05g0406000	Os09g0272600	Os04g0480500	Os04g0629300
				Os05g0408300	Os09g0273950	Os04g0481300	Os04g0630551
				Os05g0408900	Os09g0276600	Os04g0482900	Os04g0630600
				Os05g0409500	Os09g0279000	Os04g0483200	Os04g0630800
				Os05g0410200	Os09g0279100	Os04g0486800	Os04g0630900
				Os05g0410900	Os09g0284400	Os04g0487000	Os04g0631100
				Os05g0411200	Os09g0286400	Os04g0487100	Os04g0631800
				Os05g0412000	Os09g0286600	Os04g0488200	Os04g0632000
[truncated: 2,662 more rows]
