# Supplementary material for: Divergent response associates with the differential amplitudes of immunity against Magnaporthe oryzae by different blast resistance genes
Source: Front Plant Sci. 2025 Feb 24;16:1547593. doi: 10.3389/fpls.2025.1547593 (PMC11891227; doi:10.3389/fpls.2025.1547593)
Supplement: Supplementary Figure 1 — GO and KEGG pathway classification of up-regulated and down-regulated DEGs in IRBL9-W. (A) GO classification, (B) KEGG pathway classification. [file DataSheet1.zip › Data Sheet 1aaa/Supplementary files/Supplementary Table S3. The convergent and divergent up-regulated and down-regulated DEGs in IRBLz5-CA, IRBL9-W, IRBLkm-Ts, R2115, and LTH.xlsx]

## Sheet: Sheet 1
The convergent and divergent up-regulated DEGs in IRBLz5-CA, IRBL9-W, IRBLkm-Ts, R2115, and LTH.
R2115.up(87)	LTH.up(2476)	LTH.up & R2115.up(75)	IRBLkm-Ts.up(780)	IRBLkm-Ts.up & R2115.up(26)	IRBLkm-Ts.up & LTH.up(721)	IRBLkm-Ts.up & LTH.up & R2115.up(45)	IRBL9-W.up(70)	IRBL9-W.up & R2115.up(15)	IRBL9-W.up & LTH.up(99)	IRBL9-W.up & LTH.up & R2115.up(35)	IRBL9-W.up & IRBLkm-Ts.up(188)	IRBL9-W.up & IRBLkm-Ts.up & R2115.up(20)	IRBL9-W.up & IRBLkm-Ts.up & LTH.up(479)	IRBL9-W.up & IRBLkm-Ts.up & LTH.up & R2115.up(153)	IRBLz5-CA.up(1)	IRBLz5-CA.up & R2115.up(1)	IRBLz5-CA.up & LTH.up(3)	IRBLz5-CA.up & LTH.up & R211.up(3)	IRBLz5-CA.up & IRBLkm-Ts.up(0)	IRBLz5-CA.up & IRBLkm-Ts.up & R2115.up(1)	IRBLz5-CA.up & IRBLkm-Ts.up & LTH.up(1)	IRBLz5-CA.up & IRBLkm-Ts.up & LTH.up & R2115.up(3)	IRBLz5-CA.up & IRBL9-W.up(1)	IRBLz5-CA.up & IRBL9-W.up & R2115.up(1)	IRBLz5-CA.up & IRBL9-W.up & LTH.up(5)	IRBLz5-CA.up & IRBL9-W.up & LTH.up & R2115.up(9)	IRBLz5-CA.up & IRBL9-W.up & IRBLkm-Ts.up(2)	IRBLz5-CA.up & IRBL9-W.up & IRBLkm-Ts.up & R2115.up(1)	IRBLz5-CA.up & IRBL9-W.up & IRBLkm-Ts.up & LTH.up(40)	IRBLz5-CA.up & IRBL9-W.up & IRBLkm-Ts.up & LTH.up & R2115.up(78)
Os07g0493800	Os03g0177900	Os01g0727100	Os08g0432000	Os05g0555700	Os12g0507300	Os06g0568600	Os08g0498600	Os08g0231400	Os10g0535600	Os02g0770500	Os08g0378000	Os07g0561800	Os01g0704100	Os03g0769700	Os07g0526400	Os06g0534200	Os01g0773800	Os01g0699600		Os01g0137700	Os12g0170800	Os03g0187800	Os08g0276000	Os07g0526600	Os09g0509500	Os01g0947000	Os08g0335200	Os10g0517500	Os01g0727700	Os06g0125200
Os05g0577500	Os10g0167300	Os02g0535901	Os06g0105500	Os11g0475000	Os09g0361032	Os07g0538200	Os04g0633300	Os07g0601100	Os04g0590400	Os03g0860100	Os10g0537800	Os01g0185900	Os01g0290800	Os01g0143900			Os03g0734100	Os04g0630600				Os05g0162000			Os07g0621600	Os10g0361000	Os01g0137875		Os03g0638400	Os02g0767200
Os01g0713200	Os05g0197300	Os03g0367150	Os06g0139000	Os06g0239100	Os11g0148300	Os04g0340300	Os11g0547800	Os01g0326100	Os11g0593000	Os09g0371300	Os02g0507400	Os11g0474800	Os08g0473900	Os11g0124500			Os01g0348900	Os06g0272850				Os01g0179000			Os10g0504900	Os03g0830500			Os07g0436350	Os12g0130200
Os01g0850550	Os03g0268000	Os04g0578000	Os11g0222000	Os11g0474900	Os05g0249100	Os04g0115700	Os05g0439300	Os01g0118400	Os01g0725400	Os07g0539100	Os10g0137300	Os03g0691800	Os02g0533800	Os05g0135400											Os02g0753700	Os08g0508800			Os08g0112300	Os04g0486950
Os04g0154800	Os06g0686700	Os07g0417200	Os01g0103000	Os07g0129900	Os05g0398000	Os01g0920700	Os06g0593100	Os05g0571200	Os10g0491000	Os04g0452700	Os07g0572000	Os12g0576700	Os11g0705200	Os05g0261700											Os12g0576732	Os03g0661600			Os11g0570000	Os07g0575900
Os06g0707733	Os03g0211100	Os08g0448000	Os03g0617101	Os12g0127200	Os03g0767800	Os01g0259966	Os02g0612900	Os06g0521500	Os02g0707900	Os09g0431100	Os04g0606200	Os06g0218900	Os12g0138900	Os05g0261001												Os12g0258700			Os04g0583000	Os08g0508000
Os10g0525000	Os01g0151400	Os12g0155000	Os03g0372600	Os01g0895000	Os03g0775500	Os05g0324700	Os08g0423600	Os06g0306300	Os11g0247300	Os06g0499100	Os05g0485300	Os02g0718100	Os06g0103300	Os04g0674700												Os10g0147200			Os05g0170200	Os02g0242900
Os04g0370900	Os10g0136150	Os03g0610400	Os08g0499800	Os01g0714800	Os07g0543000	Os06g0133400	Os07g0638400	Os07g0550600	Os04g0615200	Os11g0495400	Os06g0168500	Os10g0490100	Os07g0551400	Os04g0316200												Os11g0592000			Os01g0136700	Os07g0529000
Os07g0528200	Os08g0440500	Os09g0447500	Os04g0437600	Os04g0362375	Os12g0596900	Os02g0582900	Os11g0641500	Os01g0597800	Os12g0435100	Os07g0654700	Os01g0182600	Os07g0542400	Os09g0536700	Os02g0730000												Os03g0790700			Os03g0701100	Os07g0442900
Os06g0314501	Os03g0722600	Os12g0628600	Os06g0298400	Os03g0401951	Os02g0763200	Os03g0749300	Os03g0841600	Os04g0469000	Os01g0124100	Os09g0341600	Os08g0520000	Os02g0467600	Os10g0565000	Os11g0128300															Os05g0402900	Os08g0507100
Os01g0644900	Os02g0801200	Os02g0738200	Os11g0544600	Os04g0179100	Os01g0916300	Os07g0558900	Os01g0915900	Os03g0310600	Os02g0159000	Os08g0140300	Os06g0298200	Os08g0203150	Os06g0549700	Os01g0586800															Os03g0734300	Os07g0587300
Os03g0182000	Os03g0178100	Os10g0380800	Os10g0130500	Os11g0549300	Os02g0152600	Os10g0485800	Os08g0526633	Os04g0469300	Os03g0734200	Os06g0249350	Os04g0223500	Os05g0135450	Os04g0632000	Os01g0548600															Os08g0518800	Os08g0189600
Os03g0389601	Os03g0591300	Os08g0137900	Os06g0558766	Os10g0395400	Os08g0480500	Os07g0673900	Os01g0298400	Os07g0673801	Os02g0275200	Os02g0671100	Os06g0714800	Os11g0225000	Os07g0684100	Os04g0103700															Os05g0375466	Os04g0458600
Os03g0412400	Os07g0583000	Os07g0129200	Os05g0397650	Os11g0618700	Os02g0234300	Os07g0537500	Os06g0504900	Os07g0104500	Os03g0801900	Os03g0305200	Os04g0119000	Os04g0370100	Os03g0370000	Os07g0603600															Os07g0440900	Os09g0412400
Os05g0517100	Os03g0192700	Os05g0553400	Os03g0554900	Os02g0718600	Os06g0202600	Os02g0135300	Os09g0251800	Os08g0203100	Os07g0432201	Os04g0686000	Os06g0195800	Os02g0717600	Os04g0591100	Os02g0119600															Os01g0795600	Os08g0482600
Os05g0136900	Os04g0320700	Os05g0183100	Os11g0235700	Os11g0497350	Os05g0491200	Os04g0684900	Os07g0124900		Os11g0255300	Os03g0234500	Os11g0547000	Os01g0326300	Os10g0482900	Os01g0175100															Os11g0592100	Os02g0526400
Os03g0660500	Os08g0397900	Os01g0311800	Os03g0844700	Os04g0291900	Os10g0542900	Os02g0742700	Os04g0649500		Os04g0419100	Os01g0827800	Os06g0273200	Os02g0192001	Os02g0827900	Os08g0189850															Os11g0700900	Os08g0189900
Os01g0200200	Os06g0582400	Os02g0636600	Os02g0709400	Os06g0328400	Os02g0498100	Os04g0178300	Os01g0891700		Os01g0795766	Os03g0198600	Os11g0643100	Os06g0587100	Os02g0799600	Os03g0326200															Os12g0448900	Os03g0320600
Os07g0611200	Os12g0564100	Os06g0128800	Os08g0103300	Os08g0173300	Os01g0267800	Os03g0225900	Os07g0688200		Os06g0557100	Os03g0363100	Os03g0168000	Os05g0370700	Os02g0455400	Os10g0572300															Os05g0247800	Os01g0113200
Os03g0789000	Os05g0169400	Os06g0222400	Os06g0521400	Os07g0117350	Os09g0380400	Os10g0109600	Os06g0726100		Os01g0652450	Os01g0868000	Os02g0208100	Os01g0138400	Os02g0583900	Os10g0127900															Os04g0654500	Os08g0514000
Os08g0522300	Os10g0469900	Os09g0572000	Os03g0680300	Os01g0920450	Os02g0593400	Os02g0640500	Os04g0618700		Os07g0584100	Os12g0629700	Os03g0247900		Os11g0557300	Os01g0923000															Os03g0168300	Os02g0168200
Os06g0210900	Os06g0612800	Os08g0137800	Os03g0145900	Os12g0260500	Os10g0376900	Os04g0611400	Os04g0288100		Os03g0365800	Os05g0584900	Os10g0126500		Os04g0571300	Os04g0444300															Os07g0686800	Os04g0322100
Os08g0477100	Os01g0966400	Os04g0556400	Os12g0580700	Os03g0137350	Os02g0293500	Os09g0399800	Os11g0701100		Os05g0181200	Os03g0153900	Os04g0616700		Os08g0374701	Os09g0554200															Os03g0122300	Os07g0537600
Os01g0389700	Os04g0431200	Os04g0419900	Os03g0721200	Os06g0218300	Os03g0305100	Os03g0437200	Os09g0471600		Os05g0439400	Os01g0816100	Os10g0462900		Os11g0634200	Os10g0536400															Os08g0518900	Os12g0437800
Os01g0126100	Os01g0929500	Os06g0695900	Os12g0297400	Os01g0389200	Os05g0516550	Os07g0416900	Os06g0255100		Os06g0324000	Os12g0154700	Os07g0660100		Os02g0602900	Os09g0255400															Os09g0129500	Os12g0583700
Os12g0484900	Os03g0225700	Os04g0340550	Os03g0780500	Os09g0498200	Os02g0224300	Os09g0542900	Os12g0431100		Os05g0529200	Os04g0634900	Os06g0158000		Os07g0537900	Os03g0244700															Os06g0651900	Os08g0514033
Os07g0542800	Os04g0535600	Os04g0517100	Os11g0515700		Os12g0535900	Os05g0451300	Os07g0605800		Os03g0657100	Os01g0745000	Os04g0655300		Os04g0380300	Os02g0273000															Os10g0463800	Os11g0587600
Os03g0738600	Os02g0540700	Os04g0635650	Os02g0299300		Os01g0246500	Os01g0511000	Os12g0242100		Os07g0657300	Os03g0297600	Os06g0474800		Os06g0206200	Os12g0495525															Os02g0191300	Os10g0419400
Os03g0179400	Os09g0533600	Os03g0367101	Os03g0836200		Os08g0522100	Os09g0471200	Os04g0564700		Os12g0466200	Os01g0963000	Os08g0423500		Os08g0191150	Os10g0536450															Os11g0634350	Os03g0300400
Os01g0579600	Os01g0827200	Os01g0687400	Os09g0561500		Os01g0185250	Os06g0649000	Os06g0235500		Os02g0819900	Os12g0630800	Os09g0502500		Os09g0502350	Os07g0585900															Os02g0813600	Os01g0138800
Os05g0442700	Os07g0497400	Os02g0699000	Os11g0182900		Os04g0382300	Os01g0384800	Os04g0542800		Os05g0132700	Os07g0192000	Os07g0130200		Os03g0138600	Os01g0946700															Os11g0702100	Os02g0466400
Os06g0493100	Os03g0730000	Os10g0491400	Os02g0298100		Os03g0395600	Os04g0684100	Os09g0468150		Os05g0569300	Os04g0109100	Os01g0357100		Os03g0265800	Os07g0683200															Os02g0112900	Os07g0538000
Os05g0576600	Os03g0711500	Os05g0421900	Os08g0519800		Os01g0711600	Os02g0624300	Os03g0797500		Os01g0812900	Os04g0556500	Os01g0227100		Os04g0647800	Os02g0527600															Os09g0120033	Os08g0130000
Os10g0513900	Os06g0129400	Os05g0427400	Os09g0419100		Os07g0192900	Os10g0416500	Os03g0213100		Os03g0796900	Os10g0379854	Os11g0569800		Os05g0364300	Os04g0458300															Os01g0727500	Os03g0676400
Os09g0328600	Os06g0131400	Os01g0912850	Os04g0561600		Os12g0132200	Os07g0559000	Os08g0563500		Os05g0143800	Os01g0831250	Os03g0748300		Os01g0178900	Os01g0318202															Os03g0828300	Os10g0370500
Os11g0558900	Os07g0164700	Os08g0189400	Os02g0557500		Os03g0185000	Os02g0539200	Os02g0153900		Os03g0363200		Os07g0143600		Os01g0194300	Os10g0109300															Os09g0446350	Os03g0231600
Os07g0677500	Os07g0662600	Os02g0221100	Os08g0175300		Os11g0549650	Os03g0322200	Os04g0649600		Os03g0411800		Os07g0130100		Os04g0655400	Os02g0737200															Os01g0750500	Os06g0133300
Os02g0811200	Os08g0420700	Os04g0450400	Os11g0256400		Os06g0724900	Os05g0474800	Os10g0416100		Os03g0310000		Os03g0129100		Os05g0125250	Os07g0597200															Os03g0776400	Os12g0592900
Os03g0660300	Os12g0572400	Os01g0209700	Os05g0373400		Os02g0233200	Os10g0418900	Os01g0135600		Os02g0809100		Os07g0262800		Os04g0685300	Os11g0256900															Os01g0137800	Os03g0277700
Os06g0529900	Os04g0509200	Os01g0940700	Os04g0492600		Os09g0482600	Os10g0542400	Os01g0510200		Os12g0571000		Os01g0702000		Os01g0189800	Os10g0501500															Os01g0832600	Os07g0663800
Os04g0369600	Os01g0862300	Os01g0284500	Os03g0781200		Os10g0442950	Os12g0555000	Os08g0168000		Os10g0178500		Os06g0336001		Os06g0661900	Os03g0291500																Os04g0543900
Os01g0946500	Os10g0465800	Os09g0544000	Os07g0688300		Os05g0205050	Os04g0634700	Os05g0447800		Os01g0623200		Os07g0122200		Os05g0539800	Os03g0826900																Os05g0575000
Os08g0556300	Os02g0801900	Os07g0654500	Os01g0706400		Os02g0104200	Os06g0591200	Os05g0574300		Os07g0237700		Os05g0453500		Os11g0269700	Os05g0576500																Os06g0549900
Os09g0127300	Os07g0617800	Os03g0405400	Os05g0405200		Os05g0499600	Os12g0624300	Os04g0488100		Os12g0545900		Os04g0675400		Os01g0159400	Os11g0569500																Os03g0790500
Os11g0274166	Os07g0669600	Os05g0475475	Os05g0479475		Os02g0123600	Os03g0305400	Os02g0806300		Os03g0448200		Os04g0587400		Os05g0163700	Os04g0489600																Os04g0685500
Os10g0515900	Os04g0411300	Os01g0358100	Os11g0260100		Os07g0239400		Os11g0164900		Os03g0235000		Os02g0724000		Os01g0223900	Os01g0712700																Os02g0514326
Os05g0136800	Os05g0381600	Os07g0129800	Os01g0944100		Os08g0540300		Os02g0115900		Os01g0839100		Os01g0871900		Os09g0322000	Os03g0348900																Os02g0783700
Os03g0660400	Os08g0487500	Os07g0618000	Os06g0190700		Os12g0175700		Os08g0423850		Os11g0258900		Os01g0687300		Os09g0569780	Os03g0320100																Os12g0432600
Os12g0639600	Os10g0463600	Os08g0331900	Os02g0596500		Os03g0103800		Os06g0111500		Os07g0106200		Os06g0159400		Os07g0242050	Os01g0609900																Os06g0172800
Os04g0688200	Os01g0550100	Os08g0538700	Os03g0183100		Os05g0557600		Os12g0635400		Os05g0526700		Os06g0259901		Os11g0586825	Os01g0793800																Os03g0182800
Os01g0813800	Os01g0558600	Os01g0764800	Os07g0122300		Os01g0687150		Os04g0402100		Os03g0226200		Os03g0339900		Os01g0303800	Os01g0826400																Os05g0525900
Os11g0300600	Os01g0887700	Os05g0278500	Os02g0169800		Os07g0657400		Os05g0156500		Os12g0486900		Os04g0470901		Os01g0969200	Os01g0314100																Os03g0570100
Os06g0583900	Os05g0366600	Os02g0232900	Os01g0311500		Os07g0650100		Os02g0739100		Os04g0688500		Os03g0184100		Os08g0315200	Os02g0822900																Os05g0171900
Os08g0501700	Os03g0293000	Os05g0321900	Os05g0376300		Os12g0113500		Os02g0269650		Os04g0648200		Os03g0812500		Os11g0701500	Os02g0603600																Os02g0240100
Os12g0555500	Os07g0631500	Os03g0240600	Os10g0415900		Os09g0472100		Os05g0429900		Os05g0359700		Os01g0665750		Os02g0120100	Os04g0487400																Os04g0506800
Os02g0607700	Os10g0516900	Os09g0498500	Os01g0867600		Os04g0521700		Os08g0391000		Os05g0145100		Os11g0168600		Os04g0560700	Os03g0803500																Os04g0651000
Os04g0468600	Os10g0522400	Os11g0649700	Os06g0707100		Os06g0308100		Os03g0641250		Os01g0314000		Os02g0774100		Os06g0643900	Os06g0561000																Os06g0530600
Os06g0671600	Os11g0198200	Os05g0417900	Os03g0148700		Os05g0437200		Os03g0856000		Os02g0532500		Os02g0808350		Os04g0268700	Os06g0181800																Os04g0659800
Os04g0581100	Os03g0776900	Os02g0781900	Os05g0306000		Os03g0336700		Os10g0498100		Os05g0297300		Os03g0217000		Os10g0329400	Os08g0470200																Os04g0688300
Os09g0353400	Os11g0110066	Os09g0571200	Os03g0700450		Os10g0508400		Os05g0237800		Os04g0679000		Os10g0559500		Os04g0573900	Os07g0538700																Os01g0940800
Os05g0165500	Os03g0405500	Os08g0138100	Os03g0366000		Os09g0567900		Os08g0458200		Os09g0532000		Os01g0723450		Os01g0601675	Os01g0796000																Os02g0218700
Os07g0523300	Os03g0356400	Os11g0488900	Os07g0421932		Os04g0640900		Os07g0220466		Os11g0621000		Os01g0537250		Os03g0255100	Os08g0331000																Os12g0637800
Os12g0608633	Os02g0137800	Os05g0550800	Os05g0279400		Os01g0554400		Os05g0156401		Os09g0422000		Os04g0685400		Os03g0405200	Os04g0688100																Os01g0758200
Os06g0570900	Os02g0131300	Os04g0525200	Os01g0223700		Os04g0179700		Os08g0404300		Os06g0698200		Os01g0909500		Os01g0879200	Os01g0644000																Os06g0637400
Os05g0384300	Os07g0677100	Os05g0398800	Os03g0251700		Os09g0284400		Os05g0474600		Os02g0606800		Os04g0649900		Os05g0486100	Os04g0450600																Os02g0783625
Os02g0465600	Os08g0476300	Os12g0527700	Os03g0824100		Os12g0579000		Os01g0160800		Os02g0593600		Os01g0660900		Os04g0629300	Os01g0760000																Os06g0282000
Os02g0569900	Os02g0635200	Os06g0522300	Os01g0719300		Os08g0287800		Os07g0541000		Os03g0142500		Os12g0130100		Os10g0409400	Os03g0340500																Os03g0183000
Os01g0766300	Os12g0230600	Os02g0807000	Os01g0812050		Os01g0933300		Os04g0172400		Os02g0806350		Os02g0579000		Os06g0335950	Os01g0920500																Os02g0712700
Os07g0492500	Os05g0268500	Os08g0562300	Os01g0923700		Os11g0266000		Os12g0637100		Os01g0652375		Os08g0206400		Os09g0440300	Os03g0255900																Os08g0331800
Os04g0662400	Os07g0633200	Os03g0830400	Os09g0387150		Os02g0165100		Os07g0246200		Os03g0673400		Os01g0916600		Os01g0954500	Os03g0244200																Os01g0699400
Os11g0226966	Os05g0436400	Os03g0189600	Os07g0684400		Os01g0861700				Os03g0230300		Os10g0360100		Os07g0499800	Os07g0123800																Os07g0573200
Os12g0555300	Os01g0955700	Os02g0720600	Os05g0109825		Os07g0630900				Os04g0437300		Os03g0765400		Os01g0688200	Os09g0444900																Os04g0390100
Os12g0154800	Os11g0536400	Os02g0758200	Os02g0796750		Os11g0557700				Os02g0720450		Os06g0283400		Os04g0543500	Os05g0215700																Os04g0659300
Os12g0450300	Os01g0229500	Os02g0176000	Os02g0313400		Os03g0806500				Os07g0134600		Os03g0265900		Os12g0270900	Os11g0520500																Os08g0190100
Os10g0146901	Os02g0122600	Os01g0196300	Os03g0172100		Os01g0111400				Os02g0806900		Os11g0701200		Os03g0327800	Os12g0609900																Os01g0615100
Os05g0311801	Os10g0538200		Os01g0885000		Os05g0539400				Os02g0539500		Os03g0233900		Os06g0260000	Os05g0125400																Os08g0509100
Os07g0611500	Os02g0669366		Os08g0454600		Os06g0244100				Os02g0790500		Os04g0596300		Os01g0874700	Os05g0125300																Os07g0245100
Os12g0486800	Os04g0523500		Os06g0554700		Os04g0618200				Os06g0716700		Os08g0537900		Os05g0179800	Os07g0245200																Os02g0327500
Os09g0555150	Os06g0699400		Os11g0549401		Os01g0654200				Os02g0696500		Os02g0251800		Os01g0165000	Os12g0209200
Os01g0892500	Os12g0110300		Os02g0817500		Os06g0496800				Os05g0549800		Os08g0261100		Os04g0652700	Os10g0440500
Os08g0138200	Os11g0156700		Os11g0461200		Os04g0665700				Os09g0286600		Os07g0618700		Os05g0380200	Os11g0247000
Os09g0561000	Os05g0562300		Os02g0232500		Os06g0211300				Os07g0436100		Os01g0175400		Os10g0567900	Os10g0528100
Os12g0191300	Os06g0683500		Os02g0294100		Os06g0678200				Os06g0651000		Os11g0141800		Os12g0550800	Os01g0629600
Os07g0129300	Os04g0562800		Os07g0272800		Os07g0692200				Os08g0174100		Os09g0489200		Os09g0380050	Os01g0186000
Os02g0187800	Os05g0486200		Os06g0135000		Os01g0667600				Os06g0238900		Os11g0685100		Os02g0135200	Os07g0541800
Os07g0533300	Os01g0729100		Os08g0539100		Os06g0731950				Os07g0537701		Os11g0608000		Os01g0874300	Os01g0124401
Os04g0525100	Os06g0687200		Os06g0486800		Os02g0141300				Os08g0256000		Os05g0104200		Os07g0695800	Os11g0684000
	Os03g0785100		Os05g0467600		Os07g0637200				Os07g0585700		Os01g0723400		Os01g0654100	Os09g0554300
	Os08g0503700		Os03g0760800		Os07g0604000				Os12g0113700		Os03g0616400		Os01g0888900	Os07g0542600
	Os04g0481100		Os03g0843500		Os11g0199600				Os04g0459200		Os02g0154000		Os01g0566100	Os12g0150200
	Os04g0568900		Os07g0416600		Os08g0227100				Os05g0464350		Os10g0389500		Os02g0122100	Os01g0841700
	Os04g0165600		Os03g0241200		Os10g0389200				Os06g0196500		Os05g0298200		Os03g0243100	Os03g0231400
	Os07g0568600		Os10g0115600		Os02g0480900				Os01g0660200		Os11g0131800		Os04g0580800	Os04g0679400
	Os03g0326500		Os06g0202700		Os02g0655600				Os01g0925100		Os12g0610100		Os06g0558900	Os08g0230600
	Os08g0507702		Os11g0669100		Os02g0118200				Os06g0150400		Os02g0474000		Os04g0615100	Os07g0538350
	Os01g0663800		Os02g0200800		Os02g0147200				Os03g0711650		Os08g0105100		Os07g0664600	Os02g0639300
	Os04g0429900		Os12g0290200		Os03g0643433				Os04g0565500		Os03g0107800		Os09g0491740	Os07g0677600
	Os07g0639600		Os07g0613600		Os03g0648400				Os02g0695800		Os11g0199200		Os12g0597500	Os07g0550500
	Os09g0431500		Os01g0962700		Os12g0597650				Os08g0495800		Os08g0138700		Os10g0481000	Os02g0520100
	Os03g0856500		Os08g0562700		Os07g0481300						Os05g0310500		Os04g0430600	Os04g0491200
	Os03g0708200		Os01g0266000		Os12g0124500						Os11g0621300		Os03g0356414	Os03g0727600
	Os02g0595800		Os05g0465000		Os03g0205000						Os12g0611200		Os02g0579800	Os02g0209300
	Os03g0364500		Os01g0651100		Os01g0232400						Os12g0631800		Os03g0770800	Os01g0823900
	Os05g0437700		Os02g0825600		Os01g0888800						Os08g0546800		Os02g0532300	Os11g0133001
	Os02g0670900		Os05g0163200		Os02g0793300						Os04g0687900		Os05g0565900	Os08g0384500
	Os06g0730300		Os02g0139500		Os06g0136000						Os06g0501900		Os02g0798800	Os09g0403000
	Os10g0456800		Os07g0170200		Os03g0708100						Os01g0872500		Os11g0558400	Os06g0725000
	Os03g0689688		Os06g0690600		Os02g0794900						Os11g0642400		Os02g0548700	Os09g0447300
	Os09g0554101		Os07g0217600		Os01g0353900						Os01g0665900		Os11g0113700	Os05g0522600
	Os06g0703800		Os04g0405100		Os06g0491800						Os03g0411300		Os03g0830200	Os02g0166501
	Os01g0311400		Os11g0100100		Os06g0291500						Os01g0733200		Os04g0119400	Os02g0530300
	Os03g0156700		Os03g0777600		Os06g0716000						Os11g0189900		Os03g0266300	Os01g0933900
	Os10g0575900		Os06g0728000		Os02g0782300						Os01g0159800		Os12g0605800	Os04g0664500
	Os06g0196700		Os07g0231500		Os05g0495300						Os04g0194500		Os05g0115800	Os06g0192800
	Os07g0584000		Os01g0665500		Os07g0680300						Os01g0645900		Os01g0855600	Os03g0277600
	Os11g0438700		Os11g0292050		Os03g0333200						Os10g0518300		Os03g0816800	Os09g0353200
	Os03g0136600		Os11g0607900		Os01g0256600						Os09g0287000		Os08g0519700	Os11g0156600
	Os03g0176700		Os08g0412800		Os12g0299300						Os12g0623500		Os02g0586900	Os12g0434400
	Os08g0301600		Os08g0466050		Os04g0663200						Os10g0142100		Os04g0623500	Os01g0615050
	Os09g0505000		Os02g0198600		Os05g0126300						Os08g0508500		Os06g0698802	Os04g0179200
	Os08g0107300		Os03g0367000		Os06g0296450						Os02g0661900		Os03g0398600	Os10g0558700
	Os02g0326600		Os09g0376800		Os11g0638900						Os05g0542900		Os07g0538300	Os02g0682300
	Os10g0417800		Os08g0135400		Os01g0960500						Os05g0462500		Os07g0680000	Os10g0535800
	Os12g0225150		Os02g0626100		Os02g0123500						Os02g0799000		Os06g0551800	Os10g0512400
	Os12g0604700		Os08g0376200		Os10g0577800						Os05g0530400		Os03g0326000	Os01g0253500
	Os07g0110200		Os02g0639900		Os03g0565600						Os07g0631200		Os02g0609000	Os09g0513100
	Os11g0160400		Os01g0720801		Os12g0544600						Os02g0799300		Os11g0139700	Os08g0260600
	Os01g0649200		Os07g0273900		Os02g0758000						Os06g0152400		Os04g0527700	Os07g0569800
	Os05g0505383		Os11g0170300		Os11g0594000						Os12g0586100		Os11g0514500	Os07g0686300
	Os02g0114300		Os08g0453800		Os01g0267100						Os03g0807000		Os06g0244000	Os08g0484200
	Os01g0120600		Os04g0598800		Os02g0592000						Os01g0670100		Os12g0510500	Os08g0482300
	Os07g0558800		Os09g0442300		Os07g0475900						Os01g0971800		Os09g0545300	Os01g0969400
	Os03g0655100		Os03g0752100		Os10g0565150						Os03g0300600		Os12g0637700	Os11g0482901
	Os03g0439800		Os03g0400800		Os05g0414600						Os08g0424200		Os08g0519000	Os04g0385600
	Os10g0396400		Os03g0213600		Os08g0550400						Os10g0389000		Os04g0451200	Os08g0141400
	Os02g0781700		Os03g0168900		Os11g0139900						Os11g0259700		Os02g0119200	Os04g0630800
	Os03g0666800		Os12g0483700		Os05g0430300						Os08g0139100		Os01g0589200	Os12g0552400
	Os08g0490000		Os07g0205200		Os09g0491644						Os12g0507200		Os08g0207800	Os02g0712600
	Os02g0523500		Os01g0239100		Os03g0674900						Os01g0127700		Os06g0146800	Os05g0542800
	Os02g0173650		Os03g0775300		Os06g0166900						Os01g0606900		Os03g0285800	Os09g0400400
	Os11g0274700		Os01g0233000		Os08g0500100						Os04g0110100		Os03g0799000	Os03g0664800
	Os05g0589000		Os03g0709000		Os03g0285900						Os02g0525900		Os01g0848900	Os01g0141000
	Os01g0221000		Os01g0287700		Os10g0563200						Os03g0713000		Os12g0183100	Os12g0555200
	Os03g0203200		Os02g0470400		Os01g0186900						Os05g0591900		Os02g0570400	Os10g0555100
	Os02g0792800		Os04g0568800		Os02g0232400						Os03g0162000		Os03g0103950	Os02g0550600
	Os12g0137300		Os03g0795800		Os02g0689500						Os04g0653700		Os09g0380000	Os01g0548750
	Os12g0106000		Os05g0151400		Os03g0144150						Os05g0100600		Os01g0569800	Os07g0617000
	Os12g0503000		Os02g0131700		Os02g0541300						Os03g0138700		Os09g0437500	Os04g0415100
	Os04g0103200		Os02g0517300		Os01g0185300						Os02g0513800		Os05g0513400	Os01g0624700
	Os10g0488100		Os07g0421866		Os03g0815100						Os05g0464300		Os04g0645200	Os07g0538400
	Os07g0585000		Os03g0679700		Os04g0614300						Os02g0511400		Os04g0192350	Os01g0124200
	Os02g0506500		Os09g0537000		Os10g0450800						Os02g0613200		Os07g0656200	Os03g0289800
	Os10g0208600		Os04g0497600		Os02g0313700						Os06g0706400		Os03g0599000	Os03g0190500
	Os03g0287900		Os12g0443000		Os10g0107600						Os11g0303800		Os10g0572900
	Os04g0640850		Os09g0485800		Os08g0127700						Os04g0587500		Os01g0976500
	Os04g0103500		Os03g0432200		Os05g0345500						Os08g0203201		Os08g0191100
	Os03g0820400		Os06g0347100		Os10g0521300						Os11g0701000		Os12g0578400
	Os02g0823900		Os01g0306400		Os07g0107800						Os04g0691400		Os01g0201100
	Os01g0880300		Os06g0719600		Os03g0146200						Os12g0259800		Os10g0545800
	Os11g0448000		Os06g0227200		Os01g0665300						Os03g0435300		Os03g0701200
	Os01g0556400		Os02g0174200		Os01g0727600						Os09g0551400		Os06g0323100
	Os04g0690900		Os06g0147300		Os01g0315800						Os01g0871800		Os04g0534100
	Os01g0566900		Os03g0741100		Os01g0558700						Os01g0521200		Os10g0546400
	Os11g0667000		Os06g0608800		Os11g0195600						Os08g0278900		Os11g0637501
	Os11g0649600		Os10g0364700		Os07g0124600						Os06g0125132		Os04g0583900
	Os07g0595800		Os10g0548200		Os09g0246500						Os03g0287400		Os11g0183900
	Os08g0208400		Os05g0100366		Os02g0227200						Os03g0586500		Os02g0551700
	Os08g0394000		Os03g0422800		Os01g0235300						Os12g0615300		Os02g0562600
	Os04g0640200		Os07g0540100		Os04g0610400						Os02g0551100		Os12g0113600
	Os01g0878900		Os01g0542000		Os04g0117900						Os10g0470700		Os06g0542300
	Os03g0219200		Os06g0191200		Os08g0440000						Os08g0545200		Os06g0586150
	Os06g0210500		Os03g0344100		Os07g0669700						Os05g0589200		Os02g0575900
	Os02g0697300		Os03g0409100		Os08g0500200						Os08g0536300		Os02g0218200
	Os06g0303800		Os01g0932950		Os12g0177200						Os04g0589700		Os02g0200000
	Os06g0133900		Os01g0694400		Os05g0557200						Os06g0698822		Os11g0516000
	Os02g0600400		Os01g0863166		Os03g0318600						Os02g0240300		Os06g0726200
	Os01g0837000		Os09g0525300		Os03g0823400						Os02g0618200		Os04g0619000
	Os05g0181300		Os01g0676200		Os12g0256300						Os07g0244900		Os09g0364400
	Os05g0224800		Os10g0132700		Os07g0516500						Os06g0670300		Os06g0559400
	Os02g0136150		Os02g0209400		Os03g0243600						Os05g0355400		Os02g0181300
	Os01g0936200		Os08g0110700		Os07g0231800						Os10g0465700		Os03g0745550
	Os02g0802400		Os06g0548200		Os02g0644000						Os01g0382000		Os01g0824000
	Os08g0512900		Os08g0483200		Os12g0569300						Os08g0104700		Os07g0539900
	Os02g0654700		Os03g0279600		Os04g0616800						Os01g0782200		Os04g0436400
	Os08g0474500		Os03g0586400		Os02g0821400						Os06g0534900		Os02g0101000
	Os09g0530700		Os03g0240900		Os01g0796400						Os04g0480200		Os02g0541325
	Os09g0483600		Os08g0226600		Os04g0644800						Os08g0387050		Os07g0416700
	Os01g0830500		Os01g0961200		Os08g0395800						Os02g0685600		Os02g0136000
	Os08g0140500		Os12g0123200		Os09g0246300								Os11g0160100
	Os09g0468700		Os05g0157300		Os01g0911100								Os02g0681700
	Os06g0131300		Os05g0557800		Os01g0753000								Os06g0258900
	Os07g0194950		Os03g0764300		Os05g0176600								Os04g0571200
	Os11g0582100		Os03g0670700		Os04g0610700								Os04g0650800
	Os04g0669100		Os11g0685500		Os10g0169800								Os05g0454500
	Os01g0243200		Os11g0684700		Os05g0407100								Os04g0671200
	Os04g0444800		Os03g0748200		Os09g0499000								Os01g0149600
	Os02g0734300		Os11g0271000		Os03g0112700								Os02g0831800
	Os06g0712700		Os06g0474900		Os06g0637500								Os03g0265300
	Os09g0347550		Os10g0446200		Os09g0453100								Os07g0213500
	Os02g0149800		Os01g0932550		Os01g0928100								Os01g0268600
	Os06g0633100		Os07g0596300		Os08g0559400								Os03g0781300
	Os03g0424500		Os09g0449600		Os06g0708000								Os05g0147650
	Os03g0137500		Os07g0559100		Os05g0357800								Os02g0274100
	Os09g0346600		Os12g0429200		Os05g0556000								Os01g0670500
	Os12g0604000		Os09g0508300		Os05g0498800								Os06g0147250
	Os01g0186200		Os04g0560300		Os11g0573200								Os10g0564900
	Os05g0310600		Os09g0133800		Os03g0159800								Os01g0830700
	Os12g0165700		Os06g0256200		Os01g0775300								Os03g0829000
	Os03g0679000		Os10g0574750		Os09g0513000								Os01g0128000
	Os05g0512200		Os10g0506900		Os10g0466000								Os08g0560500
	Os08g0472400		Os04g0677400		Os01g0144600								Os06g0684900
	Os03g0158600		Os09g0545400		Os04g0661600								Os11g0601950
	Os02g0717300		Os12g0607000		Os06g0682300								Os02g0481700
	Os03g0285200		Os02g0585200		Os06g0206401								Os09g0268800
	Os03g0852800		Os04g0524600		Os10g0558750								Os12g0637900
	Os08g0545000		Os04g0692200		Os03g0137300								Os09g0491772
	Os08g0157600		Os02g0801300		Os04g0559400								Os02g0755400
	Os09g0484900		Os12g0283100		Os08g0539700								Os12g0632800
	Os07g0227600		Os04g0503600		Os04g0645700								Os06g0623600
	Os02g0688800		Os04g0183100		Os05g0392700								Os04g0461700
	Os01g0618000		Os02g0173100		Os08g0184600								Os05g0187100
	Os12g0438900		Os06g0566700		Os09g0498600								Os02g0736400
	Os08g0460600		Os04g0481400		Os03g0190000								Os03g0762500
	Os09g0379900		Os08g0483800		Os03g0418600								Os05g0550000
	Os10g0471300		Os10g0556801		Os10g0396300								Os03g0829200
	Os05g0304200		Os03g0174900		Os06g0545900								Os03g0207400
	Os02g0794700		Os02g0577100		Os07g0548800								Os08g0445700
	Os03g0401100		Os01g0844300		Os10g0574700								Os02g0705400
	Os12g0116600		Os07g0191700		Os10g0105400								Os05g0287800
	Os02g0273100		Os12g0103580		Os05g0218400								Os05g0172000
	Os12g0561200		Os09g0471100		Os03g0158500								Os08g0225050
	Os05g0363100		Os03g0781100		Os05g0567100								Os11g0599101
	Os02g0146600		Os11g0685600		Os12g0549700								Os11g0280600
	Os09g0468300		Os12g0586400		Os12g0639100								Os09g0400500
	Os04g0619500		Os03g0107600		Os10g0533600								Os05g0519000
	Os01g0847900		Os01g0768333		Os04g0644750								Os04g0631800
	Os02g0518600		Os12g0256000		Os08g0116400								Os06g0731400
	Os06g0193300		Os02g0712800		Os06g0334400								Os03g0669300
	Os09g0438400		Os10g0364900		Os01g0575000								Os07g0204100
	Os09g0115900		Os04g0568850		Os02g0644100								Os04g0540500
	Os08g0444500		Os05g0257100		Os06g0167500								Os07g0169600
	Os03g0639300		Os12g0609800		Os07g0173200								Os08g0148600
	Os02g0188000		Os02g0462000		Os01g0112500								Os01g0803200
	Os02g0569000		Os01g0873900		Os04g0349300								Os09g0417800
	Os02g0272600		Os04g0433200		Os03g0854800								Os03g0826800
	Os04g0613300		Os05g0110000		Os02g0264700								Os01g0847100
	Os06g0663600		Os07g0168300		Os04g0533900								Os11g0569600
	Os02g0711900		Os08g0183900		Os04g0659500								Os01g0795400
	Os03g0178000		Os08g0233300		Os09g0135100								Os02g0166600
	Os03g0183300		Os11g0482200		Os04g0652600								Os05g0110800
	Os03g0821200		Os08g0501500		Os06g0487620								Os06g0253350
	Os11g0210201		Os02g0798900		Os06g0603300								Os04g0487200
	Os03g0839000		Os03g0724700		Os02g0107000								Os12g0632700
	Os01g0276400		Os01g0541900		Os02g0523650								Os01g0762000
	Os03g0159900		Os05g0157500		Os08g0528900								Os02g0227100
	Os01g0574500		Os06g0663900		Os08g0410500								Os03g0654700
	Os12g0639800		Os02g0580400		Os08g0109900								Os04g0617500
	Os05g0490700		Os11g0224900		Os02g0305700								Os05g0464400
	Os01g0226600		Os11g0434800		Os05g0182700								Os10g0438300
	Os08g0338600		Os05g0235300		Os04g0414900								Os08g0435800
	Os04g0664600		Os04g0132300		Os01g0783500								Os11g0142500
	Os08g0524400		Os04g0330900		Os06g0682900								Os06g0145600
	Os07g0262200		Os02g0125200		Os07g0196900								Os01g0730700
	Os01g0176100		Os06g0361500		Os12g0137500								Os06g0146900
	Os02g0521100		Os03g0215000		Os06g0354700								Os03g0302000
	Os09g0426000		Os06g0188800		Os02g0796700								Os08g0275200
	Os02g0199500		Os08g0425200		Os02g0170500								Os03g0656800
	Os06g0730600		Os01g0956075		Os03g0789800								Os08g0374600
	Os10g0377000		Os08g0198700		Os06g0175400								Os08g0326000
	Os02g0114000		Os10g0442900		Os10g0456600								Os07g0613000
	Os02g0168100		Os10g0497000		Os10g0486000								Os04g0470100
	Os01g0351300		Os08g0133000		Os01g0823951								Os04g0654400
	Os10g0563000		Os06g0291800		Os04g0572500								Os03g0755700
	Os03g0337900		Os01g0169900		Os04g0535000								Os03g0609800
	Os01g0602466		Os07g0158200		Os02g0667300								Os08g0526400
	Os09g0486500		Os09g0553600		Os09g0508951								Os01g0269000
	Os05g0529700		Os03g0227800		Os12g0280801								Os05g0130100
	Os08g0540900		Os05g0156800		Os02g0723400								Os07g0511400
	Os01g0257300		Os10g0559400		Os05g0143700								Os09g0440700
	Os06g0675600		Os09g0520100		Os10g0348900								Os10g0580600
	Os02g0255200		Os11g0429900		Os01g0158000								Os05g0367400
	Os05g0129300		Os02g0792100		Os08g0265500								Os09g0319800
	Os03g0179700		Os02g0221500		Os05g0414501								Os03g0356526
	Os05g0360400		Os01g0221100		Os10g0568200								Os08g0538300
	Os04g0667600		Os07g0586500		Os02g0471500								Os03g0310400
	Os11g0516800		Os07g0278866		Os12g0181600								Os03g0191400
	Os06g0658200		Os12g0146275		Os08g0556550								Os01g0704300
	Os04g0596400		Os05g0273500		Os10g0493600								Os06g0727200
	Os01g0819000		Os02g0522700		Os09g0279100								Os07g0638100
	Os03g0297700		Os01g0977600		Os01g0549400								Os02g0180000
	Os05g0130300		Os06g0224400		Os11g0264700								Os06g0224200
	Os10g0580700		Os01g0852200		Os03g0178300								Os03g0445700
	Os06g0199400		Os01g0860800		Os06g0542150								Os01g0785300
	Os09g0520600		Os02g0167200		Os02g0725300								Os07g0625400
	Os05g0171200		Os09g0103150		Os10g0462200								Os04g0182800
	Os07g0252000		Os11g0227200		Os08g0484600								Os03g0160000
	Os02g0454500		Os12g0498700		Os03g0848600								Os02g0514150
	Os06g0127500		Os03g0602300		Os07g0678600								Os02g0671800
	Os01g0604600		Os11g0677500		Os01g0864500								Os11g0175500
	Os04g0606601		Os04g0126900		Os03g0654600								Os12g0597700
	Os01g0198900		Os07g0671700		Os06g0661500								Os04g0475600
	Os05g0462400		Os03g0748400		Os03g0288000								Os01g0976300
	Os12g0117400		Os01g0872700		Os08g0107500								Os06g0335900
	Os07g0587200		Os06g0287000		Os01g0781000								Os02g0787300
	Os09g0401300		Os04g0623600		Os04g0462500								Os07g0522500
	Os09g0394700		Os08g0203300		Os09g0346400								Os04g0418500
	Os01g0130900		Os05g0126400		Os01g0276100								Os11g0240600
	Os03g0594600		Os10g0549500		Os08g0117900								Os01g0224000
	Os09g0505700		Os10g0556600		Os02g0119300								Os12g0128700
	Os03g0118450		Os12g0498400		Os06g0220800								Os03g0835400
	Os01g0121100		Os10g0537300		Os09g0482720								Os03g0107700
	Os08g0498100		Os10g0100500		Os07g0122900								Os01g0110400
	Os05g0380900		Os02g0167500		Os06g0139200								Os11g0210300
	Os07g0161000		Os03g0167200		Os10g0390500								Os10g0326800
	Os03g0654900		Os12g0609025		Os05g0514800								Os03g0843300
	Os05g0114400		Os02g0522300		Os11g0177200								Os09g0243200
	Os07g0559700		Os01g0132800		Os09g0279000								Os12g0636400
	Os02g0696600		Os01g0922700		Os03g0309000								Os03g0187350
	Os02g0753300		Os09g0516300		Os04g0598000								Os11g0186200
	Os05g0128300		Os10g0180600		Os02g0562300								Os05g0342900
	Os10g0516500		Os02g0117800		Os02g0555000								Os01g0668901
	Os08g0436100		Os10g0214300		Os02g0224400								Os01g0253900
	Os10g0343200		Os01g0690600		Os11g0556132								Os03g0150600
	Os06g0686400		Os06g0168800		Os03g0402000								Os08g0483100
	Os02g0168500		Os03g0792400		Os07g0246600								Os09g0475500
	Os05g0489000		Os10g0456900		Os12g0428000								Os07g0175600
	Os08g0557700		Os10g0524300		Os03g0818100								Os05g0112000
	Os03g0315400		Os08g0492400		Os02g0654100								Os04g0671100
	Os10g0441900		Os10g0439600		Os03g0797000								Os07g0568700
	Os03g0780600		Os01g0776600		Os12g0628500								Os07g0195300
	Os07g0681500		Os09g0498700		Os12g0446500								Os01g0139200
	Os06g0698748		Os03g0220700		Os03g0241600								Os05g0125900
	Os08g0203800		Os12g0509900		Os10g0580500								Os02g0224100
	Os06g0639100		Os04g0111900		Os03g0819900								Os12g0136500
	Os08g0404500		Os07g0573300		Os06g0649600								Os01g0725600
	Os03g0854600		Os03g0565300		Os03g0208500								Os01g0975300
	Os02g0676000		Os04g0436800		Os02g0602100								Os09g0538600
	Os01g0741900		Os05g0105200		Os02g0769800								Os05g0115100
	Os03g0171600		Os06g0707800		Os10g0447400								Os01g0839900
	Os03g0786000		Os02g0284800		Os12g0235300								Os05g0127300
	Os01g0266400		Os06g0698812		Os06g0170500								Os12g0560900
	Os12g0443600		Os01g0607600		Os11g0100200								Os01g0187900
	Os10g0522900		Os06g0295700		Os10g0401000								Os02g0203300
	Os01g0513400		Os03g0160100		Os08g0535400								Os08g0539200
	Os12g0143800		Os06g0194900		Os09g0482740								Os07g0170100
	Os01g0100900		Os07g0422000		Os05g0341600								Os01g0706600
	Os05g0539700		Os03g0407000		Os02g0754000								Os03g0277500
	Os03g0142900		Os02g0162733		Os05g0361500								Os01g0361500
	Os01g0159300		Os08g0113300		Os06g0102750								Os02g0269200
	Os01g0955600		Os08g0416400		Os11g0151600								Os06g0586000
	Os10g0565100		Os10g0102900		Os11g0159000								Os06g0573500
	Os12g0634000		Os06g0193400		Os11g0217300								Os08g0139000
	Os02g0178400		Os02g0655200		Os01g0214500								Os03g0773300
	Os04g0611300		Os12g0586000		Os04g0636700								Os05g0475300
	Os01g0223800		Os02g0805250		Os03g0175800								Os06g0206300
	Os02g0564000		Os08g0232100		Os08g0535050								Os07g0187900
	Os03g0686900		Os10g0391100		Os07g0511900								Os04g0168400
	Os12g0242800		Os05g0137400		Os09g0297400								Os06g0335975
	Os11g0106700		Os03g0794800		Os02g0812400								Os02g0582600
	Os01g0132500		Os08g0346500		Os05g0272800								Os07g0271000
	Os05g0104800		Os03g0428000		Os01g0777200								Os10g0107866
	Os01g0195000		Os10g0470900		Os05g0558800								Os03g0136500
	Os02g0731300		Os11g0265500		Os01g0972900								Os06g0127000
	Os06g0530300		Os10g0457000		Os03g0620800								Os03g0200200
	Os04g0474800		Os11g0602500		Os03g0167500								Os09g0321900
	Os02g0724500		Os02g0585100		Os10g0562000								Os12g0288400
	Os08g0100400		Os02g0614966		Os03g0187200								Os12g0552500
	Os02g0689900		Os01g0667700		Os05g0510300								Os07g0179700
	Os02g0210800		Os07g0620700		Os03g0827500								Os05g0375400
	Os05g0564000		Os12g0121400		Os03g0200700								Os01g0825800
	Os02g0610600		Os01g0143800		Os10g0545300								Os02g0799400
	Os05g0342000		Os05g0125000		Os06g0650900								Os11g0251400
	Os02g0468400		Os02g0182850		Os06g0140800								Os04g0616300
	Os05g0247100		Os10g0462800		Os06g0702600								Os01g0795700
	Os03g0237500		Os10g0391500		Os01g0650700								Os01g0946600
	Os07g0664000		Os09g0338400		Os02g0229800								Os02g0540400
	Os07g0195350		Os10g0382300		Os08g0497600								Os04g0561000
	Os01g0866100		Os02g0591000		Os01g0357200								Os08g0527900
	Os10g0207400		Os06g0667300		Os01g0321800								Os01g0566050
	Os05g0185700		Os07g0296000		Os05g0179950								Os05g0539600
	Os06g0498800		Os04g0217600		Os05g0305900								Os09g0323500
	Os01g0830000		Os02g0108302		Os09g0458400								Os09g0337300
	Os11g0226933		Os05g0369500		Os02g0555300								Os06g0660800
	Os01g0641700		Os06g0319600		Os03g0573750								Os01g0879300
	Os11g0303600		Os08g0344300		Os01g0186400								Os08g0127100
	Os02g0745400		Os06g0111400		Os05g0125350								Os08g0516600
	Os03g0627500		Os04g0640600		Os10g0450400								Os05g0473500
	Os03g0351300		Os02g0147800		Os12g0169000								Os11g0127600
	Os04g0578200		Os03g0120400		Os07g0272400								Os02g0108100
	Os03g0691400		Os04g0616400		Os02g0215700								Os03g0136900
	Os05g0186900		Os06g0151200		Os01g0337500								Os04g0669600
	Os11g0169600		Os06g0649900		Os12g0554500								Os08g0448100
	Os07g0598200		Os07g0570100		Os02g0693200								Os11g0131900
	Os05g0562200		Os04g0613800		Os04g0692800								Os07g0530700
	Os09g0492700		Os02g0800000		Os05g0145400								Os03g0168200
	Os08g0548900		Os02g0176100		Os06g0625900								Os06g0547400
	Os09g0513700		Os07g0461900		Os01g0652300								Os03g0255500
	Os06g0591600		Os04g0578900		Os07g0106700								Os04g0675500
	Os07g0669900		Os03g0106200		Os12g0130300								Os01g0962100
	Os01g0235100		Os11g0545300		Os12g0156400								Os01g0851600
	Os06g0644100		Os05g0581900		Os03g0820600								Os10g0450900
	Os08g0108100		Os10g0419300		Os01g0192000								Os01g0351800
	Os12g0567700		Os08g0449500		Os02g0580100								Os09g0380450
	Os03g0770900		Os11g0568600		Os01g0766600								Os03g0743500
	Os02g0494400		Os01g0296000		Os01g0952600								Os01g0862600
	Os08g0187700		Os06g0710001		Os03g0748000								Os10g0469600
	Os05g0401000		Os01g0852100		Os07g0542232								Os01g0884400
	Os12g0261300		Os05g0283000		Os04g0393300								Os10g0524700
	Os04g0539800		Os07g0484300		Os07g0569700								Os03g0407900
	Os11g0548600		Os07g0141100		Os02g0245000								Os04g0634800
	Os07g0418200		Os02g0661800		Os07g0684800								Os06g0162800
	Os08g0188000		Os04g0443900		Os03g0336200								Os01g0246700
	Os06g0647400		Os08g0293200		Os02g0574500								Os01g0228500
	Os09g0530900		Os07g0661600		Os02g0713700								Os03g0817200
	Os04g0287400		Os03g0104000		Os02g0249700								Os08g0273000
	Os08g0221300		Os04g0565750		Os05g0490200								Os05g0554000
	Os02g0523800		Os04g0428300		Os10g0521600								Os05g0491000
	Os07g0587500		Os01g0872000		Os01g0958000								Os09g0512800
	Os01g0840100		Os10g0447600		Os03g0395900								Os09g0272600
	Os05g0151300		Os05g0196500		Os03g0689900								Os01g0284900
	Os06g0129100		Os08g0268900		Os12g0170600								Os04g0461750
	Os11g0601700		Os06g0663100		Os07g0522900								Os01g0266800
	Os05g0289400		Os06g0143000		Os03g0794900								Os01g0760600
	Os07g0617901		Os12g0203000		Os03g0832600								Os03g0700700
	Os11g0218000		Os10g0408700		Os09g0544900								Os12g0611100
	Os08g0558700		Os06g0483701		Os11g0559600								Os07g0162600
	Os05g0397800		Os07g0157900		Os03g0564200								Os02g0731500
	Os05g0584950		Os07g0281000		Os08g0103600								Os06g0147200
	Os08g0478466		Os01g0930000		Os10g0183900								Os06g0356800
	Os01g0256500		Os07g0471000		Os08g0235800								Os05g0125200
	Os07g0195100		Os01g0328300		Os12g0182600								Os02g0717500
	Os05g0156700		Os08g0385900		Os02g0469300								Os12g0161100
	Os12g0541700		Os05g0481100		Os08g0120500								Os02g0332450
	Os02g0230200		Os06g0105900		Os04g0614700								Os05g0125500
	Os07g0553900		Os02g0224800		Os03g0370900								Os04g0619400
	Os01g0666500		Os09g0562400		Os03g0848200								Os07g0187200
	Os12g0209700		Os05g0443400		Os12g0632000								Os01g0175500
	Os12g0547600		Os02g0527300		Os01g0185400								Os06g0243900
	Os05g0513300		Os04g0378400		Os03g0762400								Os08g0519750
	Os07g0666900		Os03g0268200		Os04g0508800								Os02g0324700
	Os03g0810900		Os12g0514500		Os01g0112300								Os03g0280400
	Os04g0688000		Os06g0509100		Os05g0463900								Os11g0117900
	Os05g0495100		Os08g0121800		Os05g0364600								Os12g0277000
	Os02g0808500		Os02g0684300		Os06g0656500								Os02g0612700
	Os03g0760500		Os02g0140101		Os02g0482200								Os04g0674000
	Os03g0711400		Os04g0517350		Os02g0260700								Os08g0485700
	Os01g0719100		Os01g0833100		Os02g0667100								Os11g0147150
	Os04g0518600		Os11g0206000		Os05g0513200								Os10g0392400
	Os06g0217500		Os04g0432000		Os02g0161900								Os03g0233000
	Os03g0743650		Os01g0962000		Os01g0924800								Os04g0614600
	Os03g0839900		Os01g0728300		Os02g0608200								Os07g0539700
	Os08g0538100		Os03g0808100		Os03g0701300								Os04g0524500
	Os10g0565500		Os07g0597400		Os05g0345400								Os03g0576200
	Os10g0463900		Os07g0294800		Os06g0548000								Os03g0448600
	Os05g0164800		Os08g0481100		Os01g0711500								Os03g0760000
	Os01g0823700		Os03g0363800		Os02g0595500								Os10g0468500
	Os07g0613200		Os07g0461800		Os08g0476100								Os11g0605500
	Os08g0193000		Os03g0334100		Os02g0231700								Os05g0495250
	Os03g0244950		Os01g0202500		Os06g0676400								Os10g0504200
	Os06g0233400		Os01g0768600		Os06g0354500								Os02g0181200
	Os12g0425800		Os09g0349650		Os03g0344300								Os05g0438600
	Os07g0292800		Os09g0128600		Os05g0344200								Os03g0100400
	Os03g0285300		Os05g0128100		Os09g0567201								Os01g0863300
	Os12g0618800		Os04g0110300		Os09g0541700								Os03g0578300
	Os12g0105800		Os02g0649900		Os12g0117100								Os04g0398000
	Os03g0156500		Os03g0216300		Os08g0205800								Os12g0616500
	Os11g0540800		Os10g0339290		Os07g0618600								Os10g0469700
	Os06g0603000		Os11g0517400		Os08g0414700								Os02g0180700
	Os05g0387300		Os08g0101000		Os12g0615800								Os06g0661766
	Os02g0527200		Os05g0182900		Os10g0550200								Os06g0272800
	Os10g0390701		Os08g0338700		Os03g0765100								Os03g0859800
	Os02g0317300		Os04g0576500		Os08g0417000								Os03g0275300
	Os11g0425600		Os05g0269000		Os07g0194000								Os03g0769800
	Os02g0134200		Os01g0708900		Os04g0511200								Os01g0742400
	Os02g0629000		Os10g0475900		Os07g0438700								Os01g0511100
	Os02g0518100		Os11g0161800		Os02g0833300								Os02g0241100
	Os03g0762700		Os01g0931300		Os01g0962200								Os06g0700300
	Os07g0668700		Os02g0274700		Os03g0810600								Os09g0357400
	Os05g0128200		Os07g0444000		Os06g0142500								Os03g0194900
	Os12g0538100		Os10g0511400		Os01g0771300
	Os04g0606700		Os02g0646200		Os11g0113900
	Os07g0242000		Os12g0640800		Os03g0340700
	Os02g0656500		Os08g0358050		Os02g0674700
	Os06g0607100		Os10g0547900		Os04g0583200
	Os11g0181500		Os01g0150800		Os01g0708500
	Os04g0516701		Os06g0186600		Os03g0749401
	Os05g0510400		Os04g0381000		Os10g0556900
	Os02g0817600		Os06g0172000		Os09g0428500
	Os03g0214400		Os09g0276600		Os06g0166400
	Os08g0243866		Os10g0510400		Os03g0262400
	Os08g0493900		Os03g0151700		Os08g0430300
	Os05g0462301		Os10g0507800		Os06g0137300
	Os12g0150100		Os06g0294600		Os10g0140200
	Os08g0143900		Os07g0609766		Os01g0650200
	Os02g0714000		Os02g0310200		Os08g0542000
	Os01g0575200		Os10g0132800		Os01g0961600
	Os03g0830600		Os08g0494400		Os07g0297500
	Os10g0492800		Os06g0111700		Os08g0564800
	Os03g0374400		Os03g0767900		Os02g0230100
	Os11g0112900		Os08g0522400		Os06g0689600
	Os04g0667700		Os10g0537600		Os03g0302200
	Os06g0174400		Os10g0340301		Os05g0494100
	Os04g0440000		Os12g0566500		Os02g0135500
	Os07g0693600		Os02g0834050		Os11g0655800
	Os04g0665800		Os05g0231700		Os06g0550000
	Os01g0729500		Os08g0344600		Os01g0554150
	Os02g0668500		Os09g0133700		Os04g0546100
	Os05g0471350		Os11g0673200		Os03g0824200
	Os07g0540500		Os06g0270900		Os10g0406600
	Os01g0247600		Os01g0142600		Os04g0490000
	Os04g0306400		Os06g0237300		Os03g0321500
	Os03g0351800		Os12g0230100		Os06g0732000
	Os09g0528300		Os07g0597100		Os07g0679300
	Os03g0190900		Os03g0817500		Os03g0376900
	Os06g0193000		Os07g0664900		Os03g0275500
	Os06g0140900		Os10g0154600		Os07g0507000
	Os05g0545300		Os03g0187100		Os02g0743200
	Os07g0619500		Os01g0580200		Os03g0643300
	Os03g0263800		Os05g0295700		Os01g0925400
	Os07g0459400		Os03g0690000		Os12g0154900
	Os04g0541100		Os05g0583075		Os07g0508200
	Os02g0201800		Os11g0628000		Os02g0748300
	Os07g0587100		Os11g0264300		Os01g0541800
	Os08g0398300		Os03g0293850		Os07g0188800
	Os04g0479200		Os05g0464001		Os08g0514066
	Os05g0137200		Os01g0844800		Os05g0560300
	Os12g0147500		Os09g0385300		Os03g0624300
	Os02g0117200		Os02g0137100		Os10g0542800
	Os07g0613800		Os03g0558700		Os04g0224900
	Os09g0344500		Os06g0574400		Os08g0230300
	Os12g0611000		Os01g0121000		Os05g0573300
	Os03g0689866		Os12g0617000		Os02g0326500
	Os04g0540900		Os11g0564800		Os12g0256400
	Os02g0193800		Os04g0492500		Os08g0513600
	Os03g0431200		Os07g0116900		Os12g0570400
	Os07g0225300		Os03g0293900		Os01g0747300
	Os12g0124200		Os02g0161200		Os05g0425700
	Os08g0189500		Os01g0681900		Os01g0819700
	Os02g0456000		Os04g0443500		Os05g0405900
	Os03g0198300		Os03g0558400		Os01g0908700
	Os10g0530400		Os03g0416500		Os06g0633500
	Os07g0147900		Os06g0286700		Os07g0593000
	Os09g0526700		Os02g0204201		Os05g0521500
	Os06g0696600		Os12g0405300		Os11g0139800
	Os05g0123000		Os06g0161300		Os12g0623600
	Os12g0515600		Os12g0235200		Os01g0614900
	Os06g0219800		Os05g0540300		Os06g0617800
	Os01g0681800		Os12g0538900		Os06g0306600
	Os06g0300300		Os08g0110800		Os04g0623550
	Os03g0152400		Os10g0516350		Os12g0610600
	Os08g0437300		Os07g0522600		Os01g0728400
	Os02g0467400		Os06g0674100		Os07g0682700
	Os06g0238000		Os09g0537200		Os02g0735900
	Os08g0128500		Os01g0957800		Os05g0426300
	Os03g0364400		Os09g0327200		Os05g0417600
	Os10g0560400		Os08g0412600		Os06g0130000
	Os05g0470700		Os03g0369800		Os02g0759800
	Os03g0575500		Os12g0594600		Os12g0257500
	Os05g0491100		Os12g0471100		Os02g0273050
	Os03g0352400		Os02g0148700		Os03g0146100
	Os09g0528200		Os07g0679000		Os03g0161500
	Os01g0307686		Os12g0560600		Os09g0340400
	Os03g0743200		Os07g0227400		Os05g0323400
	Os05g0336000		Os04g0494300		Os04g0482300
	Os08g0512300		Os05g0592000		Os08g0497900
	Os04g0494100		Os05g0398450		Os06g0114600
	Os04g0531900		Os08g0566900		Os04g0686650
	Os05g0337500		Os06g0646900		Os01g0299500
	Os07g0162400		Os02g0224900		Os12g0507350
	Os07g0226200		Os03g0650850		Os01g0141100
	Os01g0307562		Os01g0106700		Os12g0142900
	Os02g0796600		Os01g0360600		Os08g0486200
	Os04g0531300		Os01g0722700		Os10g0102400
	Os11g0578000		Os02g0743700		Os11g0582000
	Os09g0412300		Os02g0550900		Os05g0125600
	Os01g0184800		Os08g0191000		Os04g0507900
	Os11g0682600		Os08g0203700		Os05g0509500
	Os01g0951000		Os01g0203400		Os07g0238700
	Os06g0711600		Os03g0288400		Os07g0147550
	Os03g0265100		Os04g0330301		Os12g0465700
	Os01g0775200		Os10g0521100		Os12g0596300
	Os03g0766900		Os01g0930300		Os06g0207000
	Os01g0897200		Os07g0248900		Os02g0220700
	Os06g0264650		Os02g0319100		Os05g0121000
	Os04g0669200		Os01g0637300		Os08g0499300
	Os03g0251000		Os03g0735300		Os09g0512950
	Os06g0728700		Os04g0620700		Os08g0189700
	Os01g0622600		Os08g0114300		Os01g0681700
	Os02g0511800		Os07g0626300		Os07g0686700
	Os01g0844400		Os03g0758900		Os03g0257600
	Os08g0535700		Os06g0612900		Os04g0106300
	Os04g0444200		Os04g0286300		Os07g0516900
	Os06g0159600		Os03g0746600		Os03g0188400
	Os08g0384000		Os03g0622500		Os05g0540000
	Os12g0120100		Os08g0504600		Os04g0490100
	Os03g0346200		Os08g0487700		Os01g0900200
	Os05g0457800		Os01g0972000		Os08g0441600
	Os09g0534800		Os02g0227400		Os01g0916350
	Os05g0585900		Os08g0538000		Os02g0131100
	Os07g0187700		Os06g0671150		Os02g0129700
	Os07g0571900		Os09g0514900		Os04g0432500
	Os05g0196400		Os04g0142400		Os11g0175900
	Os07g0656100		Os08g0396200		Os07g0570500
	Os11g0153100		Os01g0966100		Os08g0545500
	Os03g0146400		Os03g0582200		Os05g0103700
	Os03g0785500		Os03g0144100		Os02g0687600
	Os03g0290300		Os08g0116566		Os05g0163400
	Os01g0748600		Os11g0614500		Os10g0147300
	Os03g0386500		Os01g0571000		Os05g0448300
	Os06g0327300		Os12g0586600		Os10g0214400
	Os11g0488400		Os06g0639500		Os03g0703200
	Os05g0161200		Os04g0659900		Os01g0934000
	Os04g0405600		Os11g0494100		Os02g0763900
	Os04g0436100		Os05g0100500		Os07g0553700
	Os04g0449900		Os09g0248300		Os02g0817700
	Os06g0644200		Os11g0486000		Os03g0401200
	Os06g0326700		Os05g0207900		Os03g0123100
	Os12g0283900		Os07g0462000		Os03g0170900
	Os08g0520600		Os02g0250700		Os03g0278300
	Os04g0472600		Os11g0132501		Os01g0524251
	Os04g0399000		Os11g0101200		Os04g0306800
	Os01g0120700		Os01g0976450		Os07g0458025
	Os04g0579200		Os07g0523100		Os03g0144200
	Os01g0772400		Os11g0526900		Os08g0484500
	Os02g0712500		Os12g0118800		Os06g0606000
	Os08g0557600		Os12g0166000		Os08g0154300
	Os11g0502700		Os03g0252800		Os06g0154900
	Os04g0488000		Os03g0777500		Os03g0114700
	Os11g0117400		Os03g0366900		Os01g0118700
	Os10g0499400		Os09g0131400		Os01g0174900
	Os01g0183800		Os01g0184500		Os04g0671800
	Os02g0578800		Os01g0867800		Os12g0100100
	Os10g0567400		Os09g0306650		Os11g0194900
	Os05g0346100		Os01g0557400		Os08g0254200
	Os12g0186600		Os01g0711100		Os02g0173800
	Os09g0375400		Os04g0466000		Os05g0498851
	Os12g0412800		Os07g0137900		Os05g0144200
	Os03g0212700		Os07g0557400		Os10g0106550
	Os08g0156800		Os11g0533100		Os02g0274000
	Os10g0480500		Os02g0781800		Os12g0592200
	Os06g0101300		Os04g0469800		Os01g0151600
	Os10g0553800		Os06g0326000		Os01g0185350
	Os01g0173900		Os08g0189200		Os02g0110700
	Os11g0603000		Os08g0540000		Os02g0107350
	Os06g0198800		Os07g0167000		Os02g0208900
	Os08g0118900		Os12g0416500		Os05g0513900
	Os03g0214000		Os04g0164300		Os02g0162700
	Os09g0482800		Os09g0509200		Os10g0213100
	Os02g0671200		Os02g0826100		Os02g0121600
	Os02g0491400		Os08g0484400		Os04g0544000
	Os04g0450300		Os03g0583700		Os04g0380000
	Os03g0793100		Os03g0247300		Os02g0217600
	Os11g0536000		Os09g0391501		Os09g0119100
	Os05g0472300		Os11g0687001		Os09g0344650
	Os03g0341000		Os03g0270700		Os12g0105600
	Os06g0116800		Os01g0301000		Os03g0363400
	Os07g0673400		Os07g0529600		Os01g0814700
	Os08g0516900		Os03g0703000		Os02g0505400
	Os06g0683300		Os02g0131050		Os09g0553100
	Os07g0644100		Os01g0158900		Os03g0212800
	Os03g0232900		Os05g0144100		Os02g0189500
	Os01g0102500		Os05g0574800		Os02g0692700
	Os09g0449800		Os04g0415000		Os06g0564700
	Os03g0693400		Os02g0208600		Os08g0277900
	Os01g0733001		Os06g0267600		Os08g0480800
	Os08g0204800		Os03g0326300		Os03g0842700
	Os10g0577600		Os09g0286400		Os07g0507700
	Os11g0186800		Os10g0377800		Os08g0439100
	Os01g0693300		Os03g0270200		Os04g0476700
	Os02g0527900		Os04g0587451		Os10g0580900
	Os05g0592300		Os06g0125600		Os01g0925200
	Os01g0223500		Os01g0149400		Os09g0372800
	Os07g0603500		Os07g0242600		Os06g0711800
	Os06g0338900		Os05g0240200		Os01g0783600
	Os01g0283500		Os08g0290100		Os01g0214200
	Os02g0138600		Os01g0960400		Os02g0533900
	Os12g0552700		Os03g0429800		Os05g0178600
	Os05g0524100		Os12g0194100		Os12g0114200
	Os03g0761100		Os11g0629300		Os02g0114200
	Os08g0482700		Os01g0927300		Os08g0127300
	Os05g0135700		Os03g0806600		Os05g0205000
	Os04g0501100		Os03g0706900		Os03g0180100
	Os05g0499500		Os08g0356700		Os03g0205800
	Os09g0553900		Os03g0167000		Os07g0673200
	Os10g0447300		Os03g0109900		Os08g0402500
	Os01g0921600		Os07g0642800		Os11g0562100
	Os01g0176200		Os09g0509700		Os06g0592500
	Os05g0423500		Os01g0313300		Os01g0355900
	Os08g0503000		Os01g0654150		Os03g0748900
	Os01g0590300		Os02g0694300		Os03g0351400
	Os01g0188400		Os05g0481500		Os11g0275400
	Os01g0937100		Os12g0581700		Os01g0301300
	Os03g0717900		Os09g0273950		Os02g0191600
	Os11g0614900		Os06g0558700		Os11g0555300
	Os01g0836800		Os01g0149350		Os03g0407050
	Os04g0597800		Os04g0500600		Os06g0676300
	Os03g0836500		Os08g0307400		Os03g0132200
	Os05g0169000		Os01g0609300		Os08g0524000
	Os06g0704600		Os07g0573900		Os01g0976200
	Os11g0291500		Os03g0835300		Os02g0134300
	Os08g0178800		Os09g0128400		Os05g0269100
	Os09g0449700		Os03g0663100		Os07g0669650
	Os05g0220600		Os11g0225100		Os12g0600200
	Os01g0277700		Os04g0464100		Os02g0191500
	Os12g0147800		Os07g0686500		Os08g0440300
	Os07g0685700		Os05g0149600		Os06g0153900
	Os07g0519600		Os07g0658200		Os01g0361800
	Os06g0346300		Os09g0560900		Os08g0416900
	Os07g0485100		Os12g0109600		Os03g0663400
	Os07g0233300		Os05g0372800		Os11g0588300
	Os08g0328300		Os01g0681000		Os10g0208500
	Os03g0390000		Os12g0468300		Os10g0455900
	Os01g0958500		Os09g0530250		Os03g0132800
	Os03g0859600		Os06g0171800		Os10g0437500
	Os02g0173200		Os03g0752000		Os06g0677400
	Os04g0526800		Os07g0170800		Os06g0674800
	Os01g0706850		Os01g0116901		Os04g0530400
	Os03g0340601		Os12g0266000		Os05g0119200
	Os06g0568200		Os01g0659200		Os11g0207200
	Os12g0180400		Os02g0796500		Os10g0392700
	Os10g0205300		Os05g0581100		Os12g0480000
	Os05g0455800		Os06g0692700
	Os08g0507701		Os01g0185500
	Os06g0275500		Os12g0101000
	Os07g0147500		Os05g0478000
	Os10g0405300		Os01g0512200
	Os11g0104050		Os05g0142400
	Os05g0431266		Os12g0138100
	Os06g0712300		Os10g0575600
	Os06g0332900		Os04g0226800
	Os06g0523300		Os05g0158600
	Os01g0289600		Os03g0306200
	Os09g0299200		Os06g0651600
	Os07g0622100		Os03g0314500
	Os03g0305000		Os02g0291500
	Os09g0449650		Os07g0598900
	Os06g0199500		Os02g0653300
	Os01g0124550		Os03g0171900
	Os03g0808300		Os12g0566250
	Os03g0838800		Os01g0967100
	Os08g0485000		Os04g0111500
	Os06g0602800		Os02g0821900
	Os02g0722700		Os11g0592500
	Os04g0394700		Os03g0103700
	Os02g0741700		Os12g0615900
	Os12g0618300		Os02g0438200
	Os04g0630551		Os07g0669100
	Os03g0188100		Os11g0147000
	Os09g0309500		Os10g0154500
	Os04g0520700		Os06g0526800
	Os03g0805100		Os07g0463400
	Os06g0731100		Os05g0257333
	Os08g0390000		Os02g0230250
	Os05g0596500		Os03g0201000
	Os04g0480100		Os01g0869000
	Os02g0122300		Os07g0619600
	Os07g0678300		Os04g0512900
	Os04g0178400		Os08g0300501
	Os05g0524200		Os11g0129800
	Os07g0680600		Os06g0527100
	Os03g0125300		Os07g0293000
	Os02g0612100		Os07g0267300
	Os04g0385900		Os08g0347550
	Os01g0916100		Os11g0585900
	Os03g0203800		Os06g0546400
	Os05g0358500		Os08g0521400
	Os02g0754800		Os10g0556700
	Os11g0537375		Os03g0137400
	Os11g0644800		Os03g0806400
	Os12g0165600		Os06g0346100
	Os07g0408400		Os04g0127200
	Os03g0116700		Os01g0273500
	Os12g0567800		Os12g0255200
	Os02g0637200		Os05g0166300
	Os07g0185800		Os02g0696650
	Os03g0323600		Os01g0665400
	Os03g0791800		Os04g0616500
	Os10g0437600		Os03g0278800
	Os06g0264300		Os06g0489200
	Os07g0665200		Os06g0132600
	Os03g0111600
	Os01g0238900
	Os07g0656700
	Os06g0698785
	Os03g0441500
	Os03g0791432
	Os02g0815000
	Os10g0578000
	Os12g0624100
	Os01g0819900
	Os12g0111800
	Os05g0106100
	Os10g0502100
	Os03g0298600
	Os03g0359700
	Os03g0800700
	Os02g0736500
	Os01g0680400
	Os09g0491708
	Os06g0220000
	Os05g0194550
	Os08g0527700
	Os01g0699100
	Os06g0106800
	Os12g0455000
	Os02g0740600
	Os06g0506600
	Os06g0692100
	Os10g0532300
	Os03g0685300
	Os11g0445300
	Os05g0595100
	Os04g0405800
	Os04g0453200
	Os02g0554900
	Os10g0577200
	Os04g0349500
	Os01g0756400
	Os11g0600900
	Os04g0225001
	Os08g0516000
	Os09g0240350
	Os04g0592500
	Os06g0711100
	Os12g0477600
	Os02g0636700
	Os05g0461300
	Os02g0614200
	Os08g0230900
	Os10g0479800
	Os01g0825700
	Os04g0399300
	Os01g0393300
	Os02g0170200
	Os03g0101000
	Os03g0297100
	Os12g0111600
	Os06g0702800
	Os03g0684400
	Os04g0500700
	Os05g0192700
	Os01g0975000
	Os03g0797700
	Os06g0200700
	Os01g0589500
	Os01g0915300
	Os05g0189425
	Os04g0506100
	Os02g0280100
	Os02g0819700
	Os05g0299500
	Os01g0809000
	Os01g0144200
	Os07g0538250
	Os01g0261200
	Os09g0442600
	Os02g0157950
	Os07g0237900
	Os06g0662200
	Os09g0397700
	Os08g0112500
	Os04g0648900
	Os06g0669100
	Os07g0681000
	Os06g0665800
	Os12g0502700
	Os06g0142700
	Os06g0164500
	Os03g0142800
	Os11g0155600
	Os03g0711600
	Os01g0826900
	Os05g0495600
	Os06g0182500
	Os04g0685100
	Os01g0349400
	Os01g0812200
	Os05g0170950
	Os10g0497300
	Os03g0711100
	Os04g0683700
	Os01g0675800
	Os04g0531400
	Os05g0145000
	Os10g0190900
	Os05g0523300
	Os03g0830900
	Os12g0477400
	Os02g0680700
	Os05g0420600
	Os06g0332400
	Os08g0343300
	Os11g0433200
	Os09g0344800
	Os12g0148700
	Os03g0349600
	Os05g0400400
	Os03g0131300
	Os08g0405700
	Os08g0439200
	Os02g0532401
	Os10g0341700
	Os02g0286891
	Os04g0507800
	Os04g0395600
	Os05g0542600
	Os07g0616600
	Os01g0808100
	Os02g0114400
	Os04g0515400
	Os02g0532800
	Os02g0767500
	Os06g0329300
	Os09g0562700
	Os08g0412200
	Os03g0274300
	Os03g0710800
	Os08g0230000
	Os07g0185200
	Os01g0348800
	Os02g0826400
	Os07g0659900
	Os09g0379600
	Os10g0505500
	Os01g0930400
	Os07g0632700
	Os04g0108600
	Os09g0247700
	Os06g0634600
	Os09g0413100
	Os01g0666800
	Os09g0468800
	Os02g0126300
	Os12g0238900
	Os01g0711400
	Os01g0241000
	Os05g0220900
	Os10g0508600
	Os07g0175200
	Os12g0605500
	Os06g0670500
	Os04g0586200
	Os06g0604600
	Os06g0199300
	Os02g0175600
	Os04g0460500
	Os01g0133400
	Os06g0701700
	Os08g0562200
	Os01g0377000
	Os09g0103600
	Os12g0597000
	Os09g0553800
	Os04g0387300
	Os02g0215200
	Os03g0271600
	Os06g0555500
	Os02g0714100
	Os11g0120300
	Os01g0873700
	Os11g0212900
	Os06g0115800
	Os12g0104700
	Os05g0516700
	Os07g0274700
	Os10g0343100
	Os03g0360500
	Os04g0376500
	Os02g0135800
	Os02g0688500
	Os08g0386800
	Os08g0461800
	Os06g0650600
	Os03g0854100
	Os04g0121300
	Os09g0525400
	Os01g0322700
	Os03g0297000
	Os05g0550700
	Os10g0567000
	Os01g0514000
	Os05g0427100
	Os04g0555300
	Os09g0553300
	Os02g0672100
	Os03g0596800
	Os12g0485300
	Os02g0558300
	Os05g0419200
	Os09g0440600
	Os04g0379900
	Os05g0208500
	Os08g0504700
	Os04g0457500
	Os03g0177500
	Os06g0215200
	Os08g0116900
	Os04g0663300
	Os01g0229100
	Os02g0537900
	Os03g0725100
	Os08g0477600
	Os03g0387300
	Os02g0740400
	Os01g0689000
	Os03g0791500
	Os01g0328600
	Os03g0123600
	Os03g0794400
	Os01g0681200
	Os08g0536350
	Os06g0550800
	Os09g0491692
	Os03g0731900
	Os04g0516600
	Os07g0204250
	Os10g0413500
	Os01g0837800
	Os08g0469700
	Os03g0583800
	Os05g0491500
	Os03g0302100
	Os10g0493300
	Os05g0316800
	Os12g0455100
	Os01g0654300
	Os11g0158300
	Os09g0464033
	Os08g0474866
	Os03g0432100
	Os03g0304500
	Os03g0594500
	Os02g0731400
	Os07g0578333
	Os03g0748600
	Os12g0540800
	Os12g0571100
	Os08g0200750
	Os03g0116800
	Os04g0669500
	Os10g0160000
	Os07g0646100
	Os01g0297200
	Os05g0475550
	Os01g0194200
	Os05g0514300
	Os02g0525100
	Os01g0786900
	Os06g0644700
	Os05g0542200
	Os10g0170200
	Os01g0504500
	Os02g0740700
	Os02g0815700
	Os04g0678400
	Os09g0416600
	Os04g0603601
	Os11g0652100
	Os03g0267500
	Os02g0611800
	Os02g0471300
	Os03g0125400
	Os09g0476100
	Os02g0196100
	Os01g0706700
	Os09g0478400
	Os02g0777800
	Os12g0566200
	Os02g0520750
	Os03g0576900
	Os01g0372100
	Os10g0203000
	Os07g0589000
	Os03g0389000
	Os03g0239300
	Os03g0794300
	Os02g0645600
	Os01g0140500
	Os01g0255700
	Os08g0480100
	Os02g0613000
	Os01g0747800
	Os05g0253200
	Os01g0623500
	Os02g0301000
	Os12g0584700
	Os03g0313800
	Os03g0216600
	Os02g0749400
	Os09g0443500
	Os04g0530500
	Os04g0529400
	Os02g0284600
	Os04g0288500
	Os01g0227700
	Os04g0344100
	Os02g0760500
	Os02g0321900
	Os04g0584600
	Os11g0490300
	Os11g0127900
	Os10g0390800
	Os02g0612800
	Os01g0732801
	Os08g0411000
	Os07g0643700
	Os08g0345700
	Os02g0621300
	Os02g0271000
	Os11g0444700
	Os03g0326100
	Os01g0949500
	Os05g0401500
	Os09g0103700
	Os07g0662500
	Os09g0478100
	Os01g0191500
	Os07g0418700
	Os01g0283100
	Os05g0402700
	Os04g0474900
	Os09g0542200
	Os04g0630900
	Os04g0685700
	Os01g0750100
	Os02g0211000
	Os05g0414300
	Os07g0588000
	Os09g0113000
	Os04g0548000
	Os11g0117300
	Os03g0189400
	Os03g0827900
	Os12g0621900
	Os03g0273800
	Os05g0516600
	Os06g0624900
	Os03g0187400
	Os09g0369000
	Os08g0559501
	Os03g0126450
	Os01g0199400
	Os03g0851800
	Os11g0112050
	Os02g0704300
	Os05g0561500
	Os04g0578400
	Os04g0450701
	Os04g0643100
	Os01g0594300
	Os03g0387900
	Os08g0237000
	Os04g0455700
	Os10g0189600
	Os08g0300366
	Os11g0222800
	Os03g0413100
	Os01g0103900
	Os06g0224500
	Os03g0767500
	Os02g0566800
	Os03g0116400
	Os02g0690200
	Os09g0452900
	Os04g0609600
	Os01g0847300
	Os11g0602750
	Os01g0234900
	Os01g0604500
	Os02g0461900
	Os09g0514600
	Os12g0556900
	Os05g0397300
	Os05g0539900
	Os06g0192900
	Os12g0278800
	Os12g0139800
	Os12g0157200
	Os03g0338800
	Os04g0106000
	Os06g0157800
	Os08g0472600
	Os03g0346700
	Os01g0888300
	Os06g0600800
	Os05g0545400
	Os12g0446700
	Os01g0866300
	Os11g0303200
	Os03g0847600
	Os07g0109500
	Os06g0224775
	Os07g0119300
	Os09g0485900
	Os03g0799300
	Os02g0759400
	Os01g0714600
	Os07g0584900
	Os04g0631100
	Os04g0610100
	Os07g0580500
	Os06g0313440
	Os10g0545700
	Os02g0815600
	Os09g0526600
	Os07g0185900
	Os01g0658500
	Os06g0230801
	Os02g0136400
	Os05g0521400
	Os11g0665600
	Os03g0750100
	Os08g0469750
	Os11g0246100
	Os07g0159800
	Os03g0794500
	Os07g0124000
	Os06g0147100
	Os04g0502900
	Os08g0518100
	Os07g0581000
	Os08g0395700
	Os08g0544900
	Os11g0660500
	Os05g0489600
	Os02g0767900
	Os07g0222800
	Os03g0429000
	Os07g0129100
	Os06g0115100
	Os08g0453200
	Os08g0144000
	Os04g0493400
	Os03g0854000
	Os02g0221600
	Os01g0884300
	Os03g0114900
	Os06g0708600
	Os01g0906450
	Os01g0281000
	Os03g0387800
	Os02g0226300
	Os12g0167900
	Os07g0637000
	Os12g0163400
	Os01g0610100
	Os09g0315800
	Os12g0485500
	Os01g0815100
	Os02g0616600
	Os04g0405300
	Os05g0301700
	Os10g0442000
	Os01g0622700
	Os04g0566500
	Os09g0514400
	Os10g0470100
	Os06g0701100
	Os02g0556600
	Os07g0502200
	Os04g0372800
	Os11g0169900
	Os11g0158400
	Os07g0603800
	Os01g0698900
	Os11g0113300
	Os07g0188700
	Os03g0787000
	Os03g0136800
	Os03g0729300
	Os01g0685400
	Os06g0196200
	Os08g0333000
	Os01g0666600
	Os06g0506000
	Os04g0636100
	Os07g0687200
	Os01g0923300
	Os11g0112000
	Os02g0814000
	Os01g0752500
	Os05g0323800
	Os03g0351700
	Os06g0691100
	Os09g0497400
	Os06g0695600
	Os02g0625000
	Os02g0693000
	Os04g0346000
	Os01g0167500
	Os07g0604500
	Os06g0208700
	Os12g0210500
	Os04g0618950
	Os02g0605900
	Os06g0602500
	Os11g0191400
	Os09g0439400
	Os03g0752500
	Os12g0512100
	Os05g0455500
	Os01g0290901
	Os02g0562400
	Os02g0827400
	Os03g0101500
	Os03g0181800
	Os03g0598800
	Os02g0819500
	Os03g0150700
	Os01g0293000
	Os07g0486500
	Os03g0568500
	Os01g0949300
	Os05g0132400
	Os01g0883800
	Os03g0146500
	Os08g0465700
	Os11g0294600
	Os01g0700000
	Os06g0725800
	Os02g0753800
	Os01g0858900
	Os11g0444400
	Os03g0855500
	Os01g0225400
	Os01g0570601
	Os02g0684500
	Os03g0703400
	Os04g0301700
	Os02g0137700
	Os02g0261100
	Os08g0558100
	Os01g0954000
	Os01g0257400
	Os01g0566701
	Os03g0570200
	Os11g0118400
	Os05g0408200
	Os04g0461800
	Os06g0175500
	Os01g0802200
	Os01g0541600
	Os01g0567400
	Os07g0546200
	Os11g0591800
	Os03g0110300
	Os04g0635500
	Os04g0530600
	Os04g0674400
	Os02g0483500
	Os03g0784400
	Os11g0483950
	Os08g0517900
	Os01g0836900
	Os04g0388900
	Os01g0525800
	Os10g0531900
	Os08g0120600
	Os11g0525200
	Os03g0133300
	Os04g0504600
	Os09g0345000
	Os10g0112100
	Os07g0508700
	Os07g0617700
	Os01g0239000
	Os03g0119900
	Os09g0476000
	Os03g0843200
	Os05g0453700
	Os04g0295000
	Os03g0133900
	Os02g0733500
	Os11g0104800
	Os09g0376300
	Os03g0374100
	Os03g0390400
	Os09g0493700
	Os06g0579100
	Os06g0677700
	Os02g0749450
	Os02g0601100
	Os06g0643800
	Os07g0435100
	Os03g0161600
	Os04g0450100
	Os12g0485400
	Os01g0661500
	Os01g0738900
	Os07g0562800
	Os03g0638200
	Os05g0475400
	Os06g0605900
	Os01g0292900
	Os03g0223400
	Os02g0823000
	Os02g0260200
	Os08g0535900
	Os08g0289000
	Os02g0100700
	Os11g0532200
	Os03g0806900
	Os02g0103700
	Os09g0416500
	Os05g0439200
	Os09g0420600
	Os10g0488800
	Os05g0245700
	Os02g0603700
	Os02g0220500
	Os07g0631300
	Os02g0166950
	Os05g0355800
	Os12g0514400
	Os03g0675000
	Os05g0223000
	Os02g0162500
	Os01g0309900
	Os08g0200600
	Os01g0933600
	Os01g0124650
	Os01g0316500
	Os01g0761100
	Os03g0215400
	Os12g0132000
	Os05g0343400
	Os03g0793000
	Os06g0152000
	Os03g0818700
	Os03g0807800
	Os09g0129400
	Os03g0319100
	Os03g0288300
	Os03g0736900
	Os01g0178500
	Os10g0184250
	Os01g0247700
	Os12g0433066
	Os06g0666400
	Os05g0129400
	Os01g0752700
	Os04g0379600
	Os07g0691300
	Os06g0695800
	Os04g0350100
	Os09g0394600
	Os07g0490600
	Os10g0411800
	Os03g0275700
	Os07g0694300
	Os09g0541600
	Os12g0102350
	Os04g0496000
	Os06g0129300
	Os02g0610500
	Os09g0491652
	Os05g0405000
	Os02g0244600
	Os05g0473000
	Os02g0503400
	Os09g0508500
	Os02g0539100
	Os04g0604600
	Os01g0101700
	Os03g0224700
	Os03g0345901
	Os03g0760200
	Os03g0756800
	Os08g0110100
	Os05g0481400
	Os01g0766200
	Os03g0190400
	Os01g0683700
	Os08g0430200
	Os11g0216300
	Os07g0114000
	Os04g0513400
	Os04g0496700
	Os05g0138300
	Os10g0495900
	Os03g0342900
	Os01g0938600
	Os02g0187700
	Os04g0504800
	Os06g0648600
	Os06g0700550
	Os11g0707800
	Os06g0166500
	Os06g0210100
	Os01g0348700
	Os01g0507500
	Os05g0506300
	Os06g0562200
	Os01g0881400
	Os12g0114100
	Os10g0550800
	Os08g0532500
	Os01g0681600
	Os05g0158200
	Os03g0639600
	Os03g0811900
	Os04g0574200
	Os07g0682400
	Os08g0556000
	Os03g0803700
	Os02g0595900
	Os07g0201500
	Os06g0595800
	Os11g0214400
	Os03g0125800
	Os03g0205150
	Os05g0496000
	Os05g0510100
	Os03g0788800
	Os01g0353400
	Os01g0720300
	Os05g0159200
	Os02g0695700
	Os10g0562900
	Os03g0337200
	Os03g0838100
	Os06g0724400
	Os08g0130100
	Os01g0673300
	Os02g0649300
	Os02g0528000
	Os03g0393700
	Os03g0736700
	Os01g0679700
	Os05g0515700
	Os01g0951500
	Os05g0510700
	Os01g0368900
	Os07g0566200
	Os03g0119300
	Os01g0749400
	Os10g0369750
	Os03g0853900
	Os09g0449500
	Os04g0645600
	Os01g0911300
	Os06g0103400
	Os04g0165300
	Os10g0462100
	Os03g0757000
	Os11g0163800
	Os04g0227500
	Os09g0242800
	Os02g0745600
	Os01g0188100
	Os08g0498400
	Os03g0850900
	Os01g0219300
	Os08g0170800
	Os03g0237100
	Os02g0191800
	Os07g0198300
	Os03g0322800
	Os01g0915350
	Os02g0196600
	Os02g0506600
	Os07g0114300
	Os04g0482800
	Os09g0464066
	Os11g0524601
	Os06g0108751
	Os04g0635400
	Os03g0851300
	Os01g0184900
	Os01g0900900
	Os01g0778700
	Os12g0512800
	Os05g0594900
	Os04g0546800
	Os05g0113000
	Os12g0538700
	Os01g0505600
	Os10g0558850
	Os01g0755700
	Os01g0130000
	Os12g0624400
	Os10g0389300
	Os07g0666600
	Os04g0668600
	Os02g0255500
	Os05g0162500
	Os01g0706900
	Os01g0834200
	Os02g0628800
	Os05g0557100
	Os04g0679900
	Os11g0119311
	Os10g0500700
	Os06g0226950
	Os10g0541000
	Os03g0802300
	Os01g0948200
	Os05g0439000
	Os04g0541700
	Os07g0565500
	Os08g0167400
	Os04g0460300
	Os02g0718900
	Os03g0408500
	Os03g0115200
	Os06g0105800
	Os05g0498700
	Os02g0510300
	Os06g0649700
	Os10g0496000
	Os04g0608100
	Os05g0121100
	Os04g0459000
	Os10g0330400
	Os09g0520800
	Os02g0755900
	Os01g0102700
	Os02g0482400
	Os06g0139700
	Os08g0326400
	Os11g0156401
	Os08g0484633
	Os01g0341200
	Os01g0332100
	Os06g0138200
	Os03g0146600
	Os11g0111000
	Os02g0733400
	Os01g0155600
	Os08g0500700
	Os01g0840900
	Os02g0685200
	Os01g0852500
	Os03g0109300
	Os06g0246000
	Os05g0136200
	Os05g0114700
	Os06g0229300
	Os03g0721400
	Os12g0210601
	Os02g0279800
	Os03g0331700
	Os03g0351500
	Os02g0701700
	Os07g0139400
	Os06g0538900
	Os05g0508800
	Os10g0573800
	Os02g0798100
	Os01g0841500
	Os09g0420700
	Os08g0518000
	Os07g0687700
	Os05g0223200
	Os05g0552300
	Os01g0262600
	Os03g0341600
	Os11g0490900
	Os05g0553300
	Os10g0467600
	Os02g0820900
	Os03g0758250
	Os02g0785800
	Os04g0660400
	Os04g0403701
	Os11g0549700
	Os03g0337800
	Os09g0481700
	Os05g0549100
	Os01g0835600
	Os02g0833200
	Os07g0123900
	Os08g0403300
	Os11g0107000
	Os01g0902300
	Os11g0491400
	Os06g0614300
	Os03g0859700
	Os05g0578500
	Os10g0491450
	Os03g0685600
	Os01g0800500
	Os02g0139100
	Os04g0655600
	Os10g0466700
	Os04g0497400
	Os11g0168500
	Os08g0510700
	Os10g0180800
	Os02g0139700
	Os01g0775100
	Os04g0640800
	Os11g0648400
	Os07g0632000
	Os01g0192300
	Os04g0617050
	Os01g0647000
	Os10g0467900
	Os08g0387700
	Os06g0677300
	Os03g0203451
	Os02g0645000
	Os02g0611200
	Os08g0431100
	Os01g0392600
	Os08g0431300
	Os03g0439000
	Os11g0666200
	Os08g0512400
	Os01g0846700
	Os11g0531300
	Os09g0129600
	Os03g0419100
	Os08g0485800
	Os05g0419600
	Os08g0151500
	Os11g0220800
	Os06g0183900
	Os06g0273800
	Os01g0314800
	Os01g0934100
	Os02g0806600
	Os02g0724300
	Os07g0187400
	Os01g0305200
	Os05g0411300
	Os06g0661600
	Os04g0683100
	Os10g0524400
	Os03g0270000
	Os04g0686300
	Os02g0829900
	Os03g0123800
	Os02g0799700
	Os06g0653000
	Os03g0153400
	Os06g0154200
	Os01g0616100
	Os02g0126000
	Os01g0217100
	Os10g0489800
	Os12g0554100
	Os01g0893300
	Os05g0549900
	Os12g0143900
	Os10g0560000
	Os11g0452400
	Os02g0712400
	Os03g0796501
	Os09g0516800
	Os10g0369600
	Os05g0496500
	Os05g0558000
	Os09g0479900
	Os10g0567600
	Os12g0158600
	Os01g0393400
	Os02g0794500
	Os03g0794700
	Os06g0154400
	Os02g0704800
	Os03g0820300
	Os04g0683600
	Os02g0771200
	Os05g0512500
	Os07g0148200
	Os11g0108932
	Os03g0345700
	Os05g0400800
	Os11g0549900
	Os10g0494000
	Os05g0574700
	Os04g0504000
	Os01g0163000
	Os12g0145566
	Os03g0661500
	Os08g0511700
	Os06g0710300
	Os04g0589900
	Os03g0362200
	Os04g0168300
	Os08g0526200
	Os02g0572900
	Os01g0179800
	Os05g0149300
	Os06g0346201
	Os03g0101800
	Os12g0570000
	Os05g0267900
	Os03g0594700
	Os09g0482400
	Os01g0580800
	Os01g0179300
	Os02g0648300
	Os02g0513000
	Os05g0468900
	Os01g0720600
	Os06g0497600
	Os01g0813900
	Os02g0720500
	Os11g0537300
	Os11g0174000
	Os06g0653800
	Os03g0638250
	Os03g0335300
	Os03g0739700
	Os01g0612200
	Os01g0521400
	Os01g0832200
	Os03g0224200
	Os08g0478700
	Os01g0974300
	Os03g0701600
	Os11g0702700
	Os02g0288000
	Os05g0429100
	Os06g0672400
	Os11g0602800
	Os03g0390200
	Os03g0204300
	Os11g0127700
	Os12g0105500
	Os05g0437500
	Os11g0216100
	Os01g0585100
	Os03g0130400
	Os05g0258400
	Os12g0514600
	Os03g0582800
	Os06g0698859
	Os10g0544600
	Os01g0928800
	Os03g0823500
	Os01g0859200
	Os11g0106900
	Os05g0492500
	Os07g0177300
	Os01g0730200
	Os10g0505700
	Os03g0575700
	Os03g0699200
	Os02g0792600
	Os03g0744600
	Os01g0129600
	Os05g0390932
	Os12g0158700
	Os07g0634400
	Os02g0690000
	Os10g0395500
	Os03g0292200
	Os01g0771000
	Os03g0223900
	Os05g0244700
	Os08g0542100
	Os01g0527700
	Os08g0476000
	Os02g0146900
	Os03g0833700
	Os02g0682500
	Os01g0768200
	Os01g0662600
	Os02g0606200
	Os09g0283600
	Os09g0407900
	Os07g0563800
	Os02g0228600
	Os02g0332700
	Os09g0449400
	Os04g0408700
	Os06g0531600
	Os03g0277100
	Os07g0494900
	Os07g0161600
	Os12g0226700
	Os10g0139700
	Os10g0462500
	Os02g0592400
	Os03g0199100
	Os10g0516551
	Os10g0184300
	Os03g0764450
	Os08g0389601
	Os01g0892600
	Os01g0900800
	Os02g0435000
	Os12g0123700
	Os08g0467300
	Os07g0235200
	Os12g0166700
	Os03g0100900
	Os05g0577700
	Os11g0213000
	Os05g0208550
	Os01g0672800
	Os02g0160200
	Os10g0542200
	Os07g0659400
	Os02g0521300
	Os02g0317500
	Os02g0114700
	Os11g0182400
	Os07g0472500
	Os04g0505700
	Os01g0829800
	Os01g0182500
	Os05g0513350
	Os02g0797600
	Os09g0517900
	Os03g0827600
	Os12g0189300
	Os10g0347800
	Os02g0794000
	Os07g0637300
	Os01g0797800
	Os06g0101000
	Os02g0122800
	Os04g0388601
	Os02g0484900
	Os05g0593900
	Os05g0137300
	Os04g0545000
	Os03g0802200
	Os10g0391400
	Os11g0158500
	Os01g0616400
	Os02g0621400
	Os08g0549950
	Os06g0314600
	Os10g0344900
	Os02g0209100
	Os03g0744650
	Os01g0609501
	Os01g0843500
	Os04g0341500
	Os01g0857700
	Os11g0149400
	Os08g0274700
	Os02g0567800
	Os01g0346700
	Os08g0517200
	Os03g0758800
	Os05g0298900
	Os11g0132400
	Os08g0509500
	Os02g0543000
	Os06g0318800
	Os01g0721000
	Os01g0693800
	Os04g0429087
	Os03g0214200
	Os03g0831900
	Os09g0544800
	Os08g0398350
	Os03g0832400
	Os03g0440900
	Os02g0656200
	Os02g0638400
	Os11g0482000
	Os02g0100800
	Os09g0272500
	Os03g0238300
	Os03g0132000
	Os01g0281100
	Os07g0608300
	Os05g0344400
	Os08g0549900
	Os06g0182100
	Os01g0566800
	Os01g0801600
	Os01g0788400
	Os04g0670200
	Os12g0573200
	Os03g0794200
	Os01g0229200
	Os03g0309300
	Os01g0872400
	Os03g0626500
	Os08g0237100
	Os04g0407500
	Os03g0406200
	Os05g0548100
	Os03g0666850
	Os01g0795832
	Os12g0631600
	Os07g0240400
	Os01g0159000
	Os07g0624100
	Os03g0374575
	Os01g0898800
	Os02g0651500
	Os06g0307900
	Os02g0766600
	Os06g0361750
	Os03g0115400
	Os01g0847200
	Os02g0194000
	Os09g0472900
	Os03g0638800
[truncated: 3,149 more rows]
