# Supplementary material for: Divergent response associates with the differential amplitudes of immunity against Magnaporthe oryzae by different blast resistance genes
Source: Front Plant Sci. 2025 Feb 24;16:1547593. doi: 10.3389/fpls.2025.1547593 (PMC11891227; doi:10.3389/fpls.2025.1547593)
Supplement: Supplementary Figure 1 — GO and KEGG pathway classification of up-regulated and down-regulated DEGs in IRBL9-W. (A) GO classification, (B) KEGG pathway classification. [file DataSheet1.zip › Data Sheet 1aaa/Supplementary files/Supplementary Table S4. The genes used in GO classification and KEGG pathway classification..xlsx]

## Sheet: Sheet 1
The genes used in GO classification in IRBLz5-CA, IRBL9-W, IRBLkm-Ts, R2115, and LTH
#GO_classify1	GO_classify2	diff-Total	Gene
#Total_gene		154
biological process	biological regulation	5	LOC_Os01g50080; LOC_Os03g08460; LOC_Os04g32030; LOC_Os05g26820; LOC_Os10g11140
biological process	cellular component organization or biogenesis	8	LOC_Os01g31690; LOC_Os02g32520; LOC_Os04g45210; LOC_Os05g47545; LOC_Os06g47940; LOC_Os08g10020; LOC_Os08g29370; LOC_Os12g23180
biological process	cellular process	89	LOC_Os01g01120; LOC_Os01g01870; LOC_Os01g02290; LOC_Os01g31690; LOC_Os01g45274; LOC_Os01g50070; LOC_Os01g50080; LOC_Os01g50400; LOC_Os01g55340; LOC_Os01g74450; LOC_Os02g03720; LOC_Os02g07170; LOC_Os02g10120; LOC_Os02g12680; LOC_Os02g14630; LOC_Os02g15750; LOC_Os02g26720; LOC_Os02g32520; LOC_Os02g48210; LOC_Os02g54254; LOC_Os03g03720; LOC_Os03g08460; LOC_Os03g08470; LOC_Os03g12890; LOC_Os03g14040;…
biological process	developmental process	7	LOC_Os01g50080; LOC_Os02g26210; LOC_Os04g58870; LOC_Os05g23880; LOC_Os05g47545; LOC_Os10g38710; LOC_Os10g39800
biological process	establishment of localization	12	LOC_Os01g50070; LOC_Os01g50080; LOC_Os01g74450; LOC_Os02g03720; LOC_Os04g56470; LOC_Os04g58870; LOC_Os07g28090; LOC_Os07g32880; LOC_Os07g46780; LOC_Os08g03600; LOC_Os11g22350; LOC_Os11g37700
biological process	growth	2	LOC_Os01g50080; LOC_Os05g47545
biological process	localization	12	LOC_Os01g50070; LOC_Os01g50080; LOC_Os01g74450; LOC_Os02g03720; LOC_Os04g56470; LOC_Os04g58870; LOC_Os07g28090; LOC_Os07g32880; LOC_Os07g46780; LOC_Os08g03600; LOC_Os11g22350; LOC_Os11g37700
biological process	metabolic process	114	LOC_Os01g01120; LOC_Os01g01870; LOC_Os01g02290; LOC_Os01g31690; LOC_Os01g42860; LOC_Os01g45274; LOC_Os01g50070; LOC_Os01g50080; LOC_Os01g50400; LOC_Os01g53330; LOC_Os01g55340; LOC_Os01g71350; LOC_Os02g03720; LOC_Os02g07170; LOC_Os02g10120; LOC_Os02g12680; LOC_Os02g14430; LOC_Os02g14630; LOC_Os02g15750; LOC_Os02g26720; LOC_Os02g32520; LOC_Os02g48210; LOC_Os02g52830; LOC_Os02g54254; LOC_Os03g03720;…
biological process	multi-organism process	2	LOC_Os05g47545; LOC_Os12g03640
biological process	multicellular organismal process	8	LOC_Os01g50080; LOC_Os02g26210; LOC_Os04g58870; LOC_Os05g23880; LOC_Os05g47545; LOC_Os10g38710; LOC_Os10g39800; LOC_Os12g03640
biological process	regulation of biological process	3	LOC_Os01g50080; LOC_Os03g08460; LOC_Os05g26820
biological process	reproduction	4	LOC_Os02g26210; LOC_Os04g58870; LOC_Os05g47545; LOC_Os12g03640
biological process	reproductive process	3	LOC_Os02g26210; LOC_Os05g47545; LOC_Os12g03640
biological process	response to stimulus	46	LOC_Os01g31690; LOC_Os01g42860; LOC_Os01g45274; LOC_Os01g50080; LOC_Os01g64960; LOC_Os01g71350; LOC_Os02g10120; LOC_Os02g12680; LOC_Os02g14430; LOC_Os02g14630; LOC_Os02g15750; LOC_Os02g26210; LOC_Os02g54254; LOC_Os03g03720; LOC_Os03g08460; LOC_Os03g16050; LOC_Os03g16960; LOC_Os03g37290; LOC_Os04g16680; LOC_Os04g45970; LOC_Os04g51300; LOC_Os04g55230; LOC_Os04g55740; LOC_Os04g59190; LOC_Os05g10690;…
biological process	signaling	3	LOC_Os01g50080; LOC_Os03g08460; LOC_Os05g26820
cellular component	cell	108	LOC_Os01g01120; LOC_Os01g01870; LOC_Os01g02290; LOC_Os01g31690; LOC_Os01g45274; LOC_Os01g50080; LOC_Os01g53330; LOC_Os01g55570; LOC_Os01g64960; LOC_Os01g69200; LOC_Os01g71350; LOC_Os02g03720; LOC_Os02g10120; LOC_Os02g12680; LOC_Os02g14430; LOC_Os02g15750; LOC_Os02g26720; LOC_Os02g32520; LOC_Os02g42960; LOC_Os02g48210; LOC_Os02g54254; LOC_Os03g03720; LOC_Os03g07440; LOC_Os03g08460; LOC_Os03g08470;…
cellular component	cell part	98	LOC_Os01g01120; LOC_Os01g01870; LOC_Os01g31690; LOC_Os01g45274; LOC_Os01g50080; LOC_Os01g53330; LOC_Os01g55570; LOC_Os01g64960; LOC_Os01g69200; LOC_Os01g71350; LOC_Os02g03720; LOC_Os02g10120; LOC_Os02g12680; LOC_Os02g14430; LOC_Os02g15750; LOC_Os02g26720; LOC_Os02g32520; LOC_Os02g42960; LOC_Os02g54254; LOC_Os03g03720; LOC_Os03g07440; LOC_Os03g08460; LOC_Os03g08470; LOC_Os03g12890; LOC_Os03g14040;…
cellular component	extracellular region	20	LOC_Os01g45274; LOC_Os01g71350; LOC_Os02g14430; LOC_Os03g03720; LOC_Os03g16050; LOC_Os04g16680; LOC_Os04g25650; LOC_Os04g41340; LOC_Os04g53230; LOC_Os04g55740; LOC_Os04g58870; LOC_Os05g41640; LOC_Os06g40940; LOC_Os07g11110; LOC_Os08g09080; LOC_Os08g44810; LOC_Os10g11140; LOC_Os12g19381; LOC_Os12g19470; LOC_Os12g23180
cellular component	macromolecular complex	4	LOC_Os04g53230; LOC_Os12g19381; LOC_Os12g19470; LOC_Os12g23180
cellular component	membrane	53	LOC_Os01g31690; LOC_Os01g45274; LOC_Os01g50080; LOC_Os01g55570; LOC_Os01g64960; LOC_Os01g74450; LOC_Os02g10120; LOC_Os02g12680; LOC_Os02g15750; LOC_Os02g42960; LOC_Os03g03720; LOC_Os03g07440; LOC_Os03g14040; LOC_Os03g52130; LOC_Os03g56670; LOC_Os04g32030; LOC_Os04g42760; LOC_Os04g45210; LOC_Os04g45970; LOC_Os04g51300; LOC_Os04g53230; LOC_Os04g56430; LOC_Os04g56470; LOC_Os04g58870; LOC_Os04g59190;…
cellular component	organelle	80	LOC_Os01g01120; LOC_Os01g01870; LOC_Os01g31690; LOC_Os01g45274; LOC_Os01g55570; LOC_Os01g64960; LOC_Os01g69200; LOC_Os01g71350; LOC_Os02g03720; LOC_Os02g10120; LOC_Os02g12680; LOC_Os02g15750; LOC_Os02g32520; LOC_Os02g42960; LOC_Os03g03720; LOC_Os03g07440; LOC_Os03g08460; LOC_Os03g08470; LOC_Os03g12890; LOC_Os03g14040; LOC_Os03g16050; LOC_Os03g36540; LOC_Os03g37290; LOC_Os03g39830; LOC_Os03g47280;…
molecular function	binding	69	LOC_Os01g01120; LOC_Os01g02290; LOC_Os01g31690; LOC_Os01g45274; LOC_Os01g50400; LOC_Os01g55340; LOC_Os01g64960; LOC_Os01g71350; LOC_Os02g07170; LOC_Os02g10120; LOC_Os02g12680; LOC_Os02g14430; LOC_Os02g15750; LOC_Os02g32520; LOC_Os03g03720; LOC_Os03g08460; LOC_Os03g08470; LOC_Os03g18850; LOC_Os03g37290; LOC_Os04g16680; LOC_Os04g32030; LOC_Os04g33660; LOC_Os04g45210; LOC_Os04g45970; LOC_Os04g51300;…
molecular function	catalytic activity	87	LOC_Os01g01120; LOC_Os01g02290; LOC_Os01g31690; LOC_Os01g45274; LOC_Os01g50070; LOC_Os01g50080; LOC_Os01g50400; LOC_Os01g53330; LOC_Os01g71350; LOC_Os02g03720; LOC_Os02g10120; LOC_Os02g12680; LOC_Os02g14430; LOC_Os02g14630; LOC_Os02g26720; LOC_Os02g32520; LOC_Os02g48210; LOC_Os02g52830; LOC_Os02g54254; LOC_Os03g03720; LOC_Os03g07440; LOC_Os03g12890; LOC_Os03g14040; LOC_Os03g16050; LOC_Os03g36540;…
molecular function	enzyme regulator activity	3	LOC_Os01g42860; LOC_Os07g32880; LOC_Os12g25090
molecular function	structural molecule activity	1	LOC_Os06g47940
molecular function	transporter activity	9	LOC_Os01g50070; LOC_Os01g50080; LOC_Os01g74450; LOC_Os04g56470; LOC_Os07g28090; LOC_Os07g46780; LOC_Os08g03600; LOC_Os11g22350; LOC_Os11g37700
The genes used in KEGG pathway classification in IRBLz5-CA, IRBL9-W, IRBLkm-Ts, R2115, and LTH
Classification_level2	Classification_level1	gene_number	percentage	Genes
Membrane transport	Environmental Information Processing	4	7.55	LOC_Os01g50070; LOC_Os01g50080; LOC_Os07g28090; LOC_Os11g37700
Signal transduction	Environmental Information Processing	1	1.89	LOC_Os02g26720
Amino acid metabolism	Metabolism	8	15.09	LOC_Os01g01120; LOC_Os02g54254; LOC_Os03g12890; LOC_Os04g45970; LOC_Os04g53230; LOC_Os06g40940; LOC_Os08g01170; LOC_Os10g28350
Biosynthesis of other secondary metabolites	Metabolism	4	7.55	LOC_Os02g14430; LOC_Os03g12890; LOC_Os04g55740; LOC_Os04g59190
Carbohydrate metabolism	Metabolism	17	32.08	LOC_Os02g26720; LOC_Os03g16050; LOC_Os04g38540; LOC_Os04g40990; LOC_Os04g41340; LOC_Os04g51300; LOC_Os04g53230; LOC_Os05g41640; LOC_Os06g07600; LOC_Os06g40640; LOC_Os06g40940; LOC_Os07g34520; LOC_Os08g31630; LOC_Os08g44810; LOC_Os10g11140; LOC_Os12g19381; LOC_Os12g19470
Energy metabolism	Metabolism	22	41.51	LOC_Os01g31690; LOC_Os01g45274; LOC_Os03g03720; LOC_Os03g16050; LOC_Os03g56670; LOC_Os04g16680; LOC_Os04g33660; LOC_Os04g45970; LOC_Os05g41640; LOC_Os06g21590; LOC_Os06g40640; LOC_Os07g25430; LOC_Os07g32880; LOC_Os07g37030; LOC_Os07g37230; LOC_Os07g37240; LOC_Os08g10020; LOC_Os08g33820; LOC_Os08g44680; LOC_Os08g44810; LOC_Os12g19381; LOC_Os12g19470
Lipid metabolism	Metabolism	5	9.43	LOC_Os02g10120; LOC_Os02g12680; LOC_Os05g23880; LOC_Os05g47545; LOC_Os08g39850
Metabolism of cofactors and vitamins	Metabolism	5	9.43	LOC_Os03g12890; LOC_Os03g36540; LOC_Os04g53230; LOC_Os06g40940; LOC_Os10g01080
Metabolism of other amino acids	Metabolism	2	3.77	LOC_Os04g51300; LOC_Os10g38710
Nucleotide metabolism	Metabolism	1	1.89	LOC_Os10g11140
The genes used in GO classification in IRBL9-W
#GO_classify1	GO_classify2	diff-Total	Gene
#Total_gene		69
biological process	biological regulation	6	LOC_Os01g66760; LOC_Os02g05960; LOC_Os04g52780; LOC_Os06g30860; LOC_Os06g51050; LOC_Os07g08840
biological process	cellular component organization or biogenesis	4	LOC_Os01g58194; LOC_Os02g02410; LOC_Os04g41110; LOC_Os05g49860
biological process	cellular process	37	LOC_Os01g01840; LOC_Os01g19330; LOC_Os01g21420; LOC_Os01g37050; LOC_Os01g58194; LOC_Os01g66760; LOC_Os02g02410; LOC_Os02g05960; LOC_Os02g56250; LOC_Os03g11440; LOC_Os03g58320; LOC_Os03g63900; LOC_Os04g32950; LOC_Os04g41110; LOC_Os04g47700; LOC_Os04g52780; LOC_Os04g54080; LOC_Os05g06440; LOC_Os05g14820; LOC_Os05g35500; LOC_Os05g36350; LOC_Os05g49860; LOC_Os06g30860; LOC_Os06g39260; LOC_Os06g44260;…
biological process	developmental process	7	LOC_Os01g58194; LOC_Os02g02410; LOC_Os02g56250; LOC_Os03g63900; LOC_Os04g47700; LOC_Os07g44440; LOC_Os12g24320
biological process	establishment of localization	5	LOC_Os02g39930; LOC_Os03g11440; LOC_Os04g52780; LOC_Os05g14820; LOC_Os06g39260
biological process	growth	1	LOC_Os01g58194
biological process	localization	5	LOC_Os02g39930; LOC_Os03g11440; LOC_Os04g52780; LOC_Os05g14820; LOC_Os06g39260
biological process	metabolic process	45	LOC_Os01g01840; LOC_Os01g19330; LOC_Os01g21420; LOC_Os01g37050; LOC_Os01g58194; LOC_Os01g66760; LOC_Os02g02410; LOC_Os02g05960; LOC_Os02g56250; LOC_Os03g58320; LOC_Os03g62480; LOC_Os03g63900; LOC_Os04g09260; LOC_Os04g26834; LOC_Os04g32950; LOC_Os04g41110; LOC_Os04g52780; LOC_Os04g54080; LOC_Os05g03640; LOC_Os05g06440; LOC_Os05g35500; LOC_Os05g36350; LOC_Os05g39690; LOC_Os05g49860; LOC_Os06g02144;…
biological process	multi-organism process	2	LOC_Os01g58194; LOC_Os04g54080
biological process	multicellular organismal process	8	LOC_Os01g58194; LOC_Os02g02410; LOC_Os02g56250; LOC_Os03g63900; LOC_Os04g47700; LOC_Os04g54080; LOC_Os07g44440; LOC_Os12g24320
biological process	regulation of biological process	5	LOC_Os01g66760; LOC_Os02g05960; LOC_Os04g52780; LOC_Os06g30860; LOC_Os06g51050
biological process	reproduction	5	LOC_Os01g58194; LOC_Os04g47700; LOC_Os04g54080; LOC_Os07g44440; LOC_Os12g24320
biological process	reproductive process	2	LOC_Os01g58194; LOC_Os04g54080
biological process	response to stimulus	20	LOC_Os01g19330; LOC_Os01g58194; LOC_Os01g66760; LOC_Os02g02410; LOC_Os02g05960; LOC_Os02g39930; LOC_Os04g41110; LOC_Os04g52780; LOC_Os05g06440; LOC_Os05g14820; LOC_Os05g35500; LOC_Os06g02144; LOC_Os06g30860; LOC_Os06g51050; LOC_Os07g14270; LOC_Os07g41460; LOC_Os07g44440; LOC_Os07g48870; LOC_Os11g47520; LOC_Os11g47680
biological process	signaling	5	LOC_Os01g66760; LOC_Os02g05960; LOC_Os04g52780; LOC_Os06g30860; LOC_Os06g51050
cellular component	cell	40	LOC_Os01g01840; LOC_Os01g21420; LOC_Os01g37050; LOC_Os01g58194; LOC_Os01g66760; LOC_Os02g02410; LOC_Os02g39930; LOC_Os03g22210; LOC_Os03g58320; LOC_Os03g62480; LOC_Os04g32950; LOC_Os04g41110; LOC_Os04g47700; LOC_Os04g52780; LOC_Os04g54080; LOC_Os04g59120; LOC_Os05g06440; LOC_Os05g14820; LOC_Os05g38790; LOC_Os05g39680; LOC_Os06g02144; LOC_Os06g30860; LOC_Os06g51050; LOC_Os07g08840; LOC_Os07g14270;…
cellular component	cell part	35	LOC_Os01g01840; LOC_Os01g21420; LOC_Os01g37050; LOC_Os01g58194; LOC_Os01g66760; LOC_Os02g02410; LOC_Os02g39930; LOC_Os03g58320; LOC_Os03g62480; LOC_Os04g32950; LOC_Os04g41110; LOC_Os04g47700; LOC_Os04g52780; LOC_Os04g54080; LOC_Os05g06440; LOC_Os05g14820; LOC_Os05g38790; LOC_Os05g39680; LOC_Os06g02144; LOC_Os06g30860; LOC_Os06g51050; LOC_Os07g08840; LOC_Os07g14270; LOC_Os07g35660; LOC_Os08g07100;…
cellular component	extracellular region	2	LOC_Os07g03279; LOC_Os11g42200
cellular component	macromolecular complex	1	LOC_Os08g31228
cellular component	membrane	17	LOC_Os01g66760; LOC_Os02g02410; LOC_Os02g39930; LOC_Os03g11440; LOC_Os04g26834; LOC_Os04g32950; LOC_Os04g52780; LOC_Os04g54080; LOC_Os04g59120; LOC_Os05g06440; LOC_Os05g14820; LOC_Os05g38790; LOC_Os06g51050; LOC_Os07g14270; LOC_Os07g35660; LOC_Os09g07800; LOC_Os09g29584
cellular component	membrane-enclosed lumen	2	LOC_Os01g21420; LOC_Os02g02410
cellular component	organelle	21	LOC_Os01g01840; LOC_Os01g21420; LOC_Os01g37050; LOC_Os01g66760; LOC_Os02g02410; LOC_Os02g39930; LOC_Os03g58320; LOC_Os04g32950; LOC_Os04g41110; LOC_Os05g06440; LOC_Os05g39680; LOC_Os06g02144; LOC_Os06g30860; LOC_Os06g51050; LOC_Os07g14270; LOC_Os08g07100; LOC_Os08g31228; LOC_Os09g07800; LOC_Os09g29300; LOC_Os10g41270; LOC_Os12g24320
cellular component	organelle part	2	LOC_Os01g21420; LOC_Os02g02410
molecular function	binding	29	LOC_Os01g19330; LOC_Os01g21420; LOC_Os01g37050; LOC_Os01g66760; LOC_Os02g02410; LOC_Os02g05960; LOC_Os02g39930; LOC_Os02g40410; LOC_Os04g32950; LOC_Os04g52780; LOC_Os04g54080; LOC_Os05g03640; LOC_Os05g06440; LOC_Os05g35500; LOC_Os05g38790; LOC_Os05g49860; LOC_Os06g02144; LOC_Os06g30860; LOC_Os07g14270; LOC_Os07g35660; LOC_Os07g48870; LOC_Os08g07100; LOC_Os08g32780; LOC_Os08g35630; LOC_Os08g44950;…
molecular function	catalytic activity	30	LOC_Os01g37050; LOC_Os01g58194; LOC_Os01g66760; LOC_Os02g05960; LOC_Os03g58320; LOC_Os03g62480; LOC_Os03g63900; LOC_Os04g09260; LOC_Os04g26834; LOC_Os04g52780; LOC_Os04g54080; LOC_Os05g03640; LOC_Os05g39690; LOC_Os06g02144; LOC_Os06g14400; LOC_Os06g44260; LOC_Os06g51050; LOC_Os07g08840; LOC_Os07g35660; LOC_Os07g41460; LOC_Os07g44440; LOC_Os08g07100; LOC_Os08g32780; LOC_Os08g38920; LOC_Os09g29584;…
molecular function	enzyme regulator activity	1	LOC_Os07g08840
molecular function	structural molecule activity	1	LOC_Os08g31228
molecular function	transporter activity	4	LOC_Os02g39930; LOC_Os03g11440; LOC_Os05g14820; LOC_Os06g39260
The genes used in KEGG pathway classification in IRBL9-W
Classification_level2	Classification_level1	gene_number	percentage	Genes
Transport and catabolism	Cellular Processes	3	21.43	LOC_Os03g11440; LOC_Os04g32950; LOC_Os07g14270
Signal transduction	Environmental Information Processing	2	14.29	LOC_Os04g52780; LOC_Os06g51050
Folding, sorting and degradation	Genetic Information Processing	5	35.71	LOC_Os02g02410; LOC_Os03g11440; LOC_Os04g32950; LOC_Os05g06440; LOC_Os07g14270
Translation	Genetic Information Processing	1	7.14	LOC_Os08g31228
Biosynthesis of other secondary metabolites	Metabolism	2	14.29	LOC_Os03g58320; LOC_Os07g44440
Carbohydrate metabolism	Metabolism	4	28.57	LOC_Os05g39690; LOC_Os06g02144; LOC_Os06g44260; LOC_Os06g51050
Energy metabolism	Metabolism	1	7.14	LOC_Os08g32780
Lipid metabolism	Metabolism	1	7.14	LOC_Os05g39690
Metabolism of other amino acids	Metabolism	2	14.29	LOC_Os06g02144; LOC_Os07g44440
Environmental adaptation	Organismal Systems	1	7.14	LOC_Os04g52780
The genes used in GO classification in IRBLkm-Ts
#GO_classify1	GO_classify2	diff-Total	Gene
#Total_gene		1578
biological process	biological regulation	134	LOC_Os01g02310; LOC_Os01g06280; LOC_Os01g06670; LOC_Os01g08310; LOC_Os01g12160; LOC_Os01g12390; LOC_Os01g12680; LOC_Os01g12730; LOC_Os01g13740; LOC_Os01g14520; LOC_Os01g20940; LOC_Os01g25540; LOC_Os01g28840; LOC_Os01g37690; LOC_Os01g41930; LOC_Os01g45090; LOC_Os01g52450; LOC_Os01g58420; LOC_Os01g59350; LOC_Os01g60910; LOC_Os01g61150; LOC_Os01g61400; LOC_Os01g66040; LOC_Os01g69920; LOC_Os01g70690;…
biological process	cellular component organization or biogenesis	89	LOC_Os01g01689; LOC_Os01g05610; LOC_Os01g06280; LOC_Os01g08310; LOC_Os01g10580; LOC_Os01g13480; LOC_Os01g13740; LOC_Os01g20940; LOC_Os01g32880; LOC_Os01g45040; LOC_Os01g49000; LOC_Os01g60770; LOC_Os01g64640; LOC_Os01g67000; LOC_Os02g03020; LOC_Os02g04690; LOC_Os02g04710; LOC_Os02g07870; LOC_Os02g24190; LOC_Os02g44370; LOC_Os02g57120; LOC_Os03g05110; LOC_Os03g08960; LOC_Os03g11650; LOC_Os03g14510;…
biological process	cellular process	846	LOC_Os01g01160; LOC_Os01g01350; LOC_Os01g01484; LOC_Os01g01689; LOC_Os01g02080; LOC_Os01g02310; LOC_Os01g02790; LOC_Os01g03080; LOC_Os01g03144; LOC_Os01g03300; LOC_Os01g04130; LOC_Os01g04870; LOC_Os01g05610; LOC_Os01g05744; LOC_Os01g06280; LOC_Os01g06550; LOC_Os01g06670; LOC_Os01g07376; LOC_Os01g08020; LOC_Os01g08310; LOC_Os01g08660; LOC_Os01g09570; LOC_Os01g10110; LOC_Os01g10580; LOC_Os01g11350;…
biological process	developmental process	177	LOC_Os01g01484; LOC_Os01g03300; LOC_Os01g05744; LOC_Os01g06280; LOC_Os01g06550; LOC_Os01g08310; LOC_Os01g08460; LOC_Os01g10580; LOC_Os01g12160; LOC_Os01g13740; LOC_Os01g16750; LOC_Os01g21250; LOC_Os01g22900; LOC_Os01g35184; LOC_Os01g40480; LOC_Os01g42270; LOC_Os01g45040; LOC_Os01g45090; LOC_Os01g46240; LOC_Os01g47050; LOC_Os01g49000; LOC_Os01g49470; LOC_Os01g52680; LOC_Os01g60770; LOC_Os01g61150;…
biological process	establishment of localization	168	LOC_Os01g01350; LOC_Os01g03144; LOC_Os01g04950; LOC_Os01g08020; LOC_Os01g08660; LOC_Os01g12680; LOC_Os01g12730; LOC_Os01g14520; LOC_Os01g22600; LOC_Os01g25386; LOC_Os01g28840; LOC_Os01g32880; LOC_Os01g37690; LOC_Os01g38990; LOC_Os01g42110; LOC_Os01g42380; LOC_Os01g46980; LOC_Os01g51250; LOC_Os01g52070; LOC_Os01g52130; LOC_Os01g60230; LOC_Os01g61070; LOC_Os01g61150; LOC_Os01g61400; LOC_Os01g63290;…
biological process	growth	40	LOC_Os01g05744; LOC_Os01g06280; LOC_Os01g45040; LOC_Os01g48960; LOC_Os01g49000; LOC_Os01g60770; LOC_Os01g69920; LOC_Os01g72100; LOC_Os02g44370; LOC_Os02g50480; LOC_Os02g57120; LOC_Os03g05110; LOC_Os03g08960; LOC_Os03g14800; LOC_Os03g25140; LOC_Os03g52630; LOC_Os03g55530; LOC_Os03g58060; LOC_Os03g58150; LOC_Os04g37430; LOC_Os04g39430; LOC_Os05g01240; LOC_Os05g01490; LOC_Os05g03430; LOC_Os05g25640;…
biological process	localization	168	LOC_Os01g01350; LOC_Os01g03144; LOC_Os01g04950; LOC_Os01g08020; LOC_Os01g08660; LOC_Os01g12680; LOC_Os01g12730; LOC_Os01g14520; LOC_Os01g22600; LOC_Os01g25386; LOC_Os01g28840; LOC_Os01g32880; LOC_Os01g37690; LOC_Os01g38990; LOC_Os01g42110; LOC_Os01g42380; LOC_Os01g46980; LOC_Os01g51250; LOC_Os01g52070; LOC_Os01g52130; LOC_Os01g60230; LOC_Os01g61070; LOC_Os01g61150; LOC_Os01g61400; LOC_Os01g63290;…
biological process	metabolic process	907	LOC_Os01g01160; LOC_Os01g01484; LOC_Os01g01520; LOC_Os01g01689; LOC_Os01g02080; LOC_Os01g02310; LOC_Os01g02790; LOC_Os01g03080; LOC_Os01g03144; LOC_Os01g03300; LOC_Os01g04130; LOC_Os01g04870; LOC_Os01g04950; LOC_Os01g05610; LOC_Os01g05744; LOC_Os01g06280; LOC_Os01g06550; LOC_Os01g07376; LOC_Os01g08310; LOC_Os01g08440; LOC_Os01g09030; LOC_Os01g09570; LOC_Os01g10110; LOC_Os01g10580; LOC_Os01g11350;…
biological process	multi-organism process	11	LOC_Os01g12400; LOC_Os01g65030; LOC_Os01g66610; LOC_Os02g49850; LOC_Os04g34270; LOC_Os05g01490; LOC_Os05g07420; LOC_Os05g20150; LOC_Os07g01070; LOC_Os11g25260; LOC_Os11g25330
biological process	multicellular organismal process	171	LOC_Os01g01484; LOC_Os01g03300; LOC_Os01g06280; LOC_Os01g06550; LOC_Os01g08310; LOC_Os01g08460; LOC_Os01g10580; LOC_Os01g12160; LOC_Os01g12400; LOC_Os01g13740; LOC_Os01g21250; LOC_Os01g22900; LOC_Os01g35184; LOC_Os01g40480; LOC_Os01g42270; LOC_Os01g45090; LOC_Os01g46240; LOC_Os01g47050; LOC_Os01g49000; LOC_Os01g49470; LOC_Os01g52680; LOC_Os01g61150; LOC_Os01g64750; LOC_Os01g65030; LOC_Os01g66610;…
biological process	regulation of biological process	118	LOC_Os01g02310; LOC_Os01g06280; LOC_Os01g06670; LOC_Os01g08310; LOC_Os01g12160; LOC_Os01g12390; LOC_Os01g12730; LOC_Os01g13740; LOC_Os01g20940; LOC_Os01g25540; LOC_Os01g41930; LOC_Os01g45090; LOC_Os01g52450; LOC_Os01g58420; LOC_Os01g59350; LOC_Os01g60910; LOC_Os01g61150; LOC_Os01g66040; LOC_Os01g69920; LOC_Os01g70690; LOC_Os01g72990; LOC_Os02g06150; LOC_Os02g06720; LOC_Os02g07960; LOC_Os02g27110;…
biological process	reproduction	87	LOC_Os01g01689; LOC_Os01g06550; LOC_Os01g08460; LOC_Os01g12400; LOC_Os01g13740; LOC_Os01g42270; LOC_Os01g45090; LOC_Os01g49470; LOC_Os01g52680; LOC_Os01g64750; LOC_Os01g65030; LOC_Os01g66610; LOC_Os01g69920; LOC_Os02g01355; LOC_Os02g01365; LOC_Os02g02340; LOC_Os02g03740; LOC_Os02g07340; LOC_Os02g32730; LOC_Os02g39330; LOC_Os02g45070; LOC_Os02g46710; LOC_Os02g47810; LOC_Os02g47970; LOC_Os02g49850;…
biological process	reproductive process	46	LOC_Os01g06550; LOC_Os01g12400; LOC_Os01g13740; LOC_Os01g42270; LOC_Os01g45090; LOC_Os01g52680; LOC_Os01g65030; LOC_Os01g66610; LOC_Os01g69920; LOC_Os02g01355; LOC_Os02g01365; LOC_Os02g02340; LOC_Os02g46710; LOC_Os02g49850; LOC_Os02g50480; LOC_Os02g56140; LOC_Os03g08900; LOC_Os04g34270; LOC_Os04g37430; LOC_Os04g47270; LOC_Os04g55560; LOC_Os05g01490; LOC_Os05g03430; LOC_Os05g07420; LOC_Os05g20150;…
biological process	response to stimulus	390	LOC_Os01g01160; LOC_Os01g01484; LOC_Os01g01689; LOC_Os01g02310; LOC_Os01g04870; LOC_Os01g05600; LOC_Os01g06280; LOC_Os01g06550; LOC_Os01g06560; LOC_Os01g06670; LOC_Os01g08020; LOC_Os01g08310; LOC_Os01g10580; LOC_Os01g12160; LOC_Os01g12390; LOC_Os01g12730; LOC_Os01g13210; LOC_Os01g13740; LOC_Os01g18800; LOC_Os01g20940; LOC_Os01g21120; LOC_Os01g21250; LOC_Os01g22900; LOC_Os01g25386; LOC_Os01g25540;…
biological process	signaling	115	LOC_Os01g02310; LOC_Os01g06280; LOC_Os01g06670; LOC_Os01g08310; LOC_Os01g12160; LOC_Os01g12390; LOC_Os01g12730; LOC_Os01g13740; LOC_Os01g20940; LOC_Os01g25540; LOC_Os01g41930; LOC_Os01g45090; LOC_Os01g52450; LOC_Os01g58420; LOC_Os01g59350; LOC_Os01g60910; LOC_Os01g61150; LOC_Os01g66040; LOC_Os01g69920; LOC_Os01g70690; LOC_Os01g72990; LOC_Os02g06150; LOC_Os02g06720; LOC_Os02g07960; LOC_Os02g27110;…
cellular component	cell	966	LOC_Os01g01160; LOC_Os01g01170; LOC_Os01g01484; LOC_Os01g01689; LOC_Os01g02080; LOC_Os01g02790; LOC_Os01g03080; LOC_Os01g03144; LOC_Os01g03300; LOC_Os01g04130; LOC_Os01g04870; LOC_Os01g04950; LOC_Os01g05060; LOC_Os01g05610; LOC_Os01g05744; LOC_Os01g06280; LOC_Os01g06550; LOC_Os01g07376; LOC_Os01g07520; LOC_Os01g07890; LOC_Os01g08020; LOC_Os01g08310; LOC_Os01g08440; LOC_Os01g08660; LOC_Os01g08670;…
cellular component	cell part	858	LOC_Os01g01160; LOC_Os01g01170; LOC_Os01g01484; LOC_Os01g01689; LOC_Os01g02080; LOC_Os01g03080; LOC_Os01g03144; LOC_Os01g03300; LOC_Os01g04130; LOC_Os01g04870; LOC_Os01g04950; LOC_Os01g05060; LOC_Os01g05610; LOC_Os01g05744; LOC_Os01g06280; LOC_Os01g06550; LOC_Os01g07376; LOC_Os01g07520; LOC_Os01g07890; LOC_Os01g08020; LOC_Os01g08310; LOC_Os01g08440; LOC_Os01g08660; LOC_Os01g08670; LOC_Os01g09570;…
cellular component	extracellular region	34	LOC_Os01g25540; LOC_Os01g70690; LOC_Os01g73790; LOC_Os02g24720; LOC_Os02g49850; LOC_Os02g54560; LOC_Os02g55420; LOC_Os03g02610; LOC_Os04g53950; LOC_Os04g58710; LOC_Os05g33110; LOC_Os05g40420; LOC_Os06g24404; LOC_Os06g32980; LOC_Os06g46284; LOC_Os06g48200; LOC_Os07g03730; LOC_Os07g47990; LOC_Os08g09860; LOC_Os08g35760; LOC_Os08g44860; LOC_Os10g39840; LOC_Os10g40710; LOC_Os10g40720; LOC_Os10g40730;…
cellular component	macromolecular complex	18	LOC_Os01g53280; LOC_Os01g60790; LOC_Os02g32760; LOC_Os02g56960; LOC_Os03g07290; LOC_Os03g48830; LOC_Os03g49600; LOC_Os05g03030; LOC_Os05g48410; LOC_Os06g35470; LOC_Os07g33860; LOC_Os07g36090; LOC_Os07g46440; LOC_Os08g02840; LOC_Os08g09860; LOC_Os10g42860; LOC_Os12g03880; LOC_Os12g08170
cellular component	membrane	410	LOC_Os01g04950; LOC_Os01g05744; LOC_Os01g06280; LOC_Os01g06670; LOC_Os01g07376; LOC_Os01g07890; LOC_Os01g08020; LOC_Os01g08460; LOC_Os01g08660; LOC_Os01g08670; LOC_Os01g09880; LOC_Os01g12390; LOC_Os01g12680; LOC_Os01g12730; LOC_Os01g13210; LOC_Os01g14520; LOC_Os01g16020; LOC_Os01g16750; LOC_Os01g17160; LOC_Os01g17470; LOC_Os01g18800; LOC_Os01g19160; LOC_Os01g22600; LOC_Os01g25386; LOC_Os01g28840;…
cellular component	membrane-enclosed lumen	24	LOC_Os01g05610; LOC_Os01g10580; LOC_Os01g51390; LOC_Os01g58420; LOC_Os02g03270; LOC_Os02g09980; LOC_Os02g32760; LOC_Os03g05720; LOC_Os03g07880; LOC_Os03g13800; LOC_Os03g22380; LOC_Os03g24890; LOC_Os03g45920; LOC_Os04g40950; LOC_Os04g42010; LOC_Os04g52960; LOC_Os06g14470; LOC_Os08g35220; LOC_Os09g33500; LOC_Os10g28040; LOC_Os10g31900; LOC_Os11g06390; LOC_Os12g41880; LOC_Os12g42150
cellular component	organelle	561	LOC_Os01g01160; LOC_Os01g01170; LOC_Os01g01484; LOC_Os01g01689; LOC_Os01g02080; LOC_Os01g03080; LOC_Os01g03144; LOC_Os01g03300; LOC_Os01g04130; LOC_Os01g04870; LOC_Os01g05060; LOC_Os01g05610; LOC_Os01g05744; LOC_Os01g06550; LOC_Os01g07376; LOC_Os01g08440; LOC_Os01g08660; LOC_Os01g10110; LOC_Os01g10580; LOC_Os01g11350; LOC_Os01g12160; LOC_Os01g12730; LOC_Os01g13210; LOC_Os01g13480; LOC_Os01g16020;…
cellular component	organelle part	27	LOC_Os01g05610; LOC_Os01g10580; LOC_Os01g51390; LOC_Os01g58420; LOC_Os02g03270; LOC_Os02g09980; LOC_Os02g32760; LOC_Os02g36974; LOC_Os03g05720; LOC_Os03g07880; LOC_Os03g13800; LOC_Os03g22380; LOC_Os03g24890; LOC_Os03g45920; LOC_Os04g40950; LOC_Os04g42010; LOC_Os04g52960; LOC_Os06g14470; LOC_Os08g35220; LOC_Os09g33500; LOC_Os10g28040; LOC_Os10g31900; LOC_Os11g06390; LOC_Os11g34450; LOC_Os12g06890;…
molecular function	binding	678	LOC_Os01g01160; LOC_Os01g03300; LOC_Os01g04870; LOC_Os01g05600; LOC_Os01g05610; LOC_Os01g06550; LOC_Os01g08310; LOC_Os01g09570; LOC_Os01g10580; LOC_Os01g11350; LOC_Os01g12160; LOC_Os01g12390; LOC_Os01g12400; LOC_Os01g12730; LOC_Os01g12830; LOC_Os01g13210; LOC_Os01g13740; LOC_Os01g13760; LOC_Os01g14670; LOC_Os01g16020; LOC_Os01g16750; LOC_Os01g17160; LOC_Os01g17470; LOC_Os01g18800; LOC_Os01g19490;…
molecular function	catalytic activity	655	LOC_Os01g01484; LOC_Os01g01520; LOC_Os01g01689; LOC_Os01g02080; LOC_Os01g02310; LOC_Os01g02790; LOC_Os01g03144; LOC_Os01g03300; LOC_Os01g04130; LOC_Os01g05744; LOC_Os01g06280; LOC_Os01g08440; LOC_Os01g09030; LOC_Os01g09570; LOC_Os01g10110; LOC_Os01g11620; LOC_Os01g12160; LOC_Os01g12390; LOC_Os01g12400; LOC_Os01g12830; LOC_Os01g13480; LOC_Os01g16020; LOC_Os01g16750; LOC_Os01g18800; LOC_Os01g19160;…
molecular function	enzyme regulator activity	6	LOC_Os01g08310; LOC_Os02g42700; LOC_Os02g55770; LOC_Os08g31840; LOC_Os11g08760; LOC_Os11g47980
molecular function	structural molecule activity	24	LOC_Os01g25460; LOC_Os01g46720; LOC_Os01g53280; LOC_Os01g60790; LOC_Os02g32760; LOC_Os02g42940; LOC_Os02g56960; LOC_Os03g07290; LOC_Os03g20010; LOC_Os03g45920; LOC_Os03g48830; LOC_Os05g03030; LOC_Os05g08770; LOC_Os05g48410; LOC_Os06g35470; LOC_Os06g51220; LOC_Os07g33860; LOC_Os07g36090; LOC_Os07g46440; LOC_Os08g02840; LOC_Os09g37910; LOC_Os10g42860; LOC_Os11g06390; LOC_Os12g03880
molecular function	transporter activity	112	LOC_Os01g03144; LOC_Os01g04950; LOC_Os01g08020; LOC_Os01g08660; LOC_Os01g12680; LOC_Os01g14520; LOC_Os01g25386; LOC_Os01g28840; LOC_Os01g32880; LOC_Os01g37690; LOC_Os01g38990; LOC_Os01g42110; LOC_Os01g42380; LOC_Os01g46980; LOC_Os01g51250; LOC_Os01g52070; LOC_Os01g52130; LOC_Os01g60230; LOC_Os01g61400; LOC_Os01g63290; LOC_Os01g64890; LOC_Os01g65150; LOC_Os01g68050; LOC_Os01g73530; LOC_Os01g74280;…
The genes used in KEGG pathway classification in IRBLkm-Ts
Classification_level2	Classification_level1	gene_number	percentage	Genes
Cell motility	Cellular Processes	7	2.13	LOC_Os01g43580; LOC_Os02g36990; LOC_Os03g45920; LOC_Os06g36080; LOC_Os07g37560; LOC_Os10g36880; LOC_Os11g06390
Transport and catabolism	Cellular Processes	29	8.84	LOC_Os01g01350; LOC_Os01g12730; LOC_Os01g46980; LOC_Os01g73530; LOC_Os02g02570; LOC_Os02g07870; LOC_Os02g38300; LOC_Os02g43040; LOC_Os03g16130; LOC_Os03g16860; LOC_Os03g27350; LOC_Os03g28140; LOC_Os03g31550; LOC_Os03g45920; LOC_Os03g53510; LOC_Os04g53214; LOC_Os05g01700; LOC_Os06g05110; LOC_Os06g15700; LOC_Os06g23870; LOC_Os06g40170; LOC_Os06g40190; LOC_Os07g23380; LOC_Os08g09860; LOC_Os08g21590;…
Membrane transport	Environmental Information Processing	5	1.52	LOC_Os01g03144; LOC_Os01g42380; LOC_Os01g73530; LOC_Os05g01700; LOC_Os05g31910
Signal transduction	Environmental Information Processing	29	8.84	LOC_Os01g12160; LOC_Os01g55940; LOC_Os01g59350; LOC_Os01g69920; LOC_Os02g39090; LOC_Os02g42990; LOC_Os02g55320; LOC_Os03g04060; LOC_Os03g18080; LOC_Os03g28140; LOC_Os03g50860; LOC_Os04g35240; LOC_Os04g55920; LOC_Os04g57720; LOC_Os05g48870; LOC_Os05g51510; LOC_Os06g10880; LOC_Os06g36670; LOC_Os06g39590; LOC_Os06g45950; LOC_Os07g48630; LOC_Os08g21590; LOC_Os08g33160; LOC_Os09g23660; LOC_Os09g26780;…
Chromosome	Genetic Information Processing	1	0.3	LOC_Os04g01970
Folding, sorting and degradation	Genetic Information Processing	27	8.23	LOC_Os01g01484; LOC_Os01g04870; LOC_Os01g09570; LOC_Os01g65220; LOC_Os02g06890; LOC_Os02g31220; LOC_Os02g55770; LOC_Os02g56050; LOC_Os02g56080; LOC_Os03g05270; LOC_Os03g16860; LOC_Os03g38720; LOC_Os04g41550; LOC_Os05g05700; LOC_Os05g10650; LOC_Os05g46290; LOC_Os07g28820; LOC_Os07g30100; LOC_Os07g39780; LOC_Os08g02140; LOC_Os09g16910; LOC_Os09g38730; LOC_Os10g33620; LOC_Os10g40780; LOC_Os12g32986;…
Information processing in viruses	Genetic Information Processing	4	1.22	LOC_Os02g24190; LOC_Os02g38300; LOC_Os10g28040; LOC_Os12g02830
Replication and repair	Genetic Information Processing	9	2.74	LOC_Os01g01689; LOC_Os01g04870; LOC_Os01g56940; LOC_Os06g44050; LOC_Os08g07840; LOC_Os08g33082; LOC_Os08g38170; LOC_Os09g34850; LOC_Os11g16580
Transcription	Genetic Information Processing	14	4.27	LOC_Os01g07740; LOC_Os02g12850; LOC_Os03g13800; LOC_Os03g16860; LOC_Os03g22380; LOC_Os03g24890; LOC_Os06g14470; LOC_Os07g10520; LOC_Os07g18050; LOC_Os08g16780; LOC_Os08g29650; LOC_Os08g32100; LOC_Os10g02630; LOC_Os10g31900
Translation	Genetic Information Processing	33	10.06	LOC_Os01g08310; LOC_Os01g49940; LOC_Os01g53280; LOC_Os01g60790; LOC_Os01g65220; LOC_Os02g13400; LOC_Os02g32760; LOC_Os02g45920; LOC_Os03g05720; LOC_Os03g07290; LOC_Os03g13800; LOC_Os03g16369; LOC_Os03g48830; LOC_Os04g56480; LOC_Os05g31020; LOC_Os05g48410; LOC_Os06g14470; LOC_Os06g21470; LOC_Os06g36360; LOC_Os07g33860; LOC_Os07g36090; LOC_Os07g46440; LOC_Os07g48880; LOC_Os08g42560; LOC_Os10g06610;…
Amino acid metabolism	Metabolism	34	10.37	LOC_Os01g16750; LOC_Os01g48960; LOC_Os01g55870; LOC_Os02g04170; LOC_Os02g24020; LOC_Os02g41630; LOC_Os02g53180; LOC_Os02g55420; LOC_Os02g58070; LOC_Os03g07570; LOC_Os04g01674; LOC_Os04g54800; LOC_Os05g40420; LOC_Os06g10770; LOC_Os06g12150; LOC_Os06g15990; LOC_Os06g49520; LOC_Os07g25540; LOC_Os07g27780; LOC_Os08g04180; LOC_Os08g06100; LOC_Os09g17560; LOC_Os09g21802; LOC_Os09g28050; LOC_Os09g34960;…
Biosynthesis of other secondary metabolites	Metabolism	25	7.62	LOC_Os01g70525; LOC_Os01g73170; LOC_Os02g24020; LOC_Os02g41630; LOC_Os02g55420; LOC_Os03g16230; LOC_Os03g49600; LOC_Os04g37490; LOC_Os04g59210; LOC_Os05g25640; LOC_Os05g37700; LOC_Os05g42000; LOC_Os06g06980; LOC_Os06g32980; LOC_Os07g47990; LOC_Os08g02110; LOC_Os08g06100; LOC_Os08g34280; LOC_Os09g29490; LOC_Os09g33690; LOC_Os09g33710; LOC_Os10g02480; LOC_Os11g42510; LOC_Os12g33610; LOC_Os12g34874
Carbohydrate metabolism	Metabolism	63	19.21	LOC_Os01g09570; LOC_Os01g47550; LOC_Os01g52450; LOC_Os01g62840; LOC_Os01g62860; LOC_Os01g67860; LOC_Os01g73790; LOC_Os02g39330; LOC_Os02g45540; LOC_Os02g47800; LOC_Os02g50620; LOC_Os03g04060; LOC_Os03g04770; LOC_Os03g18080; LOC_Os03g19240; LOC_Os03g26910; LOC_Os03g28140; LOC_Os03g30300; LOC_Os03g49600; LOC_Os03g52630; LOC_Os04g01674; LOC_Os04g33190; LOC_Os04g35520; LOC_Os04g40950; LOC_Os04g41640;…
Energy metabolism	Metabolism	15	4.57	LOC_Os01g46980; LOC_Os01g48960; LOC_Os01g52240; LOC_Os01g66180; LOC_Os01g67860; LOC_Os02g07870; LOC_Os02g52940; LOC_Os02g53130; LOC_Os03g03770; LOC_Os04g40950; LOC_Os07g09340; LOC_Os08g36480; LOC_Os08g36500; LOC_Os08g41830; LOC_Os09g21802
Glycan biosynthesis and metabolism	Metabolism	7	2.13	LOC_Os02g04725; LOC_Os03g17940; LOC_Os07g26210; LOC_Os08g01940; LOC_Os10g19334; LOC_Os11g32369; LOC_Os12g31480
Lipid metabolism	Metabolism	25	7.62	LOC_Os01g05744; LOC_Os01g62860; LOC_Os01g70570; LOC_Os02g04690; LOC_Os02g04710; LOC_Os02g33580; LOC_Os03g14800; LOC_Os03g32314; LOC_Os04g37430; LOC_Os05g04620; LOC_Os05g38590; LOC_Os05g41590; LOC_Os05g49290; LOC_Os06g15990; LOC_Os06g23870; LOC_Os06g40170; LOC_Os06g40190; LOC_Os06g44060; LOC_Os07g23380; LOC_Os07g26210; LOC_Os08g01940; LOC_Os09g25580; LOC_Os10g33370; LOC_Os11g04980; LOC_Os12g07810
Metabolism of cofactors and vitamins	Metabolism	25	7.62	LOC_Os01g16020; LOC_Os01g25880; LOC_Os02g03740; LOC_Os02g04170; LOC_Os02g50620; LOC_Os03g47610; LOC_Os05g25640; LOC_Os06g15990; LOC_Os06g40080; LOC_Os06g43880; LOC_Os07g01020; LOC_Os07g09190; LOC_Os07g34570; LOC_Os07g39070; LOC_Os08g01770; LOC_Os08g14490; LOC_Os08g44210; LOC_Os09g16910; LOC_Os09g33500; LOC_Os09g38060; LOC_Os10g23120; LOC_Os11g42510; LOC_Os12g07810; LOC_Os12g08170; LOC_Os12g42230
Metabolism of other amino acids	Metabolism	21	6.4	LOC_Os02g26700; LOC_Os02g44500; LOC_Os03g49600; LOC_Os03g50130; LOC_Os04g35520; LOC_Os05g01470; LOC_Os05g37700; LOC_Os06g15990; LOC_Os06g23870; LOC_Os07g07320; LOC_Os08g41090; LOC_Os08g43560; LOC_Os08g44860; LOC_Os09g20220; LOC_Os09g33690; LOC_Os09g33710; LOC_Os10g38360; LOC_Os10g38540; LOC_Os12g07810; LOC_Os12g42876; LOC_Os12g42884
Metabolism of terpenoids and polyketides	Metabolism	18	5.49	LOC_Os01g10110; LOC_Os01g16020; LOC_Os01g71310; LOC_Os02g01920; LOC_Os02g11020; LOC_Os02g36110; LOC_Os02g36210; LOC_Os03g40540; LOC_Os04g39430; LOC_Os06g28820; LOC_Os06g39780; LOC_Os07g09190; LOC_Os08g40180; LOC_Os09g23820; LOC_Os09g26960; LOC_Os09g28390; LOC_Os09g34960; LOC_Os10g38940
Nucleotide metabolism	Metabolism	9	2.74	LOC_Os02g53790; LOC_Os03g31550; LOC_Os03g56800; LOC_Os04g27950; LOC_Os07g30150; LOC_Os07g43170; LOC_Os08g01770; LOC_Os09g32820; LOC_Os11g25260
Environmental adaptation	Organismal Systems	12	3.66	LOC_Os01g72100; LOC_Os03g48270; LOC_Os03g55100; LOC_Os04g39570; LOC_Os05g49290; LOC_Os05g49590; LOC_Os06g33570; LOC_Os08g02420; LOC_Os09g33850; LOC_Os10g33370; LOC_Os11g12000; LOC_Os12g32986
The genes used in GO classification in R2115
#GO_classify1	GO_classify2	diff-Total	Gene
#Total_gene		69
biological process	biological regulation	4	LOC_Os03g08410; LOC_Os07g31190; LOC_Os11g19480; LOC_Os11g35450
biological process	cellular component organization or biogenesis	3	LOC_Os03g52860; LOC_Os04g30240; LOC_Os07g31190
biological process	cellular process	25	LOC_Os01g03530; LOC_Os02g09490; LOC_Os02g56630; LOC_Os03g08170; LOC_Os03g08410; LOC_Os03g52860; LOC_Os03g57510; LOC_Os04g30110; LOC_Os04g30240; LOC_Os04g35030; LOC_Os04g53800; LOC_Os05g24660; LOC_Os05g37080; LOC_Os06g37410; LOC_Os07g31190; LOC_Os07g33898; LOC_Os08g37210; LOC_Os08g39240; LOC_Os09g04050; LOC_Os09g18390; LOC_Os09g38800; LOC_Os10g12080; LOC_Os11g19480; LOC_Os11g35450; LOC_Os12g08900
biological process	developmental process	9	LOC_Os01g03530; LOC_Os03g52860; LOC_Os03g54930; LOC_Os04g30240; LOC_Os05g37080; LOC_Os05g44090; LOC_Os07g31190; LOC_Os09g18390; LOC_Os12g29980
biological process	establishment of localization	2	LOC_Os04g39320; LOC_Os08g44220
biological process	growth	3	LOC_Os03g52860; LOC_Os04g30240; LOC_Os07g31190
biological process	localization	2	LOC_Os04g39320; LOC_Os08g44220
biological process	metabolic process	45	LOC_Os01g03530; LOC_Os01g51570; LOC_Os01g59840; LOC_Os01g66840; LOC_Os01g71810; LOC_Os02g09490; LOC_Os02g36110; LOC_Os02g39490; LOC_Os02g56630; LOC_Os03g08170; LOC_Os03g08410; LOC_Os03g52860; LOC_Os03g57510; LOC_Os04g30110; LOC_Os04g30240; LOC_Os04g35030; LOC_Os04g44354; LOC_Os04g49210; LOC_Os04g53800; LOC_Os04g59160; LOC_Os05g04584; LOC_Os05g24660; LOC_Os05g31890; LOC_Os05g37080; LOC_Os06g10850;…
biological process	multicellular organismal process	8	LOC_Os01g03530; LOC_Os03g52860; LOC_Os03g54930; LOC_Os04g30240; LOC_Os05g37080; LOC_Os05g44090; LOC_Os09g18390; LOC_Os12g29980
biological process	regulation of biological process	3	LOC_Os03g08410; LOC_Os11g19480; LOC_Os11g35450
biological process	reproduction	1	LOC_Os03g54930
biological process	reproductive process	1	LOC_Os03g54930
biological process	response to stimulus	21	LOC_Os01g03530; LOC_Os01g39770; LOC_Os01g51570; LOC_Os01g71810; LOC_Os03g08170; LOC_Os03g08410; LOC_Os03g45830; LOC_Os03g45850; LOC_Os03g45860; LOC_Os03g52860; LOC_Os03g54930; LOC_Os04g56690; LOC_Os04g59160; LOC_Os06g45970; LOC_Os06g49390; LOC_Os07g48050; LOC_Os08g37210; LOC_Os09g04050; LOC_Os11g19480; LOC_Os11g35450; LOC_Os12g05860
biological process	signaling	3	LOC_Os03g08410; LOC_Os11g19480; LOC_Os11g35450
cellular component	cell	39	LOC_Os01g03530; LOC_Os01g29330; LOC_Os01g39770; LOC_Os01g51570; LOC_Os01g71810; LOC_Os02g09490; LOC_Os02g39490; LOC_Os02g56630; LOC_Os03g08410; LOC_Os03g54930; LOC_Os04g07110; LOC_Os04g30110; LOC_Os04g30240; LOC_Os04g39320; LOC_Os04g59160; LOC_Os05g07280; LOC_Os05g24660; LOC_Os05g31890; LOC_Os05g44090; LOC_Os06g37410; LOC_Os07g31190; LOC_Os07g33898; LOC_Os07g34900; LOC_Os07g48050; LOC_Os08g37210;…
cellular component	cell part	34	LOC_Os01g03530; LOC_Os01g29330; LOC_Os01g39770; LOC_Os01g51570; LOC_Os01g71810; LOC_Os02g09490; LOC_Os02g56630; LOC_Os03g08410; LOC_Os03g54930; LOC_Os04g07110; LOC_Os04g30110; LOC_Os04g30240; LOC_Os04g39320; LOC_Os04g59160; LOC_Os05g07280; LOC_Os05g24660; LOC_Os05g44090; LOC_Os06g37410; LOC_Os07g31190; LOC_Os07g33898; LOC_Os07g48050; LOC_Os08g37210; LOC_Os08g39240; LOC_Os08g44220; LOC_Os09g04050;…
cellular component	extracellular region	4	LOC_Os01g51570; LOC_Os07g03730; LOC_Os07g48050; LOC_Os12g05860
cellular component	macromolecular complex	1	LOC_Os07g33898
cellular component	membrane	18	LOC_Os01g39770; LOC_Os01g71810; LOC_Os02g56630; LOC_Os03g08410; LOC_Os04g07110; LOC_Os04g30110; LOC_Os04g30240; LOC_Os04g35030; LOC_Os04g59160; LOC_Os07g31190; LOC_Os08g04370; LOC_Os08g37210; LOC_Os08g39240; LOC_Os09g38800; LOC_Os10g12080; LOC_Os11g19480; LOC_Os12g05860; LOC_Os12g44230
cellular component	membrane-enclosed lumen	1	LOC_Os05g44090
cellular component	organelle	19	LOC_Os01g03530; LOC_Os01g29330; LOC_Os01g39770; LOC_Os01g51570; LOC_Os01g71810; LOC_Os03g08410; LOC_Os04g39320; LOC_Os04g59160; LOC_Os05g07280; LOC_Os05g24660; LOC_Os05g44090; LOC_Os06g37410; LOC_Os07g33898; LOC_Os08g44220; LOC_Os10g12080; LOC_Os10g38110; LOC_Os12g05860; LOC_Os12g08900; LOC_Os12g29980
cellular component	organelle part	1	LOC_Os05g44090
molecular function	binding	29	LOC_Os01g03530; LOC_Os01g39770; LOC_Os01g51570; LOC_Os01g59840; LOC_Os01g71810; LOC_Os02g36110; LOC_Os02g39490; LOC_Os02g56630; LOC_Os03g08410; LOC_Os03g57510; LOC_Os04g30110; LOC_Os04g30240; LOC_Os04g39320; LOC_Os04g56690; LOC_Os04g59160; LOC_Os05g50180; LOC_Os06g37410; LOC_Os06g49390; LOC_Os07g31190; LOC_Os07g42030; LOC_Os07g42070; LOC_Os07g48050; LOC_Os08g04370; LOC_Os08g39240; LOC_Os08g44220;…
molecular function	catalytic activity	42	LOC_Os01g03530; LOC_Os01g51570; LOC_Os01g59840; LOC_Os01g66840; LOC_Os01g71810; LOC_Os02g09490; LOC_Os02g36110; LOC_Os02g39490; LOC_Os02g56630; LOC_Os03g08170; LOC_Os03g08410; LOC_Os03g52860; LOC_Os03g57510; LOC_Os04g30110; LOC_Os04g30240; LOC_Os04g35030; LOC_Os04g44354; LOC_Os04g49210; LOC_Os04g53800; LOC_Os04g59160; LOC_Os05g04584; LOC_Os05g24660; LOC_Os05g31890; LOC_Os06g10850; LOC_Os06g38510;…
molecular function	structural molecule activity	1	LOC_Os07g33898
molecular function	transporter activity	1	LOC_Os08g44220
The genes used in KEGG pathway classification in R2115
Classification_level2	Classification_level1	gene_number	percentage	Genes
Signal transduction	Environmental Information Processing	1	7.69	LOC_Os04g56690
Biosynthesis of other secondary metabolites	Metabolism	5	38.46	LOC_Os01g59840; LOC_Os02g09490; LOC_Os04g59160; LOC_Os07g48050; LOC_Os09g04050
Carbohydrate metabolism	Metabolism	1	7.69	LOC_Os01g59840
Lipid metabolism	Metabolism	2	15.38	LOC_Os02g39490; LOC_Os03g52860
Metabolism of cofactors and vitamins	Metabolism	1	7.69	LOC_Os02g39490
Metabolism of other amino acids	Metabolism	2	15.38	LOC_Os01g59840; LOC_Os03g08410
Metabolism of terpenoids and polyketides	Metabolism	2	15.38	LOC_Os02g36110; LOC_Os05g24660
Environmental adaptation	Organismal Systems	2	15.38	LOC_Os03g57510; LOC_Os05g50180
The genes used in GO classification in LTH
#GO_classify1	GO_classify2	diff-Total	Gene
#Total_gene		4021
biological process	biological regulation	291	LOC_Os01g01010; LOC_Os01g01290; LOC_Os01g02060; LOC_Os01g06520; LOC_Os01g06790; LOC_Os01g06870; LOC_Os01g06876; LOC_Os01g06900; LOC_Os01g06920; LOC_Os01g09120; LOC_Os01g12680; LOC_Os01g13740; LOC_Os01g14520; LOC_Os01g16930; LOC_Os01g17190; LOC_Os01g26160; LOC_Os01g27140; LOC_Os01g34350; LOC_Os01g43410; LOC_Os01g43910; LOC_Os01g47450; LOC_Os01g47760; LOC_Os01g48390; LOC_Os01g49820; LOC_Os01g49910;…
biological process	cellular component organization or biogenesis	227	LOC_Os01g01689; LOC_Os01g06010; LOC_Os01g06290; LOC_Os01g08540; LOC_Os01g09320; LOC_Os01g13740; LOC_Os01g16910; LOC_Os01g24950; LOC_Os01g27490; LOC_Os01g43420; LOC_Os01g46580; LOC_Os01g47650; LOC_Os01g50030; LOC_Os01g50032; LOC_Os01g56350; LOC_Os01g59860; LOC_Os01g61320; LOC_Os01g61920; LOC_Os01g62440; LOC_Os01g64630; LOC_Os01g66100; LOC_Os01g67740; LOC_Os01g68104; LOC_Os01g69250; LOC_Os02g02860;…
biological process	cellular process	2109	LOC_Os01g01010; LOC_Os01g01080; LOC_Os01g01160; LOC_Os01g01290; LOC_Os01g01350; LOC_Os01g01510; LOC_Os01g01689; LOC_Os01g01740; LOC_Os01g02060; LOC_Os01g02560; LOC_Os01g02750; LOC_Os01g02760; LOC_Os01g02840; LOC_Os01g03020; LOC_Os01g03914; LOC_Os01g03950; LOC_Os01g04130; LOC_Os01g04190; LOC_Os01g04730; LOC_Os01g05810; LOC_Os01g06010; LOC_Os01g06020; LOC_Os01g06290; LOC_Os01g06520; LOC_Os01g06550;…
g12120; LOC_Os12g12130; LOC_Os12g12370; LOC_Os12g13720; LOC_Os12g16290; LOC_Os12g17070; LOC_Os12g17490; LOC_Os12g17910; LOC_Os12g18150; LOC_Os12g18200; LOC_Os12g19304; LOC_Os12g19530; LOC_Os12g22030; LOC_Os12g22110; LOC_Os12g24550; LOC_Os12g25210; LOC_Os12g25630; LOC_Os12g26060; LOC_Os12g27370; LOC_Os12g29330; LOC_Os12g30020; LOC_Os12g30030; LOC_Os12g31840; LOC_Os12g31860; LOC_Os12g32760; LOC_Os1…
biological process	developmental process	434	LOC_Os01g03020; LOC_Os01g03710; LOC_Os01g06550; LOC_Os01g08460; LOC_Os01g08700; LOC_Os01g08970; LOC_Os01g09000; LOC_Os01g09320; LOC_Os01g10280; LOC_Os01g10830; LOC_Os01g12440; LOC_Os01g13370; LOC_Os01g13740; LOC_Os01g15640; LOC_Os01g17190; LOC_Os01g18240; LOC_Os01g19150; LOC_Os01g19260; LOC_Os01g21250; LOC_Os01g22900; LOC_Os01g24950; LOC_Os01g26160; LOC_Os01g31610; LOC_Os01g34350; LOC_Os01g42970;…
biological process	establishment of localization	382	LOC_Os01g01350; LOC_Os01g03914; LOC_Os01g04190; LOC_Os01g07870; LOC_Os01g11260; LOC_Os01g11414; LOC_Os01g11820; LOC_Os01g12440; LOC_Os01g12680; LOC_Os01g12880; LOC_Os01g14100; LOC_Os01g14520; LOC_Os01g14950; LOC_Os01g15010; LOC_Os01g16040; LOC_Os01g16910; LOC_Os01g17240; LOC_Os01g17430; LOC_Os01g22600; LOC_Os01g26160; LOC_Os01g29870; LOC_Os01g31980; LOC_Os01g32120; LOC_Os01g37800; LOC_Os01g42430;…
biological process	growth	68	LOC_Os01g10830; LOC_Os01g24950; LOC_Os01g50030; LOC_Os01g50032; LOC_Os01g56780; LOC_Os01g64630; LOC_Os01g66100; LOC_Os01g70260; LOC_Os01g72100; LOC_Os02g22090; LOC_Os02g37580; LOC_Os02g41550; LOC_Os02g42160; LOC_Os02g48290; LOC_Os02g49920; LOC_Os02g53120; LOC_Os03g08220; LOC_Os03g11720; LOC_Os03g18200; LOC_Os03g21210; LOC_Os03g23030; LOC_Os03g27260; LOC_Os03g29190; LOC_Os03g41460; LOC_Os03g51250;…
biological process	localization	382	LOC_Os01g01350; LOC_Os01g03914; LOC_Os01g04190; LOC_Os01g07870; LOC_Os01g11260; LOC_Os01g11414; LOC_Os01g11820; LOC_Os01g12440; LOC_Os01g12680; LOC_Os01g12880; LOC_Os01g14100; LOC_Os01g14520; LOC_Os01g14950; LOC_Os01g15010; LOC_Os01g16040; LOC_Os01g16910; LOC_Os01g17240; LOC_Os01g17430; LOC_Os01g22600; LOC_Os01g26160; LOC_Os01g29870; LOC_Os01g31980; LOC_Os01g32120; LOC_Os01g37800; LOC_Os01g42430;…
biological process	metabolic process	2227	LOC_Os01g01010; LOC_Os01g01030; LOC_Os01g01080; LOC_Os01g01160; LOC_Os01g01290; LOC_Os01g01510; LOC_Os01g01689; LOC_Os01g01740; LOC_Os01g02560; LOC_Os01g02750; LOC_Os01g02760; LOC_Os01g02840; LOC_Os01g03020; LOC_Os01g03050; LOC_Os01g03710; LOC_Os01g03950; LOC_Os01g04130; LOC_Os01g04200; LOC_Os01g04630; LOC_Os01g04730; LOC_Os01g04900; LOC_Os01g05810; LOC_Os01g06010; LOC_Os01g06020; LOC_Os01g06290;…
g07270; LOC_Os11g07460; LOC_Os11g07916; LOC_Os11g07960; LOC_Os11g08200; LOC_Os11g08330; LOC_Os11g08590; LOC_Os11g08670; LOC_Os11g08980; LOC_Os11g09370; LOC_Os11g09418; LOC_Os11g10520; LOC_Os11g10710; LOC_Os11g10740; LOC_Os11g10990; LOC_Os11g11000; LOC_Os11g11100; LOC_Os11g11390; LOC_Os11g11540; LOC_Os11g12560; LOC_Os11g14420; LOC_Os11g14980; LOC_Os11g15520; LOC_Os11g17440; LOC_Os11g18194; LOC_Os1…
biological process	multi-organism process	42	LOC_Os01g12290; LOC_Os01g12400; LOC_Os01g12410; LOC_Os01g24950; LOC_Os01g34350; LOC_Os01g50030; LOC_Os01g50032; LOC_Os01g57560; LOC_Os01g66250; LOC_Os02g12130; LOC_Os02g32620; LOC_Os02g37580; LOC_Os02g48290; LOC_Os02g49850; LOC_Os03g12150; LOC_Os03g18200; LOC_Os03g19650; LOC_Os03g21950; LOC_Os03g29190; LOC_Os03g50160; LOC_Os03g63074; LOC_Os03g63390; LOC_Os04g01310; LOC_Os04g12080; LOC_Os04g34300;…
biological process	multicellular organismal process	436	LOC_Os01g03020; LOC_Os01g03710; LOC_Os01g06550; LOC_Os01g08460; LOC_Os01g08700; LOC_Os01g08970; LOC_Os01g09000; LOC_Os01g09320; LOC_Os01g10280; LOC_Os01g10830; LOC_Os01g12290; LOC_Os01g12400; LOC_Os01g12410; LOC_Os01g12440; LOC_Os01g13370; LOC_Os01g13740; LOC_Os01g15640; LOC_Os01g17190; LOC_Os01g18240; LOC_Os01g19150; LOC_Os01g19260; LOC_Os01g21250; LOC_Os01g22900; LOC_Os01g24950; LOC_Os01g26160;…
biological process	regulation of biological process	245	LOC_Os01g01010; LOC_Os01g01290; LOC_Os01g02060; LOC_Os01g06520; LOC_Os01g06790; LOC_Os01g06870; LOC_Os01g06876; LOC_Os01g06900; LOC_Os01g06920; LOC_Os01g09120; LOC_Os01g13740; LOC_Os01g16930; LOC_Os01g17190; LOC_Os01g26160; LOC_Os01g34350; LOC_Os01g43410; LOC_Os01g43910; LOC_Os01g47450; LOC_Os01g47760; LOC_Os01g48390; LOC_Os01g49820; LOC_Os01g49910; LOC_Os01g54050; LOC_Os01g54480; LOC_Os01g54890;…
biological process	reproduction	240	LOC_Os01g01689; LOC_Os01g03020; LOC_Os01g03710; LOC_Os01g06550; LOC_Os01g08460; LOC_Os01g08700; LOC_Os01g08970; LOC_Os01g09000; LOC_Os01g09320; LOC_Os01g12290; LOC_Os01g12400; LOC_Os01g12410; LOC_Os01g12440; LOC_Os01g13740; LOC_Os01g18240; LOC_Os01g19260; LOC_Os01g24950; LOC_Os01g26160; LOC_Os01g31610; LOC_Os01g34350; LOC_Os01g43480; LOC_Os01g48380; LOC_Os01g49830; LOC_Os01g50030; LOC_Os01g50032;…
biological process	reproductive process	113	LOC_Os01g06550; LOC_Os01g08700; LOC_Os01g09000; LOC_Os01g12290; LOC_Os01g12400; LOC_Os01g12410; LOC_Os01g13740; LOC_Os01g24950; LOC_Os01g26160; LOC_Os01g34350; LOC_Os01g49830; LOC_Os01g50030; LOC_Os01g50032; LOC_Os01g57560; LOC_Os01g61560; LOC_Os01g63580; LOC_Os01g65970; LOC_Os01g66100; LOC_Os01g66250; LOC_Os01g70260; LOC_Os01g72220; LOC_Os02g02340; LOC_Os02g02820; LOC_Os02g02860; LOC_Os02g04660;…
biological process	response to stimulus	890	LOC_Os01g01010; LOC_Os01g01160; LOC_Os01g01290; LOC_Os01g01689; LOC_Os01g02060; LOC_Os01g03890; LOC_Os01g04350; LOC_Os01g04370; LOC_Os01g04730; LOC_Os01g05620; LOC_Os01g06520; LOC_Os01g06550; LOC_Os01g06560; LOC_Os01g06790; LOC_Os01g06870; LOC_Os01g06876; LOC_Os01g06900; LOC_Os01g06920; LOC_Os01g07590; LOC_Os01g08320; LOC_Os01g08540; LOC_Os01g08700; LOC_Os01g09120; LOC_Os01g09560; LOC_Os01g10830;…
biological process	signaling	223	LOC_Os01g01010; LOC_Os01g01290; LOC_Os01g02060; LOC_Os01g06520; LOC_Os01g06790; LOC_Os01g06870; LOC_Os01g06876; LOC_Os01g06900; LOC_Os01g06920; LOC_Os01g09120; LOC_Os01g13740; LOC_Os01g16930; LOC_Os01g17190; LOC_Os01g43410; LOC_Os01g43910; LOC_Os01g45460; LOC_Os01g47450; LOC_Os01g47760; LOC_Os01g48390; LOC_Os01g49820; LOC_Os01g49910; LOC_Os01g54050; LOC_Os01g54480; LOC_Os01g54890; LOC_Os01g55450;…
cellular component	cell	2447	LOC_Os01g01010; LOC_Os01g01030; LOC_Os01g01080; LOC_Os01g01160; LOC_Os01g01290; LOC_Os01g01307; LOC_Os01g01340; LOC_Os01g01510; LOC_Os01g01689; LOC_Os01g02060; LOC_Os01g02560; LOC_Os01g02710; LOC_Os01g02750; LOC_Os01g02760; LOC_Os01g02840; LOC_Os01g03020; LOC_Os01g03050; LOC_Os01g03090; LOC_Os01g03914; LOC_Os01g03950; LOC_Os01g04100; LOC_Os01g04130; LOC_Os01g04190; LOC_Os01g04630; LOC_Os01g04730;…
g36982; LOC_Os09g37020; LOC_Os09g37040; LOC_Os09g37240; LOC_Os09g37270; LOC_Os09g37540; LOC_Os09g37620; LOC_Os09g37740; LOC_Os09g37860; LOC_Os09g37930; LOC_Os09g37976; LOC_Os09g38040; LOC_Os09g38090; LOC_Os09g38100; LOC_Os09g38330; LOC_Os09g38420; LOC_Os09g38720; LOC_Os09g38768; LOC_Os09g38910; LOC_Os09g38920; LOC_Os09g38960; LOC_Os09g38980; LOC_Os10g02220; LOC_Os10g02300; LOC_Os10g02770; LOC_Os1…
cellular component	cell part	2199	LOC_Os01g01010; LOC_Os01g01030; LOC_Os01g01080; LOC_Os01g01160; LOC_Os01g01290; LOC_Os01g01307; LOC_Os01g01340; LOC_Os01g01510; LOC_Os01g01689; LOC_Os01g02060; LOC_Os01g03020; LOC_Os01g03050; LOC_Os01g03090; LOC_Os01g03914; LOC_Os01g03950; LOC_Os01g04100; LOC_Os01g04130; LOC_Os01g04190; LOC_Os01g04630; LOC_Os01g04730; LOC_Os01g04900; LOC_Os01g05080; LOC_Os01g05810; LOC_Os01g05860; LOC_Os01g06020;…
g24540; LOC_Os11g24570; LOC_Os11g25160; LOC_Os11g25860; LOC_Os11g26030; LOC_Os11g26130; LOC_Os11g26160; LOC_Os11g29050; LOC_Os11g29120; LOC_Os11g29190; LOC_Os11g29490; LOC_Os11g29870; LOC_Os11g31770; LOC_Os11g32100; LOC_Os11g32240; LOC_Os11g33050; LOC_Os11g33100; LOC_Os11g33440; LOC_Os11g34080; LOC_Os11g34180; LOC_Os11g34450; LOC_Os11g34570; LOC_Os11g34700; LOC_Os11g34770; LOC_Os11g34870; LOC_Os1…
cellular component	extracellular region	58	LOC_Os01g03950; LOC_Os01g07870; LOC_Os01g46070; LOC_Os01g56010; LOC_Os01g58240; LOC_Os01g61380; LOC_Os01g71300; LOC_Os02g12900; LOC_Os02g14440; LOC_Os02g24720; LOC_Os02g30800; LOC_Os02g49850; LOC_Os02g51750; LOC_Os03g11960; LOC_Os03g14654; LOC_Os03g22810; LOC_Os03g41438; LOC_Os03g43420; LOC_Os03g49220; LOC_Os03g50160; LOC_Os03g63390; LOC_Os03g64210; LOC_Os04g35140; LOC_Os04g38450; LOC_Os04g39780;…
cellular component	macromolecular complex	86	LOC_Os01g04730; LOC_Os01g05860; LOC_Os01g24690; LOC_Os01g33050; LOC_Os01g41030; LOC_Os01g48770; LOC_Os01g50360; LOC_Os01g69250; LOC_Os02g01332; LOC_Os02g06700; LOC_Os02g07890; LOC_Os02g13530; LOC_Os02g15610; LOC_Os02g18380; LOC_Os02g21660; LOC_Os02g30050; LOC_Os02g37862; LOC_Os02g42320; LOC_Os02g44520; LOC_Os02g46440; LOC_Os02g47140; LOC_Os02g54470; LOC_Os02g56990; LOC_Os03g04970; LOC_Os03g07340;…
cellular component	membrane	894	LOC_Os01g01030; LOC_Os01g01080; LOC_Os01g01307; LOC_Os01g02060; LOC_Os01g03914; LOC_Os01g04190; LOC_Os01g04730; LOC_Os01g04900; LOC_Os01g05080; LOC_Os01g06020; LOC_Os01g06520; LOC_Os01g07310; LOC_Os01g07590; LOC_Os01g07870; LOC_Os01g08460; LOC_Os01g09560; LOC_Os01g11260; LOC_Os01g11414; LOC_Os01g11820; LOC_Os01g12680; LOC_Os01g12720; LOC_Os01g12870; LOC_Os01g12880; LOC_Os01g13210; LOC_Os01g13390;…
cellular component	membrane-enclosed lumen	96	LOC_Os01g04730; LOC_Os01g06290; LOC_Os01g08700; LOC_Os01g08970; LOC_Os01g14950; LOC_Os01g21420; LOC_Os01g33050; LOC_Os01g58420; LOC_Os01g64630; LOC_Os01g68104; LOC_Os02g01332; LOC_Os02g03860; LOC_Os02g04320; LOC_Os02g13530; LOC_Os02g30790; LOC_Os02g39720; LOC_Os02g43930; LOC_Os02g45930; LOC_Os02g47140; LOC_Os02g48720; LOC_Os02g53620; LOC_Os03g08020; LOC_Os03g08050; LOC_Os03g11410; LOC_Os03g25450;…
cellular component	organelle	1581	LOC_Os01g01080; LOC_Os01g01160; LOC_Os01g01290; LOC_Os01g01307; LOC_Os01g01340; LOC_Os01g01510; LOC_Os01g01689; LOC_Os01g02060; LOC_Os01g03020; LOC_Os01g03050; LOC_Os01g03090; LOC_Os01g03950; LOC_Os01g04100; LOC_Os01g04130; LOC_Os01g04190; LOC_Os01g04630; LOC_Os01g04730; LOC_Os01g04900; LOC_Os01g05080; LOC_Os01g05810; LOC_Os01g05860; LOC_Os01g06020; LOC_Os01g06290; LOC_Os01g06550; LOC_Os01g06876;…
cellular component	organelle part	112	LOC_Os01g04730; LOC_Os01g06290; LOC_Os01g08700; LOC_Os01g08970; LOC_Os01g14950; LOC_Os01g21420; LOC_Os01g26160; LOC_Os01g33050; LOC_Os01g44394; LOC_Os01g54240; LOC_Os01g58420; LOC_Os01g63780; LOC_Os01g64630; LOC_Os01g68104; LOC_Os02g01332; LOC_Os02g03860; LOC_Os02g04320; LOC_Os02g10790; LOC_Os02g10794; LOC_Os02g13530; LOC_Os02g30790; LOC_Os02g32350; LOC_Os02g39720; LOC_Os02g43790; LOC_Os02g43930;…
molecular function	binding	1632	LOC_Os01g01030; LOC_Os01g01080; LOC_Os01g01160; LOC_Os01g01290; LOC_Os01g02560; LOC_Os01g02710; LOC_Os01g02760; LOC_Os01g03020; LOC_Os01g03050; LOC_Os01g05080; LOC_Os01g05620; LOC_Os01g06010; LOC_Os01g06020; LOC_Os01g06290; LOC_Os01g06550; LOC_Os01g06590; LOC_Os01g08540; LOC_Os01g08690; LOC_Os01g08700; LOC_Os01g08960; LOC_Os01g09120; LOC_Os01g09300; LOC_Os01g09320; LOC_Os01g09370; LOC_Os01g09384;…
molecular function	catalytic activity	1519	LOC_Os01g01030; LOC_Os01g01080; LOC_Os01g01689; LOC_Os01g01740; LOC_Os01g02560; LOC_Os01g02750; LOC_Os01g02760; LOC_Os01g02840; LOC_Os01g03020; LOC_Os01g03050; LOC_Os01g03710; LOC_Os01g03950; LOC_Os01g04130; LOC_Os01g04200; LOC_Os01g04630; LOC_Os01g04900; LOC_Os01g05810; LOC_Os01g06020; LOC_Os01g06790; LOC_Os01g06870; LOC_Os01g06876; LOC_Os01g06900; LOC_Os01g07870; LOC_Os01g08100; LOC_Os01g08110;…
molecular function	enzyme regulator activity	40	LOC_Os01g01010; LOC_Os01g56010; LOC_Os01g57854; LOC_Os01g65790; LOC_Os02g04650; LOC_Os02g05340; LOC_Os02g10040; LOC_Os02g22090; LOC_Os02g39030; LOC_Os02g55670; LOC_Os03g05870; LOC_Os03g11040; LOC_Os03g15180; LOC_Os03g17020; LOC_Os03g31510; LOC_Os03g41438; LOC_Os03g59740; LOC_Os03g63710; LOC_Os04g01570; LOC_Os04g28250; LOC_Os04g44830; LOC_Os04g47170; LOC_Os05g14730; LOC_Os05g23860; LOC_Os05g26890;…
molecular function	structural molecule activity	101	LOC_Os01g04730; LOC_Os01g17430; LOC_Os01g24690; LOC_Os01g33050; LOC_Os01g46580; LOC_Os01g47340; LOC_Os01g48770; LOC_Os01g59950; LOC_Os01g64630; LOC_Os02g01332; LOC_Os02g06700; LOC_Os02g07890; LOC_Os02g11840; LOC_Os02g13530; LOC_Os02g14000; LOC_Os02g15610; LOC_Os02g18380; LOC_Os02g21660; LOC_Os02g30050; LOC_Os02g37862; LOC_Os02g42940; LOC_Os02g44300; LOC_Os02g46440; LOC_Os02g47140; LOC_Os02g54470;…
molecular function	transporter activity	241	LOC_Os01g03914; LOC_Os01g04190; LOC_Os01g07870; LOC_Os01g11260; LOC_Os01g11820; LOC_Os01g12680; LOC_Os01g12880; LOC_Os01g14100; LOC_Os01g14520; LOC_Os01g14950; LOC_Os01g16040; LOC_Os01g16910; LOC_Os01g17240; LOC_Os01g26160; LOC_Os01g29870; LOC_Os01g31980; LOC_Os01g42650; LOC_Os01g45830; LOC_Os01g49120; LOC_Os01g50460; LOC_Os01g50616; LOC_Os01g50860; LOC_Os01g53210; LOC_Os01g56400; LOC_Os01g56420;…
The genes used in KEGG pathway classification in LTH
Classification_level2	Classification_level1	gene_number	percentage	Genes
Cell motility	Cellular Processes	10	1.16	LOC_Os01g14090; LOC_Os01g37490; LOC_Os01g54080; LOC_Os01g64630; LOC_Os04g35510; LOC_Os05g06450; LOC_Os06g29350; LOC_Os07g37560; LOC_Os10g25565; LOC_Os10g36650
Transport and catabolism	Cellular Processes	62	7.2	LOC_Os01g01350; LOC_Os01g42430; LOC_Os01g46580; LOC_Os01g46932; LOC_Os01g47262; LOC_Os01g48910; LOC_Os01g61780; LOC_Os01g62290; LOC_Os01g64280; LOC_Os02g10040; LOC_Os02g14000; LOC_Os02g22090; LOC_Os02g42580; LOC_Os02g56270; LOC_Os03g11960; LOC_Os03g13840; LOC_Os03g16860; LOC_Os03g17020; LOC_Os03g22810; LOC_Os03g38730; LOC_Os03g47780; LOC_Os03g57760; LOC_Os03g59264; LOC_Os03g59740; LOC_Os03g63710;…
Membrane transport	Environmental Information Processing	3	0.35	LOC_Os01g24020; LOC_Os06g08560; LOC_Os12g13720
Signal transduction	Environmental Information Processing	62	7.2	LOC_Os01g08320; LOC_Os01g13030; LOC_Os01g17190; LOC_Os01g25820; LOC_Os01g48060; LOC_Os01g53880; LOC_Os01g54050; LOC_Os01g56980; LOC_Os01g59350; LOC_Os02g07350; LOC_Os02g10290; LOC_Os02g15640; LOC_Os02g56120; LOC_Os02g57250; LOC_Os03g08070; LOC_Os03g12350; LOC_Os03g20650; LOC_Os03g20790; LOC_Os03g27280; LOC_Os03g41460; LOC_Os03g49400; LOC_Os03g49640; LOC_Os03g53150; LOC_Os04g35240; LOC_Os04g52670;…
Chromosome	Genetic Information Processing	13	1.51	LOC_Os01g68680; LOC_Os02g01160; LOC_Os02g10060; LOC_Os02g16040; LOC_Os02g45810; LOC_Os03g51550; LOC_Os04g01130; LOC_Os06g16390; LOC_Os06g30970; LOC_Os07g36130; LOC_Os08g33100; LOC_Os08g41630; LOC_Os09g36900
Folding, sorting and degradation	Genetic Information Processing	95	11.03	LOC_Os01g01307; LOC_Os01g04350; LOC_Os01g04370; LOC_Os01g13170; LOC_Os01g13370; LOC_Os01g15010; LOC_Os01g16190; LOC_Os01g37560; LOC_Os01g47256; LOC_Os01g52110; LOC_Os01g56070; LOC_Os01g62290; LOC_Os01g63250; LOC_Os01g64650; LOC_Os02g01160; LOC_Os02g02720; LOC_Os02g04320; LOC_Os02g05340; LOC_Os02g16040; LOC_Os02g16709; LOC_Os02g23890; LOC_Os02g32460; LOC_Os02g34940; LOC_Os02g35200; LOC_Os02g40460;…
Information processing in viruses	Genetic Information Processing	4	0.46	LOC_Os02g42580; LOC_Os09g29980; LOC_Os11g03060; LOC_Os12g30020
Replication and repair	Genetic Information Processing	37	4.3	LOC_Os01g01689; LOC_Os01g08540; LOC_Os01g24940; LOC_Os01g36390; LOC_Os01g45530; LOC_Os01g53560; LOC_Os01g67510; LOC_Os01g72880; LOC_Os02g29464; LOC_Os02g30800; LOC_Os02g37920; LOC_Os02g48100; LOC_Os03g19190; LOC_Os04g35420; LOC_Os04g40050; LOC_Os04g41040; LOC_Os04g48060; LOC_Os04g54500; LOC_Os04g58410; LOC_Os04g58630; LOC_Os05g19270; LOC_Os05g32610; LOC_Os05g46490; LOC_Os06g05190; LOC_Os06g13020;…
Transcription	Genetic Information Processing	38	4.41	LOC_Os01g48810; LOC_Os01g62290; LOC_Os02g03040; LOC_Os02g39720; LOC_Os02g58090; LOC_Os03g16860; LOC_Os03g25770; LOC_Os03g28960; LOC_Os03g45410; LOC_Os03g61640; LOC_Os04g41040; LOC_Os04g48370; LOC_Os04g54840; LOC_Os05g22260; LOC_Os05g38530; LOC_Os05g51650; LOC_Os06g09280; LOC_Os06g44370; LOC_Os06g49740; LOC_Os07g27930; LOC_Os07g38420; LOC_Os07g41120; LOC_Os07g43950; LOC_Os08g25460; LOC_Os08g33154;…
Translation	Genetic Information Processing	129	14.98	LOC_Os01g03020; LOC_Os01g04730; LOC_Os01g06020; LOC_Os01g09000; LOC_Os01g14950; LOC_Os01g24690; LOC_Os01g24750; LOC_Os01g26160; LOC_Os01g31610; LOC_Os01g33050; LOC_Os01g41030; LOC_Os01g44394; LOC_Os01g45439; LOC_Os01g48770; LOC_Os01g49330; LOC_Os01g54240; LOC_Os01g72220; LOC_Os02g01332; LOC_Os02g02360; LOC_Os02g02860; LOC_Os02g04320; LOC_Os02g07890; LOC_Os02g10794; LOC_Os02g13530; LOC_Os02g15610;…
Amino acid metabolism	Metabolism	68	7.9	LOC_Os01g18860; LOC_Os01g37760; LOC_Os01g38970; LOC_Os01g46070; LOC_Os01g49890; LOC_Os01g51410; LOC_Os01g52260; LOC_Os01g59920; LOC_Os01g61380; LOC_Os02g07160; LOC_Os02g07410; LOC_Os02g12900; LOC_Os02g35590; LOC_Os02g39795; LOC_Os02g43194; LOC_Os02g43280; LOC_Os02g47590; LOC_Os02g51410; LOC_Os03g04140; LOC_Os03g06654; LOC_Os03g08999; LOC_Os03g12290; LOC_Os03g14120; LOC_Os03g18810; LOC_Os03g27230;…
Biosynthesis of other secondary metabolites	Metabolism	40	4.65	LOC_Os01g08100; LOC_Os01g08110; LOC_Os01g15830; LOC_Os01g18860; LOC_Os01g27490; LOC_Os01g56510; LOC_Os01g65690; LOC_Os02g14440; LOC_Os03g05780; LOC_Os03g13390; LOC_Os03g14120; LOC_Os03g16210; LOC_Os03g16220; LOC_Os04g20070; LOC_Os04g39880; LOC_Os04g39900; LOC_Os04g40040; LOC_Os04g43360; LOC_Os04g43390; LOC_Os04g53640; LOC_Os04g53860; LOC_Os04g56700; LOC_Os05g04510; LOC_Os05g29974; LOC_Os05g49684;…
Carbohydrate metabolism	Metabolism	122	14.17	LOC_Os01g09320; LOC_Os01g39270; LOC_Os01g46070; LOC_Os01g51410; LOC_Os01g52250; LOC_Os01g54560; LOC_Os01g55960; LOC_Os01g56510; LOC_Os01g57854; LOC_Os01g59930; LOC_Os01g61380; LOC_Os01g62840; LOC_Os01g62880; LOC_Os01g63270; LOC_Os01g64100; LOC_Os01g67520; LOC_Os01g70980; LOC_Os01g72520; LOC_Os02g07350; LOC_Os02g07410; LOC_Os02g32490; LOC_Os02g38840; LOC_Os02g39330; LOC_Os02g43194; LOC_Os02g43280;…
Energy metabolism	Metabolism	53	6.16	LOC_Os01g09320; LOC_Os01g34390; LOC_Os01g37760; LOC_Os01g42430; LOC_Os01g46070; LOC_Os01g52260; LOC_Os01g55960; LOC_Os01g61380; LOC_Os01g61780; LOC_Os01g70980; LOC_Os02g12900; LOC_Os02g33030; LOC_Os02g36850; LOC_Os02g51470; LOC_Os02g56170; LOC_Os03g04140; LOC_Os03g12290; LOC_Os03g27290; LOC_Os03g31750; LOC_Os03g56190; LOC_Os03g58040; LOC_Os03g59220; LOC_Os04g24140; LOC_Os04g32660; LOC_Os04g33630;…
Glycan biosynthesis and metabolism	Metabolism	14	1.63	LOC_Os01g52260; LOC_Os01g68680; LOC_Os02g05320; LOC_Os02g36770; LOC_Os02g46320; LOC_Os02g51420; LOC_Os03g04140; LOC_Os03g11320; LOC_Os03g11720; LOC_Os07g38490; LOC_Os07g39840; LOC_Os08g36840; LOC_Os09g34920; LOC_Os10g19334
Lipid metabolism	Metabolism	82	9.52	LOC_Os01g01080; LOC_Os01g05810; LOC_Os01g27230; LOC_Os01g48910; LOC_Os01g49820; LOC_Os01g50030; LOC_Os01g50032; LOC_Os01g51920; LOC_Os01g58740; LOC_Os01g62880; LOC_Os01g63580; LOC_Os01g70380; LOC_Os01g70430; LOC_Os01g72520; LOC_Os01g74000; LOC_Os02g04710; LOC_Os02g33580; LOC_Os02g39880; LOC_Os02g40784; LOC_Os02g43194; LOC_Os02g43280; LOC_Os02g43906; LOC_Os02g43912; LOC_Os02g45344; LOC_Os02g48350;…
Metabolism of cofactors and vitamins	Metabolism	62	7.2	LOC_Os01g12560; LOC_Os01g34390; LOC_Os01g41660; LOC_Os01g43390; LOC_Os01g49330; LOC_Os01g49890; LOC_Os01g51410; LOC_Os01g70430; LOC_Os02g02860; LOC_Os02g07160; LOC_Os02g07410; LOC_Os02g17330; LOC_Os02g19440; LOC_Os02g36550; LOC_Os02g37090; LOC_Os02g43194; LOC_Os02g43280; LOC_Os03g01222; LOC_Os03g03820; LOC_Os03g05310; LOC_Os03g05780; LOC_Os03g09060; LOC_Os03g47610; LOC_Os03g48480; LOC_Os03g63490;…
Metabolism of other amino acids	Metabolism	44	5.11	LOC_Os01g05810; LOC_Os01g25100; LOC_Os01g27360; LOC_Os01g55960; LOC_Os01g56510; LOC_Os01g72120; LOC_Os01g72130; LOC_Os02g38840; LOC_Os02g42330; LOC_Os02g42350; LOC_Os02g43194; LOC_Os02g43280; LOC_Os03g06740; LOC_Os03g11120; LOC_Os03g29950; LOC_Os03g63490; LOC_Os04g38450; LOC_Os04g39880; LOC_Os04g39900; LOC_Os04g40040; LOC_Os04g43360; LOC_Os04g43390; LOC_Os04g53195; LOC_Os05g35440; LOC_Os06g07210;…
Metabolism of terpenoids and polyketides	Metabolism	38	4.41	LOC_Os01g45460; LOC_Os01g55240; LOC_Os01g55890; LOC_Os01g61560; LOC_Os01g63830; LOC_Os01g66100; LOC_Os02g04760; LOC_Os02g36264; LOC_Os02g48330; LOC_Os03g08570; LOC_Os03g08624; LOC_Os03g12900; LOC_Os03g40540; LOC_Os03g52170; LOC_Os03g59040; LOC_Os04g09920; LOC_Os04g44230; LOC_Os04g44950; LOC_Os04g46470; LOC_Os04g48880; LOC_Os05g06680; LOC_Os05g11810; LOC_Os05g28950; LOC_Os05g48700; LOC_Os06g02019;…
Nucleotide metabolism	Metabolism	36	4.18	LOC_Os01g10280; LOC_Os01g38970; LOC_Os01g54370; LOC_Os01g55974; LOC_Os01g66500; LOC_Os01g72240; LOC_Os01g73450; LOC_Os03g03820; LOC_Os03g22160; LOC_Os03g46640; LOC_Os03g49220; LOC_Os03g56800; LOC_Os04g01530; LOC_Os04g42520; LOC_Os04g43550; LOC_Os04g58390; LOC_Os05g06890; LOC_Os06g02000; LOC_Os06g07210; LOC_Os06g14620; LOC_Os07g10460; LOC_Os07g30150; LOC_Os07g30170; LOC_Os07g30970; LOC_Os07g48430;…
Environmental adaptation	Organismal Systems	39	4.53	LOC_Os01g08700; LOC_Os01g17190; LOC_Os01g25820; LOC_Os01g32120; LOC_Os01g41990; LOC_Os01g43410; LOC_Os01g72080; LOC_Os01g72100; LOC_Os01g72530; LOC_Os02g30900; LOC_Os02g40510; LOC_Os02g41550; LOC_Os02g49920; LOC_Os03g10940; LOC_Os03g21380; LOC_Os03g49640; LOC_Os04g31030; LOC_Os04g46300; LOC_Os04g49510; LOC_Os05g13580; LOC_Os05g27730; LOC_Os05g31620; LOC_Os05g41210; LOC_Os06g05060; LOC_Os06g06400;…
